# Supplementary material for: B.R.E.A.S.T. Breast canceR Enhanced AI-Supported Therapy: A New Interpretable Proteomics-Driven Machine Learning Framework for Therapy Response Prediction in Breast Cancer
Source: Int J Mol Sci. 2026 Jun 6;27(12):5163. doi: 10.3390/ijms27125163 (PMC13299364; doi:10.3390/ijms27125163)
Supplement: Supplementary file 1 [file ijms-27-05163-s001.zip]

Archive with 12 entries (9 files):
- Supplementary Material/
- Supplementary Material/.DS_Store
- Supplementary Material/Supplementary Material S1.xlsx
- Supplementary Material/Supplementary Material S2.pdf
- Supplementary Material/Supplementary Material S3.zip
- __MACOSX/
- __MACOSX/._Supplementary Material
- __MACOSX/Supplementary Material/
- __MACOSX/Supplementary Material/._.DS_Store
- __MACOSX/Supplementary Material/._Supplementary Material S1.xlsx
- __MACOSX/Supplementary Material/._Supplementary Material S2.docx
- __MACOSX/Supplementary Material/._Supplementary Material S3.zip
