# Supplementary material for: B.R.E.A.S.T. Breast canceR Enhanced AI-Supported Therapy: A New Interpretable Proteomics-Driven Machine Learning Framework for Therapy Response Prediction in Breast Cancer
Source: Int J Mol Sci. 2026 Jun 6;27(12):5163. doi: 10.3390/ijms27125163 (PMC13299364; doi:10.3390/ijms27125163)
Supplement: Supplementary file 1 [file ijms-27-05163-s001.zip › Supplementary Material/Supplementary Material S1.xlsx]

## Sheet: Table S1-TCGA
PATIENT_ID	Neoplasm Disease Stage American Joint Committee on Cancer Code	Cancer Type Detailed	Subtype	New Neoplasm Event Post Initial Therapy Indicator	Disease-specific Survival status	pharmaceutical_therapy_drug_name	pharmaceutical_therapy_type	1433BETA	1433EPSILON	1433ZETA	4EBP1	4EBP1_pS65	4EBP1_pT37T46	4EBP1_pT70	53BP1	ACC_pS79	ACC1	AceCS1	ACETYLATUBULINLYS40	ACSL1	ACVRL1	ADAR1	AKT	AKT_pS473	AKT_pT308	Akt2	Akt2_pS474	ALKBH5	Ambra1_pS52	AMPK-a2_pS345	AMPKALPHA	AMPKALPHA_pT172	ANNEXIN1	ANNEXINVII	AR	ARAF	ARAF_pS299	ARID1A	ASNS	Atg3	Atg4B	Atg5	Atg7	ATM	ATM_pS1981	ATP5A	ATP5H	ATR	ATR_pS428
TCGA-C8-A8HR	STAGE IIIA	Breast Invasive Lobular Carcinoma	BRCA_Normal	No	Responder	5-Fluorouracil	Chemotherapy	0.10674	0.12861	0.4738	-0.12719	-0.45055	-0.6699	-0.22585	0.34737	0.030745	0.16058	-0.00216041	-1.077	-0.36955	-0.028636	-0.15098	0.15945	-0.61562	-0.76316	-0.0960449	0.441569	0.765735	-0.0104458	0.273035	-0.39275	-0.17505	-0.6732	0.1545	1.0255	0.38293	0.011192	0.36646	-0.20763	0.14882	0.35237	-0.27352	0.18375	0.44595	0.482265	-0.174921	-0.0864249	0.0292471	-0.00257616
TCGA-C8-A12Z	STAGE IIB	Breast Invasive Ductal Carcinoma	BRCA_Her2	No	Responder	5-Fluorouracil	Chemotherapy	0.087287	0.02936	-0.08723	0.058458	-0.14672	-0.36606	-0.16756	0.35517	0.76977	0.94046	-0.0422553	-0.34774	1.22555	0.1741	0.14803	0.43485	-0.45116	-1.0158	-0.57509	-0.280875	-0.01943	-0.0246206	0.0869201	-0.38778	0.38866	-0.91783	0.034415	0.18419	-0.0083137	0.66811	-0.0090489	0.75617	0.0313351	-0.227205	0.0811151	0.0820652	0.20849	-0.00372993	0.146155	0.86675	0.0145722	0.289329
TCGA-C8-A131	STAGE IIIA	Breast Invasive Ductal Carcinoma	BRCA_Basal	No	Responder	5-Fluorouracil	Chemotherapy	0.35427	0.28943	1.6655	0.94632	0.039212	-0.024867	0.29383	-1.0726	-0.58524	-0.57989	0.16378	-2.5818	0.0113901	0.15357	-0.64675	-1.659	-0.41214	-0.36326	-0.133995	0.0785995	-0.376515	-0.0790857	-0.232685	0.027135	-0.70603	0.20195	0.11016	0.59556	0.45395	0.40459	-0.36246	0.33657	0.06138	-0.11995	0.1631	-0.53159	-1.5972	0.204085	-0.48652	-0.0972149	0.0952371	0.218814
TCGA-C8-A134	STAGE IIA	Breast Invasive Ductal Carcinoma	BRCA_Basal	No	Responder	5-Fluorouracil	Chemotherapy	0.014298	-0.024633	0.13826	-0.24305	-0.12591	-0.066296	0.071718	-0.6701	-0.63876	-0.65257	-0.287548	0.70028	-0.207647	-0.048366	-0.22011	-0.14374	0.73837	0.82188	-0.260662	0.765902	-0.363413	-0.0559432	0.0211275	-0.14097	0.31677	-0.028939	0.0014982	-0.2283	-0.027296	0.13064	-0.0091886	-0.054148	0.113943	-0.0315279	-0.567427	-0.167177	0.60025	0.453317	-0.239168	0.0173876	0.25067	-0.0257436
TCGA-C8-A135	STAGE IIB	Breast Invasive Ductal Carcinoma	BRCA_Her2	No	Responder	5-Fluorouracil	Chemotherapy	0.27575	0.15005	-0.057425	-0.82021	0.16085	-0.81755	-0.14987	-1.0232	0.57461	0.50731	0.551635	-1.0108	1.1925	0.15745	-0.25641	0.23076	0.70777	-0.010158	0.10512	0.497975	0.02268	-0.0852706	-0.32339	-0.26403	-0.14452	-0.015679	0.2471	3.1543	0.22339	0.039965	-0.14841	0.06163	-0.00577482	0.0506247	-0.552055	0.0372952	-0.11697	0.1196	0.182255	0.35107	0.190182	-0.479981
TCGA-C8-A26X	STAGE IIA	Breast Invasive Ductal Carcinoma	BRCA_Her2	No	Responder	5-Fluorouracil	Chemotherapy	0.07406	-0.028797	-0.45411	-0.044783	-0.14019	0.54252	0.1169	-0.014899	0.68378	0.060368	-0.0108904	-1.0159	0.63379	0.060423	-0.062731	-0.14919	0.58643	0.19797	-0.910255	-0.0266705	-0.0900151	-0.189896	-0.058155	-0.25124	-0.1634	-0.01989	-0.025363	1.5455	0.24618	0.1353	-0.083729	-0.10601	0.03885	0.33306	-0.53535	0.0748401	0.41932	0.0404949	-0.286181	0.729175	0.575227	-0.115326
TCGA-C8-A27A	STAGE IIB	Breast Invasive Ductal Carcinoma	BRCA_LumB	No	Responder	5-Fluorouracil	Chemotherapy	0.00062355	-0.083894	0.82318	2.8698	1.4099	2.6118	1.3225	0.72754	0.66506	0.11603	-0.21027	0.82146	0.48054	-0.18033	0.56496	0.47563	-0.84935	-0.18039	-0.510705	-0.53251	0.255385	-0.00432581	0.0365549	-0.20329	0.040003	-1.4679	-0.32782	-0.70138	0.29255	0.012526	0.24602	0.90395	-0.13109	-0.204701	-0.58774	-0.06855	-0.1292	-0.0878551	-0.186581	0.247755	0.151827	0.362054
TCGA-C8-A27B	STAGE IIB	Breast Invasive Ductal Carcinoma	BRCA_Basal	No	Responder	5-Fluorouracil	Chemotherapy	0.19121	0.28503	1.1956	0.80704	-0.23739	-0.022951	0.36003	-1.3744	-0.84893	-0.93677	-0.75219	-0.87874	-0.16339	0.3254	-0.041095	-1.171	-1.3323	-0.67223	-0.486745	-0.179391	0.147945	-0.214996	-0.182085	0.075279	-0.60453	0.4968	0.43688	-0.67855	0.4083	0.090061	-0.058822	1.0262	-0.0538101	0.106389	-0.0393601	-0.62881	-1.2596	0.124485	-0.516921	-0.040115	0.321357	0.104144
TCGA-C8-A8HP	STAGE IIIA	Metaplastic Breast Cancer	BRCA_Her2	No	Responder	5-Fluorouracil	Chemotherapy	0.49253	0.23459	0.062221	-0.44282	-0.33057	-0.73639	0.00026914	-0.57378	-0.36574	-0.6053	-0.795	-1.8327	-0.77702	0.33128	-0.2384	0.053463	-0.59852	-0.4139	-0.631745	1.09238	-0.738925	0.127734	0.387285	-0.17261	0.13004	-0.49539	0.13143	0.7231	0.31905	0.2613	0.082936	-0.12529	0.35224	0.21886	-0.24844	0.28766	1.282	0.837355	-0.29913	0.0651152	0.222227	0.046944
TCGA-4H-AAAK	STAGE IIIA	Breast Invasive Lobular Carcinoma	BRCA_LumA	No	Responder	5-Fluorouracil	Chemotherapy	0.06845	0.11223	-0.020155	-0.11622	-0.47348	-1.2525	-0.44154	-0.3772	0.13649	0.57108	-0.11124	-1.1623	-0.376399	-0.2019	0.038325	0.24283	-0.95223	-0.70086	0.271366	-0.4397	0.496996	-0.0633351	0.499636	-0.2711	-0.55019	-0.26216	0.18227	1.5359	0.45058	-0.082671	0.2201	-0.4254	-0.0348593	0.18798	0.165781	0.110831	-0.56309	-0.115714	-0.34809	0.0797557	0.148968	-0.128166
TCGA-A8-A06R	STAGE IIB	Breast Invasive Ductal Carcinoma	BRCA_LumB	No	Responder	5-Fluorouracil	Chemotherapy	0.077669	-0.029235	0.39189	-0.088301	-0.06286	0.75294	-0.20428	-0.36203	-0.17246	0.073407	0.43322	-0.31218	0.88069	0.36678	-0.25172	0.70282	0.87024	0.015134	0.139215	0.49049	0.00584514	0.0818845	-0.260675	-0.49288	-0.60335	-0.015456	0.24081	1.3825	0.2064	0.26536	0.24238	0.40357	-0.0347197	-0.13244	0.22463	0.74513	0.26921	-0.0262448	0.56606	0.0446153	-0.210393	-0.0189559
TCGA-A8-A079	STAGE IIIB	Breast Invasive Ductal Carcinoma	BRCA_LumB		Responder	5-Fluorouracil	Chemotherapy	0.20673	0.017061	0.46917	-0.28352	-0.33268	0.22596	-0.2148	-0.9628	-0.18792	-0.13977	-0.62575	-0.66508	-0.37571	-0.050231	-0.21366	-0.18374	-0.91972	-498	-0.919095	0.0468895	0.149705	0.0465042	0.155145	-0.39155	-0.38444	0.61476	0.0075852	1.004	0.26182	0.04217	-0.14553	-0.63857	-0.04143	-0.0721005	-1.00101	-0.07193	-0.54466	0.111155	-0.478081	-0.212795	0.734937	-0.0100762
TCGA-A8-A07F	STAGE IIB	Breast Invasive Ductal Carcinoma	BRCA_LumA	No	Responder	5-Fluorouracil	Chemotherapy	0.174875	0.0979305	-0.146566	-0.436175	-0.349835	0.100357	-0.266025	-0.323915	0.1598	0.494485	-0.0517205	-0.287214	0.50075	-0.0301045	0.187875	-0.097064	0.376525	-0.226792	0.152355	-0.381491	-0.262755	-0.0310358	-0.214025	-0.15084	0.26226	0.33409	0.15885	1.49945	0.36419	0.116612	0.0829985	-0.38238	-0.18076	-0.0807105	0.14002	0.05788	0.58826	-0.193935	0.898419	1.05917	-0.162723	-0.268166
TCGA-A8-A07I	STAGE IIIA	Breast Invasive Ductal Carcinoma	BRCA_Her2	No	Responder	5-Fluorouracil	Chemotherapy	-0.12952	-0.088222	0.09651	-0.59439	-0.38153	0.073766	-0.24806	-0.2986	1.5157	1.5043	-0.227251	-0.16007	0.71762	-0.08917	0.19564	0.23419	0.24887	-0.38642	0.038075	-0.223991	-0.485115	0.00902415	-0.381795	-0.41084	-0.25818	-0.15532	0.0076304	1.3852	0.15469	0.22191	0.30001	-0.4323	0.0776199	-0.241341	0.21429	0.41504	-0.039486	-0.248145	0.213599	0.021515	0.00860695	0.434924
TCGA-A8-A07P	STAGE IIB	Breast Invasive Ductal Carcinoma	BRCA_LumA		Responder	5-Fluorouracil	Chemotherapy	0.10035	-0.068756	0.72696	-1.3378	-0.65699	-0.45505	-0.59357	-0.40238	-0.18767	-0.082884	0.222479	-2.1345	0.67619	0.39154	0.024284	-0.36947	-0.34289	-0.79416	0.634475	-0.480491	0.322185	-0.128376	-0.369535	-0.16614	-0.050858	-0.40165	0.38563	1.3334	0.98077	0.17434	-0.19841	-0.74975	-0.17463	0.0608595	0.0132299	0.31537	-0.91164	-0.507945	0.806489	-0.00937502	-0.061123	0.311814
TCGA-A8-A082	STAGE IIB	Breast Invasive Ductal Carcinoma	BRCA_LumB	No	Responder	5-Fluorouracil	Chemotherapy	-0.171845	-0.104516	-0.0202495	0.865055	0.136916	1.4228	0.085474	0.69936	-0.46801	-0.69623	0.5691	-0.11678	-0.01499	-0.168441	0.038267	0.314995	-0.70904	-0.75417	-0.115945	-0.552081	0.824345	0.143254	0.208355	0.046161	0.21283	-0.807995	-0.00491	0.47714	0.316945	-0.0463665	0.47509	-0.312135	-0.06338	-0.103221	-0.22607	0.24169	0.410705	-0.199725	0.143209	-0.396755	-0.229643	0.211044
TCGA-A8-A08G	STAGE IIA	Breast Invasive Ductal Carcinoma	BRCA_LumB	No	Responder	5-Fluorouracil	Chemotherapy	-0.0050894	0.057846	0.076544	0.44172	-0.13213	0.49922	0.10094	-0.26735	0.55664	0.51774	0.104066	-1.5976	0.503066	0.31118	0.40988	0.070793	-0.41955	-0.63998	0.348111	-0.371984	-0.243299	-0.0373196	-0.360789	-0.59524	0.021178	-0.35056	0.18662	0.83315	0.22189	0.25785	0.44607	-0.068417	-0.0241338	-0.160644	-0.196044	0.490516	0.16583	-0.207499	2.18723	0.344541	-0.336487	0
TCGA-A8-A08P	STAGE IIIA	Breast Invasive Ductal Carcinoma	BRCA_LumB	No	Responder	5-Fluorouracil	Chemotherapy	0.071035	0.026579	0.81684	-0.45667	-0.19789	0.22894	-0.19699	-0.8078	0.22026	0.98152	-0.404341	-1.8894	-0.03823	0.16582	0.19455	-0.19812	-0.29456	-0.69914	-0.069365	-0.311071	-0.0936752	-0.0216959	-0.187955	-0.25197	-0.091334	0.22386	0.29276	0.054757	0.91539	0.71251	0.30521	0.034648	0.11511	0.0371295	0.215	0.12315	-0.58883	-0.0530752	0.0443993	-0.107565	-0.054073	-0.0829363
TCGA-A8-A091	STAGE IIA	Breast Invasive Ductal Carcinoma	BRCA_LumA	Yes	Responder	5-Fluorouracil	Chemotherapy	0.0325563	0.0567078	-0.0914605	0.167015	-0.0941656	1.13493	-0.17278	0.24814	-0.15967	-0.072785	-0.600971	-0.664285	0.23183	-0.0274417	-0.3329	0.366335	0.887845	0.322475	0.356395	0.372449	0.204985	0.0143542	-0.0948351	-0.22423	0.0633979	-0.96438	-0.0458715	1.3573	0.057453	-0.16911	0.227825	-0.66856	-0.13071	0.137699	-0.42943	-0.16689	-0.032984	0.124005	0.946649	0.473975	-0.252013	0.00245375
TCGA-A8-A095	STAGE I	Breast Invasive Ductal Carcinoma	BRCA_LumB	No	Responder	5-Fluorouracil	Chemotherapy	0.60836	0.19418	-0.49883	-0.81888	-0.26082	-0.073534	-0.20597	-0.97359	-0.99214	-0.81741	-0.823545	-2.0139	-0.406685	0.093024	-0.43869	-0.55959	0.33386	-0.071172	-0.2807	0.500285	-1.25468	0.308749	0.2969	-0.64495	-0.6841	-0.22481	0.13866	0.79008	-0.32936	0.13519	0.29897	-0.43806	-0.0212449	0.526415	-0.646115	-0.183255	-0.4569	0.41922	0.0660045	0.60823	0.163332	0.127779
TCGA-A8-A09A	STAGE X	Breast Invasive Ductal Carcinoma	BRCA_LumA		Non Responder	5-Fluorouracil	Chemotherapy	0.0210785	0.080761	0.31807	0.347505	-0.0605595	0.67148	-0.0129465	-0.557255	0.61945	0.77162	-0.1371	-0.860145	-0.04707	0.05105	0.316335	0.105252	0.1282	-0.34602	0.625425	-0.261891	0.0375248	-0.0335858	-0.123175	-0.196965	-0.223285	-0.30977	0.105056	0.235045	0.31299	0.337565	0.0632095	-0.3929	-0.25318	-0.23725	0.0646599	0.47534	0.158742	-0.270155	-0.0441906	-0.044755	0.105437	-0.0319762
TCGA-A8-A09B	STAGE IIIB	Breast Invasive Ductal Carcinoma	BRCA_LumA		Responder	5-Fluorouracil	Chemotherapy	0.12965	0.087009	0.015012	-0.64862	-0.57731	0.19398	-0.31776	0.0704	-0.48624	-0.27494	0.352659	0.12383	0.20196	0.042476	-0.10624	0.19505	1.1819	1.2726	0.134685	0.475619	-0.272475	0.0358441	-0.538055	-0.19167	-0.24427	0.46032	0.29531	0.92556	0.4025	0.41273	-0.019123	-0.41823	0.0295999	0.143259	0.21828	0.14103	-0.067848	-0.239155	-0.365281	0.579465	-0.071193	-0.964116
TCGA-C8-A1HO	STAGE IIIC	Breast Invasive Ductal Carcinoma	BRCA_LumA	No	Responder	5-Fluorouracil	Chemotherapy	0.080857	-0.029072	-0.048619	1.4304	-0.0953	0.516155	0.308205	0.43742	-0.171152	-0.180701	0.219995	-0.990305	0.217105	0.0429285	0.306255	0.283228	-0.682585	-0.522305	-0.8798	-0.649876	-0.12207	-0.793791	-0.50067	-0.32152	-0.53554	-0.877235	-0.0333085	-0.27877	-0.0452935	0.101498	0.37419	-0.121055	-0.768065	-0.294785	-0.852355	-1.16396	-0.825935	-0.0115602	-1.18649	0.8612	0.611592	-0.825511
TCGA-E9-A1N3	STAGE IIIA	Breast Invasive Carcinoma (NOS)	BRCA_LumA	No	Responder	5-Fluorouracil	Chemotherapy	0.23523	0.10521	-0.3735	-0.20271	-0.23264	1.0469	-0.022621	0.7932	1.7289	1.1337	0.97947	-0.59195	0.11849	0.12985	0.097358	0.4901	-0.40424	-0.74858	0.141775	-0.35663	0.644845	0.0782544	0.228095	0.2741	-0.012329	-0.90858	0.053977	-0.37937	0.40719	0.043436	0.32685	0.20768	-0.0979498	0.0835297	0.32363	0.0127603	0.30353	-0.154685	-0.16458	-0.0459248	-0.0494528	0.145464
TCGA-E9-A1N4	STAGE IIIA	Breast Invasive Carcinoma (NOS)	BRCA_LumA	No	Responder	5-Fluorouracil	Chemotherapy	-0.0177295	0.0271959	-0.830545	0.184865	-0.42153	-0.373335	-0.24312	0.18094	0.584295	0.77137	0.18491	-0.503365	-0.17664	0.0465175	-0.130888	0.29978	-0.88137	-0.913275	-0.110515	-0.07592	-0.185035	-0.0971753	-0.00926456	0.59974	0.3587	-0.0863205	0.111034	1.18255	0.326445	0.199295	0.16031	-0.52776	0.0973005	0.27746	-0.65582	0.110931	0.33833	0.0229354	-0.51258	0.733395	0.657098	-0.227426
TCGA-E9-A1N5	STAGE IIB	Breast Invasive Carcinoma (NOS)	BRCA_LumA	No	Responder	5-Fluorouracil	Chemotherapy	0.047998	-0.28255	0.0057706	-0.23215	-0.61126	0.023477	-0.2052	0.18665	0.45069	0.46979	0.0873251	1.0122	0.244656	-0.008917	0.19351	0.46197	-0.74998	-0.62077	0.116351	-0.830485	-0.25174	-0.0533102	0.17612	0.11097	0.33021	-0.085092	-0.028522	1.6872	0.39233	-0.03436	0.23691	-0.73431	-0.0733145	0.0269951	-0.240454	0.533976	0.080075	-0.325589	-0.091395	0.211901	-0.0591974	-0.140021
TCGA-E9-A1N8	STAGE IIA	Breast Invasive Ductal Carcinoma	BRCA_Basal	No	Responder	5-Fluorouracil	Chemotherapy	0.1348	0.036594	-0.62	0.2197	-0.40127	-0.026207	-0.087593	0.24018	-0.32213	-0.80784	-0.779799	-0.17757	-0.993528	-0.076035	0.36	0.01696	-1.3421	-0.99961	-0.656623	0.775991	0.931616	0.284986	0.307157	-0.26464	0.1369	-0.82432	-0.13607	-0.73316	0.13188	0.3286	0.43718	-0.18491	0.0367317	0.595991	-0.151268	-0.323418	0.12775	0.779427	-0.795029	-0.123893	0.00881868	-0.0313545
TCGA-E9-A1NE	STAGE IIB	Breast Invasive Ductal Carcinoma	BRCA_LumA	No	Responder	5-Fluorouracil	Chemotherapy	0.146715	0.0817845	0.32082	-0.18826	-0.30288	-0.50543	-0.37168	-0.48686	0.51437	0.210451	0.83517	-1.28615	1.12795	0.0934125	0.00860965	-0.39416	-0.545515	-0.265475	0.259875	0.0111194	-0.0774152	-0.0949659	-0.425565	-0.691445	-0.485205	0.329145	0.250535	0.338505	0.41074	-0.01531	0.116071	-0.66816	0.11143	-0.0838505	0.0808499	0.62129	0.136785	-0.178825	-0.0360207	0.663025	0.018767	-0.380646
TCGA-E9-A1NF	STAGE IIA	Breast Invasive Carcinoma (NOS)	BRCA_LumB	No	Non Responder	5-Fluorouracil	Chemotherapy	0.0066145	-0.028797	-0.4308	-0.51812	-0.33122	-0.39476	0.11566	-0.13489	1.8521	1.2109	-0.67719	-1.0524	-0.00795992	0.018825	-0.10238	0.68149	0.3722	0.73893	-0.618835	0.0307996	-0.303125	0.156274	0.139625	-0.099901	-0.84892	-0.21171	0.050372	2.1199	-0.053368	0.027992	0.16696	0.14219	0.0503301	0.25042	-0.43473	0.18149	0.054275	0.00572498	-0.30288	0.189775	0.457887	0.105404
TCGA-E9-A1NI	STAGE IIA	Breast Invasive Carcinoma (NOS)	BRCA_LumB	No	Responder	5-Fluorouracil	Chemotherapy	-0.020945	-0.07384	-0.21475	-0.17488	-0.53266	-0.13706	-0.077527	-0.034626	1.0558	0.92391	0.113441	-0.30484	-0.436409	-0.11861	0.05029	0.31039	-0.67152	-0.01588	-0.386194	-0.343979	0.435846	0.0757552	0.110326	-0.19758	-0.2343	-0.39813	-0.057665	1.9561	0.22864	0.34573	0.22537	-0.37469	0.029811	0.467901	-0.284239	0.141671	0.098992	-0.061254	-0.42238	0.422656	0.234988	-0.0399952
TCGA-E9-A1R3	STAGE IIIC	Breast Invasive Ductal Carcinoma	BRCA_LumA	No	Responder	5-Fluorouracil	Chemotherapy	0.029552	-0.11226	-0.14234	-0.49349	-0.36949	-0.20412	-0.13659	0.081845	0.048391	-0.079223	0.21358	-0.29672	0.26222	0.1772	0.13982	0.43149	-0.38929	-0.51434	-0.767095	0.484369	-0.619225	-0.296116	-0.176835	0.38288	0.89889	0.22042	0.073206	1.24	0.30609	0.3141	-0.043055	-0.79175	-0.09835	-0.439931	-0.58322	-0.13835	-0.10877	0.533465	-0.853251	0.572125	0.532807	-0.492986
TCGA-E9-A1R4	STAGE IA	Breast Invasive Ductal Carcinoma	BRCA_LumB	No	Responder	5-Fluorouracil	Chemotherapy	0.087222	-0.32265	0.16354	-0.85669	-0.54073	0.64938	-0.20603	-0.34951	0.1007	0.16	0.37485	0.32084	0.30642	0.0050435	0.2463	0.42155	0.61323	-0.045426	-0.150295	-0.14242	0.118495	-0.437476	0.014645	0.041754	0.41251	0.13419	0.27349	-0.55454	0.59703	0.036689	-0.07819	-0.55567	-0.1545	-0.30182	0.16235	0.16362	0.57511	-0.329025	-0.399541	0.614135	0.435997	-0.294506
TCGA-E9-A1RB	STAGE IIA	Breast Invasive Ductal Carcinoma	BRCA_LumB	No	Responder	5-Fluorouracil	Chemotherapy	-0.058208	-0.21088	-0.23467	1.3547	-0.19705	0.89497	0.41522	0.26839	1.2679	0.83011	0.34212	0.32411	0.31096	-0.15095	0.26758	-0.17273	2.2423	1.2283	-1.23992	0.536769	0.561085	-1.14359	-0.686885	-0.16414	0.32791	-0.93925	-0.011811	2.4063	0.14563	0.70429	0.31026	0.18347	-0.6244	-1.22005	-0.94296	-1.12455	1.1325	0.294285	-1.31038	-0.055525	0.202847	-0.804976
TCGA-E9-A1RE	STAGE IIIA	Breast Invasive Ductal Carcinoma	BRCA_LumB	No	Responder	5-Fluorouracil	Chemotherapy	0.18919	-0.028797	0.69415	0.13911	-0.35793	0.8031	0.11841	-0.8363	-0.15668	-0.26372		0.84298		0.053546	-0.35563	0.58825	-0.86138	-0.54442						-0.44384	-0.65116	-0.3421	0.36825	1.4902	0.10809	0.1491	-0.27496	-0.29988					-0.22961
TCGA-E9-A1RE	STAGE IIIA	Breast Invasive Ductal Carcinoma	BRCA_LumB	No	Responder	5-Fluorouracil	Chemotherapy	0.18919	-0.028797	0.69415	0.13911	-0.35793	0.8031	0.11841	-0.8363	-0.15668	-0.26372		0.84298		0.053546	-0.35563	0.58825	-0.86138	-0.54442						-0.44384	-0.65116	-0.3421	0.36825	1.4902	0.10809	0.1491	-0.27496	-0.29988					-0.22961
TCGA-E9-A1RF	STAGE IIIA	Breast Invasive Ductal Carcinoma	BRCA_LumA		Responder	5-Fluorouracil	Chemotherapy	0.050717	-0.036858	-0.23475	-0.52498	-0.036192	-0.091487	-0.054393	-0.24436	0.37466	0.14738	0.512475	-1.0356	0.0610154	0.047384	-0.026183	0.77008	-0.89166	-1.1072	0.0165004	-0.549225	0.13788	-0.10357	-0.0290597	0.16936	0.57879	-0.051131	-0.15611	0.77272	0.19597	0.0095363	0.054403	-0.14866	-0.0511547	-0.350515	0.289615	0.390425	-0.012365	-0.33143	-0.388985	0.4448	0.855862	-0.230221
TCGA-E9-A1RG	STAGE IIIA	Breast Invasive Ductal Carcinoma	BRCA_LumB	No	Responder	5-Fluorouracil	Chemotherapy	-0.030112	-0.10783	0.1562	-0.31165	-0.18813	0.99754	-0.13659	-0.20059	0.90171	1.1085	1.50873	-0.69607	0.395615	-0.078709	0.16145	0.45109	-0.43965	-0.38326	-1.17203	-1.4936	0.42693	-0.91724	-0.78842	-0.72104	-0.72286	-0.53254	-0.18749	2.2079	0.20321	0.0025126	-0.046814	-0.23761	-0.926375	-1.27148	-1.10017	-0.856754	-0.35289	-0.83559	-1.42663	0.74275	0.882382	-0.833211
TCGA-E9-A1RG	STAGE IIIA	Breast Invasive Ductal Carcinoma	BRCA_LumB	No	Responder	5-Fluorouracil	Chemotherapy	-0.030112	-0.10783	0.1562	-0.31165	-0.18813	0.99754	-0.13659	-0.20059	0.90171	1.1085	1.50873	-0.69607	0.395615	-0.078709	0.16145	0.45109	-0.43965	-0.38326	-1.17203	-1.4936	0.42693	-0.91724	-0.78842	-0.72104	-0.72286	-0.53254	-0.18749	2.2079	0.20321	0.0025126	-0.046814	-0.23761	-0.926375	-1.27148	-1.10017	-0.856754	-0.35289	-0.83559	-1.42663	0.74275	0.882382	-0.833211
TCGA-E9-A1RH	STAGE IIA	Breast Invasive Ductal Carcinoma	BRCA_Her2	No	Responder	5-Fluorouracil	Chemotherapy	1.0258	-0.033118	0.18506	-0.43504	-0.51889	0.098646	-0.21659	-1.3089	1.8449	1.4721	2.33104	-0.85247	3.31589	0.94443	-0.4784	-0.20085	1.2279	0.11483	0.265602	0.769306	-1.03676	-0.275639	-0.594329	-0.60066	-0.52723	0.6163	0.2899	0.07099	0.43583	0.1979	-0.31356	-0.69062	0.0123665	-0.133474	-0.915343	-0.195353	-0.53116	-0.173608	-0.207484	1.20159	0.335694	-0.53978
TCGA-E9-A1RH	STAGE IIA	Breast Invasive Ductal Carcinoma	BRCA_Her2	No	Responder	5-Fluorouracil	Chemotherapy	1.0258	-0.033118	0.18506	-0.43504	-0.51889	0.098646	-0.21659	-1.3089	1.8449	1.4721	2.33104	-0.85247	3.31589	0.94443	-0.4784	-0.20085	1.2279	0.11483	0.265602	0.769306	-1.03676	-0.275639	-0.594329	-0.60066	-0.52723	0.6163	0.2899	0.07099	0.43583	0.1979	-0.31356	-0.69062	0.0123665	-0.133474	-0.915343	-0.195353	-0.53116	-0.173608	-0.207484	1.20159	0.335694	-0.53978
TCGA-E9-A1RH	STAGE IIA	Breast Invasive Ductal Carcinoma	BRCA_Her2	No	Responder	5-Fluorouracil	Chemotherapy	1.0258	-0.033118	0.18506	-0.43504	-0.51889	0.098646	-0.21659	-1.3089	1.8449	1.4721	2.33104	-0.85247	3.31589	0.94443	-0.4784	-0.20085	1.2279	0.11483	0.265602	0.769306	-1.03676	-0.275639	-0.594329	-0.60066	-0.52723	0.6163	0.2899	0.07099	0.43583	0.1979	-0.31356	-0.69062	0.0123665	-0.133474	-0.915343	-0.195353	-0.53116	-0.173608	-0.207484	1.20159	0.335694	-0.53978
TCGA-E9-A1RH	STAGE IIA	Breast Invasive Ductal Carcinoma	BRCA_Her2	No	Responder	5-Fluorouracil	Chemotherapy	1.0258	-0.033118	0.18506	-0.43504	-0.51889	0.098646	-0.21659	-1.3089	1.8449	1.4721	2.33104	-0.85247	3.31589	0.94443	-0.4784	-0.20085	1.2279	0.11483	0.265602	0.769306	-1.03676	-0.275639	-0.594329	-0.60066	-0.52723	0.6163	0.2899	0.07099	0.43583	0.1979	-0.31356	-0.69062	0.0123665	-0.133474	-0.915343	-0.195353	-0.53116	-0.173608	-0.207484	1.20159	0.335694	-0.53978
TCGA-E9-A1RI	STAGE IIIA	Breast Invasive Carcinoma (NOS)	BRCA_LumA	No	Responder	5-Fluorouracil	Chemotherapy	-0.02164	-0.073057	-0.19775	0.029227	-0.21286	-0.15992	-0.030121	0.25567	1.7374	1.2019	0.286825	-0.70978	0.335195	-0.067712	-0.053221	0.47683	0.065417	-0.35982	0.241	-0.134146	-0.3005	-0.439921	-0.11903	0.60016	0.53418	-0.037873	0.014396	2.3682	0.20771	0.26638	0.079495	-0.5507	-0.171915	0.276005	-0.055195	0.151255	0.86081	-0.17588	-0.732495	1.28384	0.846002	-0.337151
TCGA-E9-A226	STAGE IIIA	Breast Invasive Ductal Carcinoma	BRCA_LumB	No	Non Responder	5-Fluorouracil	Chemotherapy	0.198665	-0.135105	-0.434875	-0.363055	0.002127	-0.149585	-0.30914	-0.06948	0.67215	0.743415	0.351155	-1.1083	0.544775	0.0340604	-0.03381	0.280835	0.799435	-0.158776	-0.11104	0.628295	-0.44884	-0.242821	-0.20058	0.39837	0.129618	-0.088982	0.018401	1.65015	0.31972	-0.0660375	-0.178915	-0.057505	0.00235515	0.0363747	-0.0746649	-0.120715	0.261783	0.12343	-0.0583254	0.59066	0.288312	-0.369651
TCGA-E9-A229	STAGE IA	Breast Invasive Ductal Carcinoma	BRCA_LumA	No	Responder	5-Fluorouracil	Chemotherapy	0.23315	0.012032	-0.23411	-0.61321	0.21575	0.66105	-0.28504	-0.0042097	0.52358	0.013084	1.03955	-0.98648	1.20393	0.18895	-0.088098	-0.80227	1.4878	0.92859	-0.038055	0.470099	-0.267615	-0.172326	-0.256325	-0.39729	-0.24614	0.10193	0.1409	1.1108	0.37319	-0.20484	0.18101	-0.53355	-0.13797	0.0914695	-0.37116	0	-0.53563	-0.249665	0.513079	0.524545	0.184267	-0.427196
TCGA-E9-A22D	STAGE IIA	Breast Invasive Ductal Carcinoma	BRCA_LumB	No	Responder	5-Fluorouracil	Chemotherapy	-0.156508	-0.0859495	-0.319255	0.309865	-0.0810755	-0.21358	0.115545	0.025113	0.40589	0.691955	-0.0455905	-0.3436	0.78692	0.0008805	0.35982	1.206	-0.69263	-0.840155	0.704705	-0.670521	-0.483035	-0.315036	-0.203235	0.441635	0.406995	-0.304575	0.0624925	1.6273	0.39315	0.0861405	0.327255	0.5689	-0.30375	-0.265811	-0.0110201	0.17091	0.446255	-0.153645	0.0465493	0.296815	0.357567	-0.287976
TCGA-E9-A22E	STAGE IIIA	Breast Invasive Ductal Carcinoma	BRCA_LumB	No	Responder	5-Fluorouracil	Chemotherapy	0.12625	0.134005	-0.0083005	-0.20222	-0.28314	-0.914035	-0.103761	-0.28779	-1.21025	-0.3403	0.40876	-0.52393	0.12278	0.139515	-0.0282787	0.434385	-0.801225	-0.72942	-0.228955	-0.39296	-0.213255	-0.187465	-0.0208546	-0.073738	-0.56388	0.365195	0.058133	1.11015	0.438215	0.17202	0.267155	-0.557475	-0.29189	0.0704799	-0.79822	0.0797705	-0.68151	0.0524653	-0.37296	0.322485	0.895857	-0.179556
TCGA-E9-A22H	STAGE IIB	Breast Invasive Ductal Carcinoma	BRCA_LumB	No	Responder	5-Fluorouracil	Chemotherapy	-0.163405	0.03791	-0.388195	-0.308275	-0.334685	0.5439	-0.0945465	0.26292	0.21957	-0.016093	-0.52033	-1.256	0.0971901	-0.0519505	0.238635	-0.194043	1.42075	0.728275	-0.362635	-0.40893	0.0211249	-0.392266	-0.088565	-0.107905	-0.33142	-0.639755	-0.0122355	1.42875	0.33315	0.14305	0.42441	-0.56646	-0.33886	0.0674496	0	-0.21349	0.023585	-0.151845	-0.637661	0.157655	0.0618171	-0.206326
TCGA-E9-A243	STAGE IIA	Breast Invasive Ductal Carcinoma	BRCA_Basal	Yes	Non Responder	5-Fluorouracil	Chemotherapy	-0.059728	0.14635	0.10907	-0.21762	-0.12834	0.63131	-0.050847	-0.60473	-0.62233	-0.3157	0.13357	-1.1086	0.17608	0.037932	0.13608	-0.69318	0.53695	-0.20548	-0.321755	-0.0503805	0.183835	-0.290506	-0.273925	-0.57309	-0.66061	0.11239	0.18599	-0.29641	0.26603	0.17143	0.21212	0.55129	-0.13297	-0.0918904	-0.000510011	-0.0116199	-0.42519	-0.207155	-0.430431	0.112605	0.0895071	-0.308226
TCGA-E9-A243	STAGE IIA	Breast Invasive Ductal Carcinoma	BRCA_Basal	Yes	Non Responder	5-Fluorouracil	Chemotherapy	-0.059728	0.14635	0.10907	-0.21762	-0.12834	0.63131	-0.050847	-0.60473	-0.62233	-0.3157	0.13357	-1.1086	0.17608	0.037932	0.13608	-0.69318	0.53695	-0.20548	-0.321755	-0.0503805	0.183835	-0.290506	-0.273925	-0.57309	-0.66061	0.11239	0.18599	-0.29641	0.26603	0.17143	0.21212	0.55129	-0.13297	-0.0918904	-0.000510011	-0.0116199	-0.42519	-0.207155	-0.430431	0.112605	0.0895071	-0.308226
TCGA-E9-A243	STAGE IIA	Breast Invasive Ductal Carcinoma	BRCA_Basal	Yes	Non Responder	5-Fluorouracil	Chemotherapy	-0.059728	0.14635	0.10907	-0.21762	-0.12834	0.63131	-0.050847	-0.60473	-0.62233	-0.3157	0.13357	-1.1086	0.17608	0.037932	0.13608	-0.69318	0.53695	-0.20548	-0.321755	-0.0503805	0.183835	-0.290506	-0.273925	-0.57309	-0.66061	0.11239	0.18599	-0.29641	0.26603	0.17143	0.21212	0.55129	-0.13297	-0.0918904	-0.000510011	-0.0116199	-0.42519	-0.207155	-0.430431	0.112605	0.0895071	-0.308226
TCGA-E9-A243	STAGE IIA	Breast Invasive Ductal Carcinoma	BRCA_Basal	Yes	Non Responder	5-Fluorouracil	Chemotherapy	-0.059728	0.14635	0.10907	-0.21762	-0.12834	0.63131	-0.050847	-0.60473	-0.62233	-0.3157	0.13357	-1.1086	0.17608	0.037932	0.13608	-0.69318	0.53695	-0.20548	-0.321755	-0.0503805	0.183835	-0.290506	-0.273925	-0.57309	-0.66061	0.11239	0.18599	-0.29641	0.26603	0.17143	0.21212	0.55129	-0.13297	-0.0918904	-0.000510011	-0.0116199	-0.42519	-0.207155	-0.430431	0.112605	0.0895071	-0.308226
TCGA-E9-A2JS	STAGE IIB	Breast Invasive Lobular Carcinoma	BRCA_LumB	Yes	Non Responder	5-Fluorouracil	Chemotherapy	0.157365	-0.0976245	0.504035	1.28865	0.3357	1.67055	0.57296	-0.473055	1.06632	1.03735	-0.148505	-0.781575	0.00801517	-0.0837435	-0.0548	-0.17721	-0.8315	-0.83095	-0.37831	-0.394905	0	-0.122811	-0.27411	-0.178668	-0.00035705	-0.13639	0.116337	1.3467	0.203715	0.0561185	0.026883	0.033878	-0.369455	-0.162495	-0.143215	0.330915	-2.19575	-0.33355	-0.392825	-0.0148498	0.259802	-0.379131
TCGA-E9-A2JS	STAGE IIB	Breast Invasive Lobular Carcinoma	BRCA_LumB	Yes	Non Responder	5-Fluorouracil	Chemotherapy	0.157365	-0.0976245	0.504035	1.28865	0.3357	1.67055	0.57296	-0.473055	1.06632	1.03735	-0.148505	-0.781575	0.00801517	-0.0837435	-0.0548	-0.17721	-0.8315	-0.83095	-0.37831	-0.394905	0	-0.122811	-0.27411	-0.178668	-0.00035705	-0.13639	0.116337	1.3467	0.203715	0.0561185	0.026883	0.033878	-0.369455	-0.162495	-0.143215	0.330915	-2.19575	-0.33355	-0.392825	-0.0148498	0.259802	-0.379131
TCGA-E9-A2JS	STAGE IIB	Breast Invasive Lobular Carcinoma	BRCA_LumB	Yes	Non Responder	5-Fluorouracil	Chemotherapy	0.157365	-0.0976245	0.504035	1.28865	0.3357	1.67055	0.57296	-0.473055	1.06632	1.03735	-0.148505	-0.781575	0.00801517	-0.0837435	-0.0548	-0.17721	-0.8315	-0.83095	-0.37831	-0.394905	0	-0.122811	-0.27411	-0.178668	-0.00035705	-0.13639	0.116337	1.3467	0.203715	0.0561185	0.026883	0.033878	-0.369455	-0.162495	-0.143215	0.330915	-2.19575	-0.33355	-0.392825	-0.0148498	0.259802	-0.379131
TCGA-E9-A3HO	STAGE IIA	Breast Invasive Lobular Carcinoma	BRCA_LumB	No	Responder	5-Fluorouracil	Chemotherapy	0.0757	0.040492	-373	155	-0.44152	-1.1481	-0.048861	-0.15825	-0.22386	0.94401	-0.622925	-1.5504	-0.224135	0.073895	-0.036701	-0.26895	0.19137	0.18809	-0.0512698	-0.214255	0.19969	-0.0607407	0.16034	-0.72709	-1.4872	-1.6231	0.18507	0.34903	0.26458	0.53269	0.25943	-0.66242	-0.0301749	-0.233865	-0.479385	-0.215745	0.18528	-0.02015	0.778594	0.19132	0.0841821	0.178249
TCGA-E9-A3Q9	STAGE IIIC	Breast Invasive Lobular Carcinoma		No	Responder	5-Fluorouracil	Chemotherapy	0.14261	0.18577	-0.53535	-47.09	-0.56837	-1.0402	-0.22349	-0.029094	-0.10802	0.3586	-0.0527055	0.35603	-0.615485	0.20722	0.13012	-0.017824	-0.71771	-0.74009	0.0540701	0.0962245	0.37642	0.131149	0.21751	0.074744	0.35914	-0.86784	0.23452	1.1852	0.54341	0.083524	0.14248	-0.42349	0.100395	0.375505	-0.011875	0.261745	0.41594	0.72778	0.145944	0.50421	0.526312	0.0231988
TCGA-E9-A3X8	STAGE IIB	Breast Invasive Lobular Carcinoma	BRCA_LumA	No	Responder	5-Fluorouracil	Chemotherapy	0.033932	0.064835	0.084245	-0.40049	-0.51861	0.39445	-0.56509	-0.52176	-0.8253	-0.49134	0.409979	-0.97519	-0.40167	0.053798	-0.46475	0.48303	0.8061	0.03864	0.305315	0.980909	-0.129655	0.0174842	-0.0502251	-0.018032	-0.75475	0.37924	0.43818	0.94773	0.37401	-0.014671	0.037625	-0.80776	-0.0800801	0.224229	-0.0157701	0.31043	0.20922	0.209345	-0.347921	0.048585	0.046537	-0.00178625
TCGA-E9-A5FK	STAGE IIIC	Breast Invasive Lobular Carcinoma	BRCA_LumA	No	Responder	5-Fluorouracil	Chemotherapy	0.46886	0.28381	-0.49701	-0.95421	-0.59633	-0.48095	0.29639	-1.2303	-0.67477	-0.86928	-0.60191	-1.5816	-0.53423	0.59691	-0.30419	-0.73961	-0.56887	-0.13607	-0.751855	0.447739	-0.820935	0.340464	0.123775	-0.54466	-0.70965	0.60916	0.082518	0.67816	-0.59466	0.16082	-0.36265	-0.049276	0.11349	0.56246	-0.48907	-0.1483	-0.0086777	0.399645	-0.0661907	0.944395	0.346047	-0.319156
TCGA-AC-A2QI	STAGE IIIA	Breast Invasive Lobular Carcinoma		No	Responder	5-Fluorouracil	Chemotherapy	-0.026314	-0.035775	-0.37251	-0.70109	-0.34906	-0.33061	-0.11442	0.29631	1.2736	1.1121	-0.40987	-0.73033	-0.32915	-0.056084	0.20769	0.034319	0.25652	0.038433	0.0383051	-0.395291	-0.368015	0.253864	0.103765	0.38134	0.82374	-1.0062	0.26829	1.8531	0.20766	0.12126	-0.095083	-0.80187	-0.20857	-0.0166805	0.07711	0.36487	-0.79413	-0.329765	-0.294881	-0.313445	-0.122153	0.132034
TCGA-GM-A4E0	STAGE IIIC	Breast Invasive Lobular Carcinoma	BRCA_LumA	No	Responder	5-Fluorouracil	Chemotherapy	0.38531	0.26169	0.016986	-0.24111	-1.1739	-0.81824	-0.18566	-0.64416	0.28704	-0.11788	0.778345	-1.7736	1.20514	0.35913	-0.13274	0.11389	-0.11412	-0.44152	0.82224	0.0271246	-0.58768	-0.0641207	-0.37122	-0.24703	-0.11061	0.29086	0.37008	1.0893	0.29993	0.14601	-0.23894	-0.86755	-0.628525	-0.0849254	0.116895	0.855325	0.081572	0	1.14684	0.55906	0.121252	-0.647231
TCGA-AO-A0J3	STAGE IIB	Breast Invasive Carcinoma (NOS)	BRCA_LumB	No	Responder	5-Fluorouracil	Chemotherapy	-0.066705	0.0016641	0.50309	2.5761	-0.043079	0.91067	0.52483	1.3843	-0.022524	0.6423	0.796219	-1.063	-0.07932	-0.19151	1.5363	0.58185	-1.2348	-1.0185	1.0491	-0.751991	-0.488215	-0.00109585	0.0300649	-0.096017	0.20229	-1.477	0.13564	1.6417	0.51559	0.024265	0.60526	0.15939	0.00335993	-0.0548705	-0.20198	0.10049	-2.4922	-0.437995	1.36921	-0.334225	-0.116843	0.146834
TCGA-A7-A0DC	STAGE IA	Breast Invasive Ductal Carcinoma		No	Responder	5-Fluorouracil	Chemotherapy	0.16463	0.0785235	0.650525	0.523255	-0.35168	-0.63657	-0.17439	0.239415	0.18913	0.0684648	0.22132	0.75672	0.5459	-0.0130715	-0.183075	-0.323165	-1.48535	-0.95633	0.161625	-0.52924	0.768845	-0.0135657	0.074585	-0.71225	-0.022834	-2.1879	0.309505	1.81375	0.034045	0.141435	-0.63626	-0.269915	-0.489	-0.30495	-0.24045	-0.14169	-0.478665	-0.239215	2.27027	-0.115225	-0.0937629	0.0814039
TCGA-AO-A03U	STAGE I	Breast Invasive Carcinoma (NOS)	BRCA_Normal	Yes	Responder	5-Fluorouracil	Chemotherapy	-0.063574	0.036082	-0.23527	0.426615	0.27856	1.2674	-0.03805	-0.249295	-0.618515	-1.06573	0.190704	-0.151784	-0.470825	0.39723	-0.25461	0.20158	-0.305305	-0.206085	-0.39555	-0.310056	0.15055	0.342599	0.0580099	0.071923	-0.09972	1.1875	-0.235325	-0.75181	0.0379335	0.0228674	0.0391025	-1.02148	0.0274649	-0.100265	0.00740491	0.175605	-0.429131	0.34761	-0.417016	0.03341	0.196372	0.223649
TCGA-AO-A0J8	STAGE IIA	Breast Invasive Lobular Carcinoma	BRCA_LumA	No	Responder	5-Fluorouracil	Chemotherapy	0.33752	0.016351	0.74879	-0.022341	-0.53946	-0.61693	-0.4911	0.0036706	-0.36948	-0.10848	0.401001	-1.3607	0.878931	0.97191	-0.30045	0.28605	0.17148	0.25208	0.409347	-0.207189	-0.291784	-0.0879043	-1.00713	-0.39727	0.0039767	0.44855	0.46614	1.2038	0.72659	0.30037	0.1584	-0.4135	-0.0988585	0.334111	0.0274715	0.224172	0.52908	-0.202854	0.638851	0.507247	-0.0491815	-0.577665
TCGA-AO-A0JC	STAGE IIA	Breast Invasive Ductal Carcinoma	BRCA_LumA	No	Responder	5-Fluorouracil	Chemotherapy	0.17722	0.19037	0.27218	-0.50119	-0.5355	-0.74637	-0.30131	0.039391	-0.51195	0.16123	0.0551745	-0.78662	-0.167255	0.15793	-0.1668	-0.16981	-175	-0.55717	0.8253	-0.561926	0.19983	-0.307471	-0.0439401	-0.13532	0.27546	-1.1338	0.17245	2.2613	0.71284	0.42755	-0.21868	-0.0068398	-0.000235068	-0.0540555	0.562145	0.288595	0.56781	-0.34338	0.132034	-0.05194	-0.057698	-0.0258513
TCGA-AO-A126	STAGE IIA	Breast Invasive Ductal Carcinoma	BRCA_LumA	Yes	Responder	5-Fluorouracil	Chemotherapy	-0.0791035	-0.051322	0.472825	-0.90129	-0.195188	-0.0541345	-0.18967	0.902195	1.9334	2.01805	0.0050146	-0.382285	-0.255015	-0.049017	-0.0424315	0.102319	-0.364295	0.38182	0.60539	-0.146545	0.10065	0.0235293	0.00574002	0.733495	-1.23235	-1.13645	0.314825	2.89295	0.274535	-0.0785305	0.159149	-0.432755	-0.140955	-0.0260254	0.532085	0.270705	-0.814755	-0.12902	-0.0184955	0.19712	-0.171008	-0.0412511
TCGA-AO-A12B	STAGE IIA	Breast Invasive Ductal Carcinoma	BRCA_LumA	No	Responder	5-Fluorouracil	Chemotherapy	0.289825	0.31933	-0.090524	0.16629	-0.393355	-1.453	-0.266655	-0.26534	-1.07195	0.567715	0.915505	0.984105	-0.0826245	0.334126	0.327335	0.016109	-1.03265	-0.94598	0.12462	-0.264435	0.84225	-0.0177503	0.0939004	0.431395	0.32177	-1.202	0.257375	0.72045	0.06209	0.092161	0.130918	-0.621185	-0.140355	-0.176465	-0.301525	-0.0378145	0.72877	-0.0744296	0.351245	-0.0214395	-0.0553875	-0.0352208
TCGA-AO-A1KP	STAGE IIA	Breast Invasive Ductal Carcinoma	BRCA_LumB		Responder	5-Fluorouracil	Chemotherapy	0.44477	0.11304	0.40319	0.0034999	-0.15046	0.26271	0.099322	-0.68908	-0.97899	-1.2355	-0.32792	-1.3971	0.0363003	0.41614	-0.61941	-0.20325	-0.46552	-0.35535	-0.424285	0.33599	-0.623465	0.169414	-0.172745	-0.63203	-0.85238	0.64068	0.16219	0.19507	-0.070799	-0.040989	-0.066211	-0.96354	-0.28273	0.71866	-0.11915	0.0866404	-0.90572	0.268575	-0.38183	1.07743	0.420547	-0.697316
TCGA-AO-A1KT	STAGE IIA	Breast Invasive Ductal Carcinoma	BRCA_LumB		Responder	5-Fluorouracil	Chemotherapy	0.35109	-0.1952	0.97624	0.58096	-0.00948	1.0948	0.23917	-0.036606	0.20703	0.55608	-0.000339465	0.57204	0.021751	0.35529	-0.12236	0.7447	-0.63283	-1.1912	-0.048704	-0.2851	0.392436	-0.0603148	-0.0331241	-0.91039	-0.055681	-0.47737	0.14008	0.23855	0.24391	0.042734	-0.18253	-0.25254	-0.048149	0.487571	-0.0952091	0.968291	-0.7147	-0.188244	-0.54082	0.152626	0.054018	-0.142435
TCGA-AR-A254	STAGE IIIA	Breast Invasive Ductal Carcinoma	BRCA_Her2	No	Responder	5-Fluorouracil	Chemotherapy	-0.18048	-0.17928	0.61664	-0.08687	-0.20662	0.31303	-0.11562	0.29547	0.5863	0.34031	-0.42143	-0.083182	0.14021	-0.20341	0.29456	0.33921	-0.5509	-1.1655	-0.370665	-0.684701	0.143555	0.112674	0.166505	0.029139	0.29567	-0.096007	0.10472	0.53783	0.20437	0.26716	0.08858	0.38218	-0.12738	-0.37314	0.18364	0.48298	0.44511	-0.308415	-0.216861	-0.181055	0.116247	-0.0406162
TCGA-BH-A0RX	STAGE IIA	Breast Invasive Ductal Carcinoma	BRCA_Basal		Responder	5-Fluorouracil	Chemotherapy	0.77049	0.45218	-0.26476	-0.6173	-0.143495	-0.909715	-0.06181	-1.08115	-0.34845	-0.567025	-0.1962	-1.161	0.61962	0.65887	-0.69817	-0.723245	-0.45924	0.01145	-0.361715	0.97608	-1.24124	0.401124	-0.458975	-0.3626	0.0420735	0.2673	0.0569325	0.73719	-0.310755	0.013005	-0.0125495	0.065571	0.22941	0.44093	-0.84224	-0.0593999	-0.62124	0.910605	0.61791	0.846305	0.319557	-0.737076
TCGA-D8-A142	STAGE IIB	Breast Invasive Ductal Carcinoma	BRCA_Basal	No	Responder	5-Fluorouracil	Chemotherapy	-0.090594	-0.023628	0.22844	-0.3573	0.047758	0.53953	-0.085604	-0.75264	0.2656	0.11717	-0.318115	0.57191	-0.162685	-0.21522	-0.15363	0.26432	0.22357	-0.085589	-0.20176	0.00812467	-0.22897	-0.0419206	-0.00497986	-0.12101	0.1077	1.0768	-0.17433	-0.27848	-0.039278	0.40262	-0.14251	0.90686	0.123805	-0.147185	-0.398315	-0.0612148	0.19071	-0.00919991	0.0332246	0.46189	0.307982	0.087309
TCGA-EW-A1OV	STAGE IIB	Breast Invasive Ductal Carcinoma	BRCA_Her2	No	Responder	5-Fluorouracil	Chemotherapy	0.085963	-0.037575	0.011244	-0.61785	0.40423	-0.57295	-0.18915	-0.47157	0.17385	0.20617	0.0339197	-2.2351	0.50349	0.0034115	8.9923e-05	0.15522	-0.33068	0.054868	-0.959135	-0.463	-0.081335	-0.723016	-0.669025	-0.56859	0.011739	0.063209	0.32934	1.6419	0.22641	-0.018966	0.013852	-0.14121	-0.19502	0.0662297	0.2613	-0.47674	1.1393	-0.387475	-0.81957	1.13431	0.220597	-0.895446
TCGA-EW-A1OW	STAGE IIA	Breast Invasive Ductal Carcinoma		No	Responder	5-Fluorouracil	Chemotherapy	-0.12819	-0.092114	0.095341	-0.45106	-0.40494	1.1067	-0.0046826	-0.099795	0.63895	0.48149	-0.439285	-0.90853	-0.594335	-0.070045	0.3749	0.008316	0.3753	1.4954	-0.81058	-0.267825	0.85441	0.0872692	-0.1224	0.049298	-0.75543	-0.15563	-0.31725	-0.44633	0.025702	0.17597	-0.090125	0.74507	-0.515425	-0.161486	-1.31655	-1.2224	0.4038	-0.0978701	-1.03009	0.21462	0.613202	-0.295921
TCGA-EW-A1P3	STAGE IIA	Breast Invasive Ductal Carcinoma	BRCA_LumA	No	Responder	5-Fluorouracil	Chemotherapy	0.20454	0.35074	0.06778	-0.36564	-0.29948	-0.080863	0.32394	-0.84643	-0.033197	0.035465	0.107949	-0.70012	-0.38811	0.069416	-0.50664	-1.3717	-1.5368	-0.90458	-1.06825	0.73349	-1.46833	-0.173626	-0.292575	-0.33622	-0.40997	-0.45448	0.10754	0.4584	0.36707	0.020392	-0.0024268	-0.27202	-0.31027	0.129509	0.19944	-0.74405	-0.99107	0.686555	-0.777701	0.825225	0.763167	-0.484256
TCGA-EW-A1P8	STAGE IIIC	Breast Invasive Ductal Carcinoma	BRCA_Basal	Yes	Non Responder	5-Fluorouracil	Chemotherapy	0.033888	-0.10546	-0.18727	0.59086	135	1.4486	0.24483	-0.077301	0.91428	0.4872	-0.401755	-0.3617	-0.146475	-0.0014496	0.24284	-0.0071983	1.0884	0.4874	-0.70914	-0.0863356	0.4274	-0.0854908	0.0290699	-0.54601	-0.13568	0.0006615	0.016134	0.39763	0.022492	0.34348	-0.055116	0.50237	0.0142649	-0.381305	0.0941749	0.119405	0.52088	-0.27643	-0.882226	0.14857	0.233282	-0.0989613
TCGA-EW-A1PA	STAGE IIB	Breast Invasive Ductal Carcinoma	BRCA_LumA	No	Responder	5-Fluorouracil	Chemotherapy	0.43444	0.36748	1.396	1.8198	0.53412	2.2827	1.0588	-0.56688	-1.0584	-0.86952	0.109259	-1.7868	-0.44647	0.086658	-0.30517	-0.85623	-1.7311	-0.63065	-0.116515	0.123999	-0.364155	-0.320746	-0.188075	0.12406	-0.52829	-0.18346	0.11257	0.16594	0.57234	-0.030156	-0.030904	0.62399	0.0607599	0.624799	0.6204	-0.24595	-0.74785	0.0538349	-0.388111	-0.029465	0.019587	-0.368406
TCGA-EW-A1PE	STAGE IIA	Breast Invasive Ductal Carcinoma	BRCA_LumA	No	Responder	5-Fluorouracil	Chemotherapy	-0.08368	-0.14068	-0.38142	-0.43958	-0.30835	-0.080984	-0.04252	0.23791	0.65634	0.10376	0.33307	-0.36553	0.270811	-0.05838	-0.052618	0.53703	0.67568	0.099452	-0.378444	0.0453503	-0.696154	-0.306815	-0.372144	-0.14567	-0.21467	-0.2933	0.17538	1.2033	0.17211	-0.25115	-0.14523	-0.55768	-0.252839	-0.26794	0.133721	0.0904608	-0.022799	-0.216744	-0.49801	0.602946	0.498478	-0.607175
TCGA-EW-A1PG	STAGE IIB	Breast Invasive Lobular Carcinoma	BRCA_Normal	No	Responder	5-Fluorouracil	Chemotherapy	-0.060208	0.14513	-0.11679	-0.57483	-0.27048	-0.13979	-0.13195	-0.48938	0.093975	-0.097629	0.3396	-0.71164	-0.0603099	0.055466	-0.25871	-0.036395	-0.21747	-0.17959	-0.932345	-0.73941	-0.401495	-0.664496	-0.623215	0.53412	0.45634	0.32279	0.22503	1.2762	0.24789	-0.097241	0.10272	-0.53401	-0.73327	-0.4992	0.0686601	-0.5695	-0.18189	-0.608795	-0.84412	0.642615	0.377717	-0.691036
TCGA-EW-A2FR	STAGE IIIC	Breast Invasive Ductal Carcinoma	BRCA_Her2	No	Responder	5-Fluorouracil	Chemotherapy	0.0864816	0.022325	-0.244335	1.0463	-0.106905	1.4781	0.35457	-0.121684	-0.43852	-0.189719	-0.130085	-0.451685	0.00399518	-0.128061	-0.033966	0.115452	-0.225195	-0.69018	-0.23746	-0.455475	0.06965	-0.181901	-0.23329	-0.17546	-0.007176	0.0379965	0.142833	0.205854	0.104625	-0.0926088	0.074364	0.42908	-0.149995	-0.169455	-0.0853649	0.0791852	0.028845	-0.3832	-0.359705	0.57535	0.108332	-0.302281
TCGA-EW-A2FW	STAGE IIA	Breast Invasive Carcinoma (NOS)	BRCA_LumB	No	Responder	5-Fluorouracil	Chemotherapy	0.118489	0.23627	-0.168157	-0.296535	-0.35142	-0.387945	0.115721	0.31237	0.762985	0.69561	3.14486	-2.0457	0.359595	-0.008627	-0.170637	0.370975	-1.15795	-0.717975	0.51016	-0.532475	0.05473	-0.402631	-0.22985	-0.0589335	0.282065	-1.2782	0.39023	1.27915	0.252736	-0.087247	0.24139	-0.38767	-0.176195	-0.582015	-0.807385	-0.164795	-0.1936	-0.26294	0.232745	0.62499	0.148802	-0.168451
TCGA-GM-A2DB	STAGE IIA	Breast Invasive Ductal Carcinoma	BRCA_Her2	No	Responder	5-Fluorouracil	Chemotherapy	-0.093662	0.0076717	-0.21815	-0.062142	-0.25557	0.14249	-0.025883	-0.34243	0.35289	0.34805	-0.243175	-0.96837	0.401915	0.00065362	-0.26706	0.38913	2.1311	1.5994	-0.45901	-0.212075	-0.12325	0.00298933	0.0432301	-0.24808	0.14252	-0.1189	0.32612	1.0827	0.33527	0.90978	-0.037956	0.21092	0.201065	0.575385	0.271075	0.398435	0.97428	0.02419	0.300534	0.34153	0.150102	0.150719
TCGA-GM-A2DD	STAGE I	Breast Invasive Ductal Carcinoma	BRCA_Normal	No	Responder	5-Fluorouracil	Chemotherapy	0.502735	0.184588	0.136193	-0.4183	-0.364345	0.38211	0.089334	-0.917695	1.12939	0.817225	1.48077	-2.62465	2.48941	0.2416	-0.452335	-0.080046	0.51768	-0.131018	0.27357	0.125015	-0.58836	-0.197371	-0.18153	-0.0947275	-0.373011	0.488675	0.135485	1.7052	-0.23373	0.121924	-0.243711	-0.176817	-0.159765	0.215465	-0.0356749	0.354525	-0.261153	-0.09284	0.0134245	0.6342	0.0368321	-0.713921
TCGA-GM-A2DF	STAGE IIA	Breast Invasive Ductal Carcinoma	BRCA_Basal	No	Responder	5-Fluorouracil	Chemotherapy	0.19008	0.12109	0.15468	0.82182	-0.090757	1.6837	0.027007	-0.96583	-0.31444	-0.34495	-0.289745	-1.2235	0.739515	0.29042	-0.44866	-0.051175	-0.36844	-0.30065	-0.0748897	0.407575	-0.48444	-0.0977006	-0.47913	-0.4837	-0.59518	0.48626	0.081984	-0.34054	0.25332	-0.041654	-0.10695	0.44454	0.140735	-0.0519052	0.168285	0.196445	0.75328	0.42609	0.488705	0.25789	0.227142	-0.429231
TCGA-GM-A2DH	STAGE I	Breast Invasive Ductal Carcinoma	BRCA_Her2	No	Responder	5-Fluorouracil	Chemotherapy	-0.10144	-0.048055	-0.12961	-0.11994	-0.17521	0.33757	-0.081156	-0.73274	0.075075	-0.087961	-0.295851	-2.0342	-0.08352	-0.11472	0.42261	0.21706	-0.35473	-0.52657	0.017605	-0.229171	0.422065	0.0553542	0.0211849	-0.17931	0.2949	-0.099908	0.15743	1.3625	0.13005	0.14124	0.27764	0.69238	0.18786	-0.0468405	0.0392699	0.32021	0.41002	-0.0806252	0.317429	0.176555	-0.111853	0.226894
TCGA-GM-A2DI	STAGE I	Breast Invasive Ductal Carcinoma	BRCA_LumA	No	Responder	5-Fluorouracil	Chemotherapy	0.29223	0.033158	-0.11041	-0.40514	-0.2895	0.26355	-0.38225	-0.54425	0.10199	-0.22615	0.17129	-0.97859	0.49534	0.080162	-0.29024	0.1597	-0.15086	-0.14516	0.0605255	0.20219	-0.306195	-0.0252753	-0.215065	-0.35993	-0.087485	0.16255	0.029405	1.1111	0.2638	0.13554	-0.15998	-0.56692	0.0548805	0.10298	0.0760204	0.16164	1.2237	0.0932754	0.4342	0.463915	-0.113733	0.000944273
TCGA-GM-A2DM	STAGE IIA	Breast Invasive Ductal Carcinoma	BRCA_LumA	No	Responder	5-Fluorouracil	Chemotherapy	0.19125	0.21829	-0.70801	-0.05981	-0.46506	-0.14494	0.01577	-0.077405	0.69342	0.46817	-0.266101	-0.98699	-0.26842	0.11558	-0.44812	0.3198	-0.8281	-0.86137	-0.361165	-0.0686205	-0.0274952	0.0740942	0.0658749	-0.075167	0.10464	-0.45435	0.14178	0.7028	0.2926	0.2285	0.0020694	-0.29898	-0.06141	0.0604795	-0.38161	0.31813	0.60103	0.198665	-0.247721	0.269105	0.609087	0.0412338
TCGA-GM-A2DN	STAGE IIA	Breast Invasive Ductal Carcinoma	BRCA_LumA	No	Responder	5-Fluorouracil	Chemotherapy	-0.035329	-0.091728	-0.39865	-0.45633	-0.57163	-0.56598	-0.25718	0.049854	-0.21235	-0.41773	-0.205966	-0.5201	-0.539275	0.13324	0.096229	-0.15576	-0.13248	-0.29508	-0.2409	0.442704	-0.159491	0.0638089	-0.0314203	0.15249	0.19762	-0.14623	0.11205	1.0719	0.21261	0.43028	0.055624	-0.2051	0.0505447	0.0927542	-0.0317653	0.255025	0.63315	0.40516	-0.348006	0.0127697	0.177362	0.0478185
TCGA-GM-A3XG	STAGE IIIA	Breast Invasive Lobular Carcinoma		No	Responder	5-Fluorouracil	Chemotherapy	0.25636	0.045243	-0.49971	-0.61872	-0.98212	-1.2446	-0.006232	-0.72858	0.057636	0.25808	-0.352255	-2.0089	-0.919025	0.40633	-0.40119	-0.3561	-1.2546	-0.76173	-0.04245	0.606904	-0.50982	0.369189	0.27038	-0.1531	0.19582	-0.1841	0.1664	1.2811	-0.22381	0.030407	-0.13589	-0.019283	-0.00351507	0.599024	0.0430749	0.192435	0.34157	0.59441	-0.0607056	0.16823	-0.060558	0.119649
TCGA-GM-A3XL	STAGE IIA	Breast Invasive Ductal Carcinoma	BRCA_Basal	No	Responder	5-Fluorouracil	Chemotherapy	0.050874	-0.014606	0.041628	-0.18686	-0.53742	-0.28128	-0.071334	-1.0477	0.32959	0.43247	0.515295	-1.7222	0.449155	0.20349	0.88236	0.17055	-0.56322	-0.63496	-0.0928299	-0.0670555	0.17565	-0.00833078	0.2525	-0.40356	-0.16053	0.077375	0.14081	-0.54398	0.094351	-0.031604	-0.058555	0.7855	0.360065	0.213754	0.169275	0.546095	0.62199	0.2283	0.341834	-0.07529	-0.091658	0.334339
TCGA-GM-A3XN	STAGE IIIA	Breast Invasive Lobular Carcinoma		No	Responder	5-Fluorouracil	Chemotherapy	-0.093988	0.13525	-0.022707	-0.013848	-0.38273	-0.16438	-0.25956	0.09694	-0.58394	-0.54784	0.191425	-2.3397	0.141685	0.13346	0.062525	0.66301	0.40742	-0.18512	0.39596	-0.0980255	0.13267	-0.0233708	-0.06662	0.20528	0.12107	0.16416	0.5474	0.78513	0.26161	-0.10448	0.23317	-0.19762	-0.00364498	1.04836	-0.137745	0.350755	0.35245	0.0806699	0.0771444	0.39587	0.360432	-0.161321
TCGA-HN-A2OB	STAGE IIB	Breast Invasive Lobular Carcinoma	BRCA_LumA	Yes	Non Responder	5-Fluorouracil	Chemotherapy	0.031399	0.024186	-0.15966	-0.20797	-0.96131	-0.8001	-0.17908	-0.40708	0.54664	0.17881	1.26119	0.38439	0.58412	0.23212	-0.56343	-0.42988	-0.080059	-0.29567	-0.0328649	-0.416121	-0.0962951	-0.204856	-0.475855	-0.14331	0.95125	1.0947	0.48239	1.0478	0.5483	0.13344	0.11668	-496	-0.23506	0.23847	0.23236	0.32756	0.12081	-0.169595	-0.165581	0.196865	0.204577	-0.715126
TCGA-A2-A0D1	STAGE IIA	Breast Invasive Ductal Carcinoma	BRCA_Her2	No	Responder	Abraxane	Chemotherapy	0.14049	0.0068484	0.28709	1.2157	0.15211	1.3287	0.24883	0.10294	-0.40092	-0.58822	-1.31398	-0.52404	-0.217215	-0.041382	0.044564	0.59826	0.061567	-0.1429	-0.49295	-0.0748253	-0.16624	0.298089	0.0716001	-1.0389	-0.46359	-1.221	-0.099364	1.4886	0.39495	0.22261	0.18035	0.35844	-0.316975	0.285405	0.0766851	-0.0417648	0.43813	0.34018	1.00428	0.34756	-0.186328	0.309209
TCGA-AC-A2FE	STAGE IIIC	Breast Invasive Lobular Carcinoma		Yes	Non Responder	Abraxane	Chemotherapy	0.15156	0.19126	0.1161	0.0079395	-0.47593	0.38694	-0.40246	-0.066013	0.80699	0.031855	0.89229	0.069448	2.39099	-0.13499	-0.17524	0.20994	349	0.06848	0.668815	-0.33478	0.204555	-0.320966	-0.210105	-0.084969	0.28025	0.68375	0.095846	0.89896	0.44799	0.11329	-0.1395	-0.61003	0	0.45806	0.17968	0.41584	0.53418	-0.109715	0.0207694	1.93203	0.104137	-1.05894
TCGA-AC-A2FE	STAGE IIIC	Breast Invasive Lobular Carcinoma		Yes	Non Responder	Abraxane	Chemotherapy	0.15156	0.19126	0.1161	0.0079395	-0.47593	0.38694	-0.40246	-0.066013	0.80699	0.031855	0.89229	0.069448	2.39099	-0.13499	-0.17524	0.20994	349	0.06848	0.668815	-0.33478	0.204555	-0.320966	-0.210105	-0.084969	0.28025	0.68375	0.095846	0.89896	0.44799	0.11329	-0.1395	-0.61003	0	0.45806	0.17968	0.41584	0.53418	-0.109715	0.0207694	1.93203	0.104137	-1.05894
TCGA-AC-A2QJ	STAGE IIIB	Metaplastic Breast Cancer		Yes	Non Responder	Abraxane	Chemotherapy	0.0063508	-0.12041	0.036767	-0.056366	-0.13407	0.40717	-0.0024301	-0.039326	-0.12001	-0.48838	-0.46677	-0.31228	-0.04047	0.19797	-0.23251	-0.045013	1.2853	0.8814	-0.357475	0.46528	-0.574665	0.0789642	-0.157565	-0.28539	-0.24978	0.15378	-0.16079	-0.35133	0.14519	0.16667	0.17848	-0.099624	0.15608	-0.35332	-0.43917	0.48237	0.75834	0.452885	-0.00872056	0.00039506	0.102317	-0.0225262
TCGA-AC-A2QJ	STAGE IIIB	Metaplastic Breast Cancer		Yes	Non Responder	Abraxane	Chemotherapy	0.0063508	-0.12041	0.036767	-0.056366	-0.13407	0.40717	-0.0024301	-0.039326	-0.12001	-0.48838	-0.46677	-0.31228	-0.04047	0.19797	-0.23251	-0.045013	1.2853	0.8814	-0.357475	0.46528	-0.574665	0.0789642	-0.157565	-0.28539	-0.24978	0.15378	-0.16079	-0.35133	0.14519	0.16667	0.17848	-0.099624	0.15608	-0.35332	-0.43917	0.48237	0.75834	0.452885	-0.00872056	0.00039506	0.102317	-0.0225262
TCGA-AO-A0JJ	STAGE IIB	Breast Invasive Lobular Carcinoma	BRCA_LumA	No	Responder	Abraxane	Chemotherapy	0.25411	-0.01834	-0.088122	-0.12852	-0.61409	-0.81044	-0.30318	-0.57081	-0.038799	0.050254	0.0947501	-0.17175	-0.155229	0.091246	-0.29302	0.093958	-0.092645	-0.68845	-0.195694	0.29607	0.198325	-0.0629152	-0.460184	-0.055312	-0.17932	0.0010704	0.22439	1.5287	-0.016232	0.22596	0.238	-0.16313	-0.0120594	0.10074	-0.289729	0.181451	0.83222	0.179136	-0.42765	-0.0771344	-0.00192239	-0.240516
TCGA-AR-A254	STAGE IIIA	Breast Invasive Ductal Carcinoma	BRCA_Her2	No	Responder	Abraxane	Chemotherapy	-0.18048	-0.17928	0.61664	-0.08687	-0.20662	0.31303	-0.11562	0.29547	0.5863	0.34031	-0.42143	-0.083182	0.14021	-0.20341	0.29456	0.33921	-0.5509	-1.1655	-0.370665	-0.684701	0.143555	0.112674	0.166505	0.029139	0.29567	-0.096007	0.10472	0.53783	0.20437	0.26716	0.08858	0.38218	-0.12738	-0.37314	0.18364	0.48298	0.44511	-0.308415	-0.216861	-0.181055	0.116247	-0.0406162
TCGA-AR-A2LM	STAGE II	Breast Invasive Lobular Carcinoma	BRCA_LumA	No	Responder	Abraxane	Chemotherapy	0.17081	0.19343	0.28848	-0.34044	-0.63116	-0.83589	-0.52789	-1.1157	0.087327	0.58097	0.40167	-0.8027	-0.0831801	-0.020027	-0.20048	0.76103	-0.33512	-0.3576	0.032455	-0.326051	0.364905	-0.169036	-0.0511251	0.34975	1.0352	0.31333	0.41594	1.7646	0.62644	0.031689	-0.30517	-0.75921	-0.45969	0.37648	0.42792	0.56467	0.97527	-0.0640952	0.0694194	-0.027245	0.039787	-0.222536
TCGA-BH-A0BZ	STAGE IIIA	Breast Invasive Ductal Carcinoma	BRCA_LumB	No	Responder	Abraxane	Chemotherapy	0.040166	0.1144	0.33188	-0.079629	-0.35774	-0.64666	-0.13855	-0.54653	0.16845	0.095871	0.186795	0.33539	0.101475	0.024062	0.70282	0.044764	-0.87648	-0.93749	-0.08805	-0.589216	0.2189	0.00268921	-0.03704	-0.046639	0.35913	0.4327	0.092531	-0.013399	0.21018	0.22119	0.091682	-0.28166	0.011885	-0.170726	-0.496525	0.257445	0.022768	-0.37592	-0.266946	-0.04291	0.111412	-0.0139512
TCGA-BH-A0BZ	STAGE IIIA	Breast Invasive Ductal Carcinoma	BRCA_LumB	No	Responder	Abraxane	Chemotherapy	0.040166	0.1144	0.33188	-0.079629	-0.35774	-0.64666	-0.13855	-0.54653	0.16845	0.095871	0.186795	0.33539	0.101475	0.024062	0.70282	0.044764	-0.87648	-0.93749	-0.08805	-0.589216	0.2189	0.00268921	-0.03704	-0.046639	0.35913	0.4327	0.092531	-0.013399	0.21018	0.22119	0.091682	-0.28166	0.011885	-0.170726	-0.496525	0.257445	0.022768	-0.37592	-0.266946	-0.04291	0.111412	-0.0139512
TCGA-BH-A0BZ	STAGE IIIA	Breast Invasive Ductal Carcinoma	BRCA_LumB	No	Responder	Abraxane	Chemotherapy	0.040166	0.1144	0.33188	-0.079629	-0.35774	-0.64666	-0.13855	-0.54653	0.16845	0.095871	0.186795	0.33539	0.101475	0.024062	0.70282	0.044764	-0.87648	-0.93749	-0.08805	-0.589216	0.2189	0.00268921	-0.03704	-0.046639	0.35913	0.4327	0.092531	-0.013399	0.21018	0.22119	0.091682	-0.28166	0.011885	-0.170726	-0.496525	0.257445	0.022768	-0.37592	-0.266946	-0.04291	0.111412	-0.0139512
TCGA-BH-A0BZ	STAGE IIIA	Breast Invasive Ductal Carcinoma	BRCA_LumB	No	Responder	Abraxane	Chemotherapy	0.040166	0.1144	0.33188	-0.079629	-0.35774	-0.64666	-0.13855	-0.54653	0.16845	0.095871	0.186795	0.33539	0.101475	0.024062	0.70282	0.044764	-0.87648	-0.93749	-0.08805	-0.589216	0.2189	0.00268921	-0.03704	-0.046639	0.35913	0.4327	0.092531	-0.013399	0.21018	0.22119	0.091682	-0.28166	0.011885	-0.170726	-0.496525	0.257445	0.022768	-0.37592	-0.266946	-0.04291	0.111412	-0.0139512
TCGA-E2-A574	STAGE IIA	Breast Invasive Ductal Carcinoma	BRCA_Basal	No	Responder	Abraxane	Chemotherapy	0.10746	0.034432	-0.087691	1.1217	-0.21417	0.6911	368	-0.50276	-0.010765	-0.27659	-0.138595	-0.0051192	0.613785	0.22511	0.14135	-0.17228	-0.63833	-0.61321	-0.52235	-0.222865	0.52266	-0.12734	-0.22041	-0.40651	0.13405	0.51242	-0.05983	-0.7829	-0.25048	0.19375	0.13051	0.74597	-0.269535	0.176055	-0.374195	-0.382145	-0.38625	-0.00789976	-0.191465	0.65551	0.508522	-0.175041
TCGA-LL-A8F5	STAGE IIA	Breast Invasive Ductal Carcinoma	BRCA_Basal	No	Responder	Abraxane	Chemotherapy	0.41496	0.097988	0.02132	-0.24071	-0.43364	-0.23942	-0.19947	-0.35644	-0.40127	-0.43072	-1.2488	-0.58426	-1.03852	0.093497	-0.15017	0.082412	1.2384	1.3495	-0.715705	1.21744	0.00327487	0.0204942	-0.063345	-0.25221	-0.18256	0.12675	0.23471	-0.38237	0.33232	0.24817	0.28024	0.86988	0.40399	-0.16399	-1.01326	-0.48876	-0.16759	0.878655	-0.338911	-0.285405	0.110307	0.0307038
TCGA-D8-A1JE	STAGE IIA	Breast Invasive Ductal Carcinoma	BRCA_LumB	No	Responder	Adriamycin	Chemotherapy	-0.18407	-0.15109	-0.23123	0.34947	0.029514	-0.031137	-0.072285	0.39139	1.0513	0.75222	0.220585	-1.4141	-0.0655348	-0.14952	0.41504	0.9153	-0.55138	-0.49927	-0.0546998	-0.343135	0.12846	0.0180094	0.0919902	0.46738	1.1189	-0.74322	0.1284	2.2644	0.52477	0.080283	0.0035808	-0.47776	-0.204385	-0.217065	-0.148095	0.435985	1.0366	0.0832101	-0.539885	-0.17985	0.0802922	-0.033121
TCGA-5T-A9QA	STAGE IIA	Breast Invasive Carcinoma (NOS)	BRCA_LumB	No	Responder	Adriamycin	[Not Available]	-0.038318	0.14058	0.10946	0.48202	-0.1239	0.85665	-0.060486	-0.015214	-0.23694	-0.048988	-0.509076	-1.4426	-0.874665	-0.077848	0.17909	0.099504	-1.2711	-1.3304	-0.44816	-0.154126	0.16391	-0.0616708	0.29754	-0.51879	-1.1631	-1.2351	0.22281	1.2431	0.39708	-0.0077652	-0.2245	0.63045	0.0262849	0.0551445	0.272025	-0.287345	0.51081	-0.0225901	-0.539556	-0.08033	0.248502	0.0747087
TCGA-Z7-A8R6	STAGE I	Breast Invasive Lobular Carcinoma	BRCA_LumB	No	Responder	Adriamycin	[Not Available]	-0.081369	0.097818	0.23913	0.0016777	-0.3409	-0.20044	-0.50819	0.1143	0.33839	0.67749	-0.126876	-0.00061869	-0.496775	-0.23463	0.21032	0.32769	1.1122	1.187	-0.10486	-0.196206	0.22602	-0.0611408	0.15306	-0.40889	-0.0033017	-0.67258	0.14905	1.7244	0.45601	0.07486	0.45909	-0.50155	-0.0828751	-0.459095	-0.0887451	0.036725	0.038378	-0.3991	-0.0987457	-0.04867	0.029622	0.0815087
TCGA-A2-A04N	STAGE IA	Breast Invasive Ductal Carcinoma	BRCA_LumA	No	Responder	Adriamycin	Chemotherapy	0.0789645	0.0420175	0.282885	0.58696	-0.3629	0.462785	-0.0134529	-0.89069	-1.09575	-0.721585	-0.223376	-0.228615	-0.156715	0.217195	-0.37868	0.133827	0.172325	-0.132491	0.03855	0.148864	-0.46478	0.0384392	-0.0554901	-0.20399	-0.55153	0.627335	0.19108	0.600035	0.0597465	0.43398	-0.009385	-0.55488	0.0814049	0.433574	0.107155	0.397205	-0.601685	0.0211199	0.0470044	0.10857	0.024322	-0.106321
TCGA-A2-A04P	STAGE IIIC	Breast Invasive Ductal Carcinoma	BRCA_Basal	Yes	Non Responder	Adriamycin	Chemotherapy	0.0066509	0.042006	-0.15163	-0.31264	-0.081058	0.44256	-0.084807	-0.33499	0.13537	0.094274	-0.55538	0.3257	0.53111	0.34122	0.048093	1.0321	0.72912	0.30977	0.312435	-0.246291	0.323495	0.186934	0.224735	-0.43071	0.67077	0.19299	-0.10456	-0.71039	-0.044511	0.32933	-0.061547	0.18648	-0.0695501	0.546339	0.11	-0.16202	0.14664	-0.0525951	0.438179	-0.239975	-0.124573	0.232334
TCGA-A2-A04P	STAGE IIIC	Breast Invasive Ductal Carcinoma	BRCA_Basal	Yes	Non Responder	Adriamycin	Chemotherapy	0.0066509	0.042006	-0.15163	-0.31264	-0.081058	0.44256	-0.084807	-0.33499	0.13537	0.094274	-0.55538	0.3257	0.53111	0.34122	0.048093	1.0321	0.72912	0.30977	0.312435	-0.246291	0.323495	0.186934	0.224735	-0.43071	0.67077	0.19299	-0.10456	-0.71039	-0.044511	0.32933	-0.061547	0.18648	-0.0695501	0.546339	0.11	-0.16202	0.14664	-0.0525951	0.438179	-0.239975	-0.124573	0.232334
TCGA-A2-A04P	STAGE IIIC	Breast Invasive Ductal Carcinoma	BRCA_Basal	Yes	Non Responder	Adriamycin	Chemotherapy	0.0066509	0.042006	-0.15163	-0.31264	-0.081058	0.44256	-0.084807	-0.33499	0.13537	0.094274	-0.55538	0.3257	0.53111	0.34122	0.048093	1.0321	0.72912	0.30977	0.312435	-0.246291	0.323495	0.186934	0.224735	-0.43071	0.67077	0.19299	-0.10456	-0.71039	-0.044511	0.32933	-0.061547	0.18648	-0.0695501	0.546339	0.11	-0.16202	0.14664	-0.0525951	0.438179	-0.239975	-0.124573	0.232334
TCGA-A2-A04Q	STAGE IA	Breast Invasive Ductal Carcinoma	BRCA_Basal		Responder	Adriamycin	Chemotherapy	0.38134	0.257335	-0.53526	-0.632465	-0.29995	-0.668405	-0.0577905	-0.912285	-0.75824	-1.12175	-0.61328	-0.765265	-0.40023	0.312062	-0.49791	-0.44556	-0.44936	-0.33937	-0.720185	0.59324	-0.835775	0.137185	0.0901753	-0.45679	-0.350265	0.211184	0.061624	0.43733	0.129079	0.0932135	0.17072	-0.0935635	0.0599703	0.0219199	-0.49405	0.0029004	0.22759	0.655905	-0.24031	0.243775	0.141597	-0.0841359
TCGA-A2-A04T	STAGE IIA	Breast Invasive Ductal Carcinoma	BRCA_Basal		Responder	Adriamycin	Chemotherapy	-0.07414	0.0183185	0.181487	0.59857	-0.36282	-0.328105	-0.016999	-0.314775	-0.20587	-0.41646	-0.0727302	0.620785	0.28949	0.03993	0.29223	0.10477	-0.0343265	-0.276555	-0.373285	-0.40786	0.0442551	0.00993449	0.0446652	-0.616045	-0.03172	-0.154939	-0.15386	-0.65664	0.18505	0.26583	0.109938	1.0982	0.0946403	-0.42084	-0.21759	0.38713	0.36816	0.0502852	-0.45858	-0.297115	-0.211923	-0.0294659
TCGA-A2-A04U	STAGE IIA	Breast Invasive Ductal Carcinoma	BRCA_Basal		Responder	Adriamycin	Chemotherapy	0.095389	0.088479	-0.0166436	0.43877	-0.229125	-0.22779	0.0779925	0.392645	-0.19256	-0.0933765	0.55734	0.443845	-0.0715899	0.087161	0.29087	-0.124046	-0.751995	-0.91342	-0.251695	-0.32242	0.909825	0.0991543	0.295445	-0.305485	0.178445	-0.49395	0.126809	-0.452845	0.486805	0.237305	0.25369	0.580185	-0.09049	0.29483	-0.56925	0.25048	-0.473695	-0.079635	-0.154991	0.326835	0.0471871	0.153964
TCGA-A2-A04V	STAGE IIA	Breast Invasive Ductal Carcinoma	BRCA_LumA		Non Responder	Adriamycin	Chemotherapy	0.0306322	-0.0663415	0.383785	-0.1782	-0.50226	-1.08064	-0.211095	0.166824	-0.276195	0.020784	-0.507261	-0.09638	0.04361	-0.03235	0.015632	0.51022	-0.98927	-0.987675	0.201815	0.00875944	-0.390275	-0.0493258	0.0870449	0.094389	0.618015	0.0968307	0.128462	1.45545	0.256165	0.24941	0.46239	-0.736625	-0.11945	-0.272901	0.14979	-0.0588	-0.0940225	0.199905	0.162039	0.108265	0.044637	-0.133396
TCGA-A2-A04W	STAGE IIB	Breast Invasive Carcinoma (NOS)	BRCA_Her2	No	Responder	Adriamycin	Chemotherapy	0.099385	0.056288	-0.218203	0.23075	-0.333145	-0.8555	0.086218	-0.51811	-0.136589	0.54459	0.0523995	-1.1065	0.76016	0.115828	0.005833	0.28825	0.116162	0.579285	-0.180785	-0.313271	0.0847048	0.0777741	-0.183165	-0.0183815	-0.18305	0.31614	0.20089	0.269435	0.229574	0.50323	0.028915	1.0987	0.0186199	0.264629	0.78348	0.39205	-0.55819	-0.165765	0.213819	-0.140955	0.154017	0.188824
TCGA-A2-A04Y	STAGE IIB	Breast Invasive Ductal Carcinoma	BRCA_LumB		Responder	Adriamycin	Chemotherapy	0.123641	-0.0234675	1.0933	-0.46855	-0.462375	-0.548195	-0.240625	-0.402015	1.01357	1.29785	-0.0503955	-1.20575	0.245545	0.113109	0.291275	0.0833075	-0.75294	-0.274537	0.15745	0.0266745	-0.1064	0.0705392	0.0307599	-0.61809	-0.60376	-0.5759	0.165925	-0.048128	0.375835	0.152929	0.426195	-0.03197	0.027905	-0.400136	0.0167049	0.413585	0.586515	0.22104	-0.301636	-0.34442	-0.153218	0.146499
TCGA-A2-A04Y	STAGE IIB	Breast Invasive Ductal Carcinoma	BRCA_LumB		Responder	Adriamycin	Chemotherapy	0.123641	-0.0234675	1.0933	-0.46855	-0.462375	-0.548195	-0.240625	-0.402015	1.01357	1.29785	-0.0503955	-1.20575	0.245545	0.113109	0.291275	0.0833075	-0.75294	-0.274537	0.15745	0.0266745	-0.1064	0.0705392	0.0307599	-0.61809	-0.60376	-0.5759	0.165925	-0.048128	0.375835	0.152929	0.426195	-0.03197	0.027905	-0.400136	0.0167049	0.413585	0.586515	0.22104	-0.301636	-0.34442	-0.153218	0.146499
TCGA-A2-A0CK	STAGE IIIA	Breast Invasive Lobular Carcinoma	BRCA_LumA	Yes	Responder	Adriamycin	Chemotherapy	0.130281	0.0226793	0.054042	-0.41288	-0.805555	-0.837875	-0.222302	0.028871	1.08	0.872175	-0.671641	-0.376505	-0.44313	0.13309	-0.175617	0.0514855	-0.6181	-0.47107	-0.054145	0.715979	-0.458815	-0.133366	0.0010749	-0.0928425	0.555575	-0.32862	0.233695	1.08975	0.157739	-0.0316055	0.26205	-0.28863	-0.0211401	0.425839	-0.21225	0.20036	-0.29536	0.537805	0.0442593	0.195465	-0.046893	-0.310026
TCGA-A2-A0CK	STAGE IIIA	Breast Invasive Lobular Carcinoma	BRCA_LumA	Yes	Responder	Adriamycin	Chemotherapy	0.130281	0.0226793	0.054042	-0.41288	-0.805555	-0.837875	-0.222302	0.028871	1.08	0.872175	-0.671641	-0.376505	-0.44313	0.13309	-0.175617	0.0514855	-0.6181	-0.47107	-0.054145	0.715979	-0.458815	-0.133366	0.0010749	-0.0928425	0.555575	-0.32862	0.233695	1.08975	0.157739	-0.0316055	0.26205	-0.28863	-0.0211401	0.425839	-0.21225	0.20036	-0.29536	0.537805	0.0442593	0.195465	-0.046893	-0.310026
TCGA-A2-A0CL	STAGE IIIA	Breast Invasive Ductal Carcinoma	BRCA_Normal	No	Responder	Adriamycin	Chemotherapy	0.10486	0.001103	0.1483	-0.6122	-0.35238	-0.35458	-0.24655	-0.36333	0.20503	0.033284	0.00169948	-1.5234	0.23742	0.05032	0.26201	-0.030896	-0.37937	-0.38337	0.329345	0.271989	0.368455	0.117264	-0.0051051	-0.57461	0.064441	0.028994	-0.014263	1.1809	0.31243	0.097589	0.20767	0.32682	0.2198	0.0538795	0.16478	0.19354	1.37	0.269945	1.24982	-0.219205	-0.293493	0.207994
TCGA-A2-A0CM	STAGE IIA	Breast Invasive Ductal Carcinoma	BRCA_Basal		Non Responder	Adriamycin	Chemotherapy	-0.064919	-0.092005	0.18509	0.45203	-0.10175	-0.1612	-0.10169	-0.11661	0.033522	0.06455	-1.53532	-0.42135	0.319261	-0.18906	0.62933	0.043441	-0.5716	-1.033	0.0482258	-0.17434	-0.0691144	0.0768549	0.00958567	-0.36612	0.16266	0.44185	-0.081593	-0.6075	0.22894	0.2001	0.25922	-0.2605	0.371661	0.1192	0.0800407	0.129231	0.31307	0.0458356	1.0109	0.0516257	-0.350692	0.452695
TCGA-A2-A0CP	STAGE IA	Breast Invasive Ductal Carcinoma	BRCA_LumA	No	Responder	Adriamycin	Chemotherapy	0.11283	0.17246	0.36541	0.3825	-0.45082	-0.82722	-0.18459	-0.78293	-0.6669	-0.13289	0.118925	-1.5561	-0.261305	0.10861	-0.4562	0.0446	0.20909	-0.14876	0.0124602	-0.0904653	-0.27366	-0.0796806	0.13515	-0.1985	-0.46315	0.34696	0.14731	0.11454	0.026369	0.20319	-0.21785	-0.72734	0.111935	0.583755	0.197795	0.212365	-0.40591	-0.0368499	0.629725	0.0335002	0.136162	0.00898899
TCGA-A2-A0CQ	STAGE IA	Breast Invasive Ductal Carcinoma	BRCA_LumA	No	Responder	Adriamycin	Chemotherapy	-0.014912	0.16212	-0.12771	-0.21055	-0.24937	-0.56378	-0.15767	0.35983	0.73002	1.0756	-0.407781	-0.65887	-0.0968901	0.032691	0.36004	0.64196	-0.77112	-1.1795	0.582435	-0.643071	0.531165	-0.156306	-0.0488551	0.27826	1.1438	-0.81857	0.15476	2.1455	0.31322	0.19074	0.47887	-0.59568	-0.26131	-0.121371	0.21537	0.08531	1.0083	-0.215535	1.22612	0.171155	-0.00464305	0.242814
TCGA-A2-A0CR	STAGE IIB	Breast Invasive Lobular Carcinoma	BRCA_LumA	No	Responder	Adriamycin	Chemotherapy	0.25321	0.13835	-0.040803	-0.50307	-0.49628	-0.014132	-0.35596	-0.16493	-0.26979	-0.6399	-0.133081	-0.74229	0.00975995	0.14283	-0.26513	0.0915	-0.20458	-0.25455	0.195105	0.469069	-0.183085	-0.302846	-0.237665	-0.0027652	0.64903	0.1371	0.22111	1.424	0.51349	0.062764	0.16198	-0.39536	0.1261	0.0641695	0.0326699	0.25486	1.1848	0.367715	0.0124594	0.415355	0.033837	-0.449766
TCGA-A2-A0CT	STAGE IIA	Breast Invasive Ductal Carcinoma	BRCA_LumA	No	Responder	Adriamycin	Chemotherapy	0.036117	0.045677	0.30158	0.16938	-0.2766	-0.70185	-0.20208	-1.0413	1.3785	1.4692	0.20666	0.17278	0.74091	0.0034977	0.29421	0.11211	-1.0965	-0.92726	0.422005	-0.28175	-0.597975	-0.0919257	-0.065355	0.016175	0.75736	-1.0824	0.047069	1.1219	0.043016	0.075027	0.23392	-0.59652	-0.21987	0.0096196	-0.59666	0.22317	-0.24261	-0.184055	0.644989	0.0577151	0.0848271	-0.171826
TCGA-A2-A0CV	STAGE IIB	Breast Invasive Ductal Carcinoma	BRCA_LumA	No	Responder	Adriamycin	Chemotherapy	0.12058	0.043504	-0.094051	0.20966	-0.47613	-0.59394	-0.20382	0.54393	-0.42032	-0.56049	0.0997303	-0.056174	-0.583029	0.0046934	-0.12802	0.27558	-0.68862	-0.98511	-0.0656042	-0.22182	-0.117124	0.118705	0.0736457	0.041183	1.0628	-0.19121	0.14716	2.22	0.48932	-0.034457	0.0098153	-0.81053	-0.124529	-0.0561297	-0.179319	0.253391	0.8484	-0.0973944	0.0363801	-0.171064	-0.0312623	0.0566045
TCGA-A2-A0CX	STAGE IIA	Breast Invasive Ductal Carcinoma	BRCA_Her2	No	Responder	Adriamycin	Chemotherapy	-0.024292	-0.0067376	0.26089	0.28724	-0.23504	-0.60896	-0.0050771	-0.097706	1.1682	1.2845	0.169606	0.3726	0.234697	0.065748	0.51683	0.47366	-0.13312	-0.69771	-0.261338	0.155496	0.0759014	-0.446349	-0.415718	-0.00093489	0.83186	-0.18342	-0.067164	1.8256	0.15917	0.66713	-0.13474	0.12713	-0.219623	-0.334214	-0.124163	-0.227403	0.17445	0.195731	-0.521484	0.0672316	0.167474	-0.21493
TCGA-A2-A0CZ	STAGE IIA	Breast Invasive Ductal Carcinoma		No	Responder	Adriamycin	Chemotherapy	0.24792	0.21916	-0.55631	-0.47595	0.068588	-0.30687	-0.18482	-0.46505	0.044296	-0.44392	0.0987745	-0.21319	-0.048655	0.18999	-0.54375	-0.40566	0.034477	-0.1126	-0.39599	0.612964	-0.53742	0.212969	-0.11159	-0.44254	-0.55605	-0.018801	0.077262	0.7505	-0.33149	0.017383	0.044168	-0.64543	-0.158595	0.184604	-0.909295	-0.136475	-0.19935	0.26146	0.527124	0.6188	0.065262	-0.113121
TCGA-A2-A0D2	STAGE IIA	Breast Invasive Ductal Carcinoma	BRCA_Basal	No	Responder	Adriamycin	Chemotherapy	0.0992975	0.0938935	-0.21877	0.640415	-0.35205	-1.0787	-0.329035	-0.79415	-0.3445	-0.232525	-0.268639	0.63073	-0.465658	0.157057	-0.0511423	-0.30667	-0.81055	-0.77763	-0.266433	0.587391	-0.0581934	-0.085704	-0.0991733	-0.26189	0.26557	0.141489	-0.0361575	-0.221735	0.275495	0.177499	-0.015329	0.93726	0.0804018	0.0603513	-0.507678	-0.108248	-0.13719	0.765217	0.251131	0.0699968	0.378099	-0.0598944
TCGA-A2-A0D2	STAGE IIA	Breast Invasive Ductal Carcinoma	BRCA_Basal	No	Responder	Adriamycin	Chemotherapy	0.0992975	0.0938935	-0.21877	0.640415	-0.35205	-1.0787	-0.329035	-0.79415	-0.3445	-0.232525	-0.268639	0.63073	-0.465658	0.157057	-0.0511423	-0.30667	-0.81055	-0.77763	-0.266433	0.587391	-0.0581934	-0.085704	-0.0991733	-0.26189	0.26557	0.141489	-0.0361575	-0.221735	0.275495	0.177499	-0.015329	0.93726	0.0804018	0.0603513	-0.507678	-0.108248	-0.13719	0.765217	0.251131	0.0699968	0.378099	-0.0598944
TCGA-A2-A0D4	STAGE IIB	Breast Invasive Ductal Carcinoma	BRCA_LumB	No	Responder	Adriamycin	Chemotherapy	0.054749	0.058273	0.84011	0.043058	-0.31434	0.32207	-0.026935	-0.79687	0.57253	0.41034	-0.157074	-0.056453	0.927766	0.18497	0.0059486	-0.46048	-1.0566	-0.69214	1.09158	-0.587184	0.496991	0.0231105	-0.242429	0.18664	0.21676	-0.74053	0.00035382	-0.39562	0.16127	0.16801	0.62176	-1.1225	-0.350474	-0.110574	-1.30203	0.00394631	-0.83217	-0.328269	3.07513	0.516411	-0.390077	0.000660054
TCGA-A2-A0D4	STAGE IIB	Breast Invasive Ductal Carcinoma	BRCA_LumB	No	Responder	Adriamycin	Chemotherapy	0.054749	0.058273	0.84011	0.043058	-0.31434	0.32207	-0.026935	-0.79687	0.57253	0.41034	-0.157074	-0.056453	0.927766	0.18497	0.0059486	-0.46048	-1.0566	-0.69214	1.09158	-0.587184	0.496991	0.0231105	-0.242429	0.18664	0.21676	-0.74053	0.00035382	-0.39562	0.16127	0.16801	0.62176	-1.1225	-0.350474	-0.110574	-1.30203	0.00394631	-0.83217	-0.328269	3.07513	0.516411	-0.390077	0.000660054
TCGA-A2-A0D4	STAGE IIB	Breast Invasive Ductal Carcinoma	BRCA_LumB	No	Responder	Adriamycin	Chemotherapy	0.054749	0.058273	0.84011	0.043058	-0.31434	0.32207	-0.026935	-0.79687	0.57253	0.41034	-0.157074	-0.056453	0.927766	0.18497	0.0059486	-0.46048	-1.0566	-0.69214	1.09158	-0.587184	0.496991	0.0231105	-0.242429	0.18664	0.21676	-0.74053	0.00035382	-0.39562	0.16127	0.16801	0.62176	-1.1225	-0.350474	-0.110574	-1.30203	0.00394631	-0.83217	-0.328269	3.07513	0.516411	-0.390077	0.000660054
TCGA-A2-A0EP	STAGE I	Breast Invasive Lobular Carcinoma	BRCA_LumA	No	Responder	Adriamycin	Chemotherapy	0.3124	0.030429	0.25334	-0.61152	-0.20184	0.67153	-0.49078	-0.81496	0.52952	0.87096	1.35687	-1.4242	1.18161	0.089045	-0.75096	-0.072254	1.1951	0.91018	0.162163	0.416788	-0.578637	-0.0830173	-0.117867	0.033313	0.13597	0.42096	0.2037	1.8285	0.44636	0.092944	-0.22204	-0.76904	-0.115792	0.037048	0.188518	0.0562285	-0.27651	0.253943	0.485888	0.764073	0.224725	-0.445828
TCGA-A2-A0EQ	STAGE IIA	Breast Invasive Ductal Carcinoma	BRCA_Her2	No	Responder	Adriamycin	Chemotherapy	0.093743	0.01819	0.16818	-0.36479	-0.11019	-0.44092	-0.14227	-0.54406	0.38805	0.28097	-0.641585	-0.85738	0.188256	0.030716	-0.070928	-0.12721	-0.51129	0.49342	-0.0143293	0.0965951	0.42798	0.24525	0.0210506	-0.58027	-0.034123	-0.70802	0.044879	0.67302	0.19109	0.0071915	0.60779	0.84387	0.0159756	-0.106755	0.00651562	-0.0591843	0.48911	0.100411	1.22946	0.194611	-0.139477	-0.0491305
TCGA-A2-A0ER	STAGE IB	Breast Invasive Ductal Carcinoma	BRCA_LumA	No	Responder	Adriamycin	Chemotherapy	0.45303	0.32376	-0.28673	-0.67599	-0.16081	0.35256	-0.12341	-0.87757	-0.69731	-0.59227	-0.365336	-1.8322	-0.253815	0.17553	-0.66684	-0.3994	0.62653	0.08058	-0.36502	0.158274	-0.71378	0.164229	0.0559599	-0.47061	-0.52387	0.63344	0.19472	0.6966	-0.30611	0.12241	-0.042186	-0.75821	-0.115305	0.250274	-0.626425	-0.067355	-0.56	0.10395	0.411214	0.82978	0.148032	-0.370201
TCGA-A2-A0EW	STAGE IIIC	Breast Invasive Lobular Carcinoma	BRCA_LumA	Yes	Non Responder	Adriamycin	Chemotherapy	0.23121	0.24123	0.081578	0.96273	0.067642	1.3581	0.32295	-0.19961	-0.17779	-0.21674	0.684371	-1.2581	1.32725	0.068567	-1.2649	0.32406	0.48432	0.20957	0.767937	-0.044849	-0.171284	-0.155394	-0.170504	-0.15199	0.70852	0.54868	0.48689	1.3666	-0.21342	0.13658	0.12008	-0.74901	0.0010215	0.405651	0.110931	0.497682	-0.061129	-0.204004	0.849571	0.992017	0.160139	-1.19443
TCGA-A2-A0EW	STAGE IIIC	Breast Invasive Lobular Carcinoma	BRCA_LumA	Yes	Non Responder	Adriamycin	Chemotherapy	0.23121	0.24123	0.081578	0.96273	0.067642	1.3581	0.32295	-0.19961	-0.17779	-0.21674	0.684371	-1.2581	1.32725	0.068567	-1.2649	0.32406	0.48432	0.20957	0.767937	-0.044849	-0.171284	-0.155394	-0.170504	-0.15199	0.70852	0.54868	0.48689	1.3666	-0.21342	0.13658	0.12008	-0.74901	0.0010215	0.405651	0.110931	0.497682	-0.061129	-0.204004	0.849571	0.992017	0.160139	-1.19443
TCGA-A2-A0EW	STAGE IIIC	Breast Invasive Lobular Carcinoma	BRCA_LumA	Yes	Non Responder	Adriamycin	Chemotherapy	0.23121	0.24123	0.081578	0.96273	0.067642	1.3581	0.32295	-0.19961	-0.17779	-0.21674	0.684371	-1.2581	1.32725	0.068567	-1.2649	0.32406	0.48432	0.20957	0.767937	-0.044849	-0.171284	-0.155394	-0.170504	-0.15199	0.70852	0.54868	0.48689	1.3666	-0.21342	0.13658	0.12008	-0.74901	0.0010215	0.405651	0.110931	0.497682	-0.061129	-0.204004	0.849571	0.992017	0.160139	-1.19443
TCGA-A2-A0EW	STAGE IIIC	Breast Invasive Lobular Carcinoma	BRCA_LumA	Yes	Non Responder	Adriamycin	Chemotherapy	0.23121	0.24123	0.081578	0.96273	0.067642	1.3581	0.32295	-0.19961	-0.17779	-0.21674	0.684371	-1.2581	1.32725	0.068567	-1.2649	0.32406	0.48432	0.20957	0.767937	-0.044849	-0.171284	-0.155394	-0.170504	-0.15199	0.70852	0.54868	0.48689	1.3666	-0.21342	0.13658	0.12008	-0.74901	0.0010215	0.405651	0.110931	0.497682	-0.061129	-0.204004	0.849571	0.992017	0.160139	-1.19443
TCGA-A2-A0EY	STAGE IIB	Breast Invasive Ductal Carcinoma	BRCA_LumB	No	Responder	Adriamycin	Chemotherapy	0.082932	0.072266	-0.028146	0.015788	-0.29778	-0.012968	-0.0082327	-0.3532	1.4044	1.2068	-0.358495	-0.44391	0.0761451	0.20587	-0.099565	0.17407	-0.26756	-0.39727	0.1686	-0.175725	-0.0635201	0.281199	0.1651	-0.1695	0.21427	-0.14387	0.14925	2.7252	0.20837	0.55041	0.040445	-0.081822	0.129275	0.00568462	0.295245	0.553695	-0.19229	0.10118	0.307134	0.0218101	0.173422	0.390569
TCGA-A2-A0EY	STAGE IIB	Breast Invasive Ductal Carcinoma	BRCA_LumB	No	Responder	Adriamycin	Chemotherapy	0.082932	0.072266	-0.028146	0.015788	-0.29778	-0.012968	-0.0082327	-0.3532	1.4044	1.2068	-0.358495	-0.44391	0.0761451	0.20587	-0.099565	0.17407	-0.26756	-0.39727	0.1686	-0.175725	-0.0635201	0.281199	0.1651	-0.1695	0.21427	-0.14387	0.14925	2.7252	0.20837	0.55041	0.040445	-0.081822	0.129275	0.00568462	0.295245	0.553695	-0.19229	0.10118	0.307134	0.0218101	0.173422	0.390569
TCGA-A2-A0EY	STAGE IIB	Breast Invasive Ductal Carcinoma	BRCA_LumB	No	Responder	Adriamycin	Chemotherapy	0.082932	0.072266	-0.028146	0.015788	-0.29778	-0.012968	-0.0082327	-0.3532	1.4044	1.2068	-0.358495	-0.44391	0.0761451	0.20587	-0.099565	0.17407	-0.26756	-0.39727	0.1686	-0.175725	-0.0635201	0.281199	0.1651	-0.1695	0.21427	-0.14387	0.14925	2.7252	0.20837	0.55041	0.040445	-0.081822	0.129275	0.00568462	0.295245	0.553695	-0.19229	0.10118	0.307134	0.0218101	0.173422	0.390569
TCGA-A2-A0ST	STAGE IIA	Breast Invasive Ductal Carcinoma	BRCA_Basal	Yes	Responder	Adriamycin	Chemotherapy	0.20029	0.14429	0.39585	-0.043153	-0.44583	172	-0.10054	-1.0117	-1.3956	-0.71546	-0.46335	-2.7103	-0.27593	0.20518	0.14334	-0.3625	-0.5096	-0.30384	0.349835	0.0805896	-0.00288506	-0.0829857	0.00623505	-0.60885	-0.91723	0.34884	0.19022	-0.64693	0.43286	0.31589	0.19081	0.55259	0.22728	0.1198	0.55486	0.25981	0.45874	0.061325	-0.0399305	-0.275595	-0.156003	-0.0388061
TCGA-A2-A0ST	STAGE IIA	Breast Invasive Ductal Carcinoma	BRCA_Basal	Yes	Responder	Adriamycin	Chemotherapy	0.20029	0.14429	0.39585	-0.043153	-0.44583	172	-0.10054	-1.0117	-1.3956	-0.71546	-0.46335	-2.7103	-0.27593	0.20518	0.14334	-0.3625	-0.5096	-0.30384	0.349835	0.0805896	-0.00288506	-0.0829857	0.00623505	-0.60885	-0.91723	0.34884	0.19022	-0.64693	0.43286	0.31589	0.19081	0.55259	0.22728	0.1198	0.55486	0.25981	0.45874	0.061325	-0.0399305	-0.275595	-0.156003	-0.0388061
TCGA-A2-A0ST	STAGE IIA	Breast Invasive Ductal Carcinoma	BRCA_Basal	Yes	Responder	Adriamycin	Chemotherapy	0.20029	0.14429	0.39585	-0.043153	-0.44583	172	-0.10054	-1.0117	-1.3956	-0.71546	-0.46335	-2.7103	-0.27593	0.20518	0.14334	-0.3625	-0.5096	-0.30384	0.349835	0.0805896	-0.00288506	-0.0829857	0.00623505	-0.60885	-0.91723	0.34884	0.19022	-0.64693	0.43286	0.31589	0.19081	0.55259	0.22728	0.1198	0.55486	0.25981	0.45874	0.061325	-0.0399305	-0.275595	-0.156003	-0.0388061
TCGA-A2-A0SX	STAGE IA	Breast Invasive Ductal Carcinoma	BRCA_Basal	No	Non Responder	Adriamycin	Chemotherapy	0.52757	-0.11904	0.05729	-0.28991	-0.29201	-0.73306	-0.20468	-0.6223	-0.58084	-0.56211	-0.286055	-0.46331	0.541605	0.25059	0.34589	0.14682	-0.82172	-0.17899	0.45142	-0.192885	0.44768	-0.139071	-0.14073	-0.26801	0.31742	-0.16499	0.07721	-0.55585	0.88262	0.10283	0.4834	0.35657	0.190685	-0.102865	0.0731751	0.114315	0.79733	-0.0553599	-0.251745	0.0232702	-0.0475778	-0.064571
TCGA-A2-A0T0	STAGE IIB	Breast Invasive Ductal Carcinoma	BRCA_Basal	No	Responder	Adriamycin	Chemotherapy	-0.1479	-0.088421	0.019279	-0.23734	0.064021	0.36003	-0.19775	-0.72174	0.92441	0.67491	-0.31456	-0.47455	0.242571	-0.18111	0.023492	0.77157	0.67682	1.377	0.00102562	-0.30954	0.420605	0.116935	0.173856	-0.43163	-0.40606	0.50025	-171	-0.24705	0.30856	0.39951	-0.41125	0.78586	0.223281	-0.13238	-0.0340295	0.175401	0.31438	-0.249845	0.07821	-0.0670844	0.292868	0.332744
TCGA-A2-A0T3	STAGE IB	Breast Invasive Ductal Carcinoma	BRCA_LumB	No	Responder	Adriamycin	Chemotherapy	0.51838	0.28447	-0.13528	0.47189	-0.084817	0.58602	-0.020367	-0.35568	0.29534	0.25975	0.148088	-2.4082	0.263918	0.18344	-0.51338	-0.24219	-0.35837	-0.36616	-0.142157	0.412658	-0.739787	0.133763	-0.142327	-0.27291	0.12161	0.11335	0.21618	1.1723	-0.28792	-0.07363	0.17727	-0.49647	-0.0466116	0.452208	-0.400812	0.209258	-0.088023	0.353223	0.287088	0.673633	0.315725	-0.268468
TCGA-A2-A0T6	STAGE IIB	Breast Invasive Lobular Carcinoma	BRCA_LumA	No	Responder	Adriamycin	Chemotherapy	0.16455	0.14023	0.34049	0.14409	-0.53604	-0.30982	-0.33267	-0.05249	0.12705	0.093992	0.265855	-0.34051	1.13282	0.2743	-327	0.2183	0.12096	-0.0057843	0.75662	-0.684466	-0.29144	0.0230792	-0.40744	0.35997	0.95477	0.22284	0.38313	1.2994	0.75754	-0.015035	0.21695	-1.0547	-0.223315	0.455134	0.0208849	0.357605	0.61877	-0.10373	0.670184	0.47366	0.185892	-1.37942
TCGA-A2-A0T7	STAGE IIA	Breast Invasive Ductal Carcinoma	BRCA_LumA	No	Responder	Adriamycin	Chemotherapy	0.073861	0.094124	0.61909	0.056145	-0.37911	-0.85575	-0.18748	-0.39113	-0.27744	0.69159	0.138544	-0.21961	0.441865	0.0066675	0.44509	0.23064	-0.23089	-0.92522	0.13777	-0.178786	-0.0331002	0.0938092	-0.38136	-0.25892	0.2318	0.08371	0.39929	0.61804	0.3189	0.062454	-0.065271	-0.55779	-0.0434151	0.204384	-0.281605	0.523525	-0.51735	-0.21086	-0.0927956	0.22733	-0.00390804	-0.553971
TCGA-A2-A0YD	STAGE IIB	Breast Invasive Lobular Carcinoma	BRCA_LumA	No	Responder	Adriamycin	Chemotherapy	-0.034755	-0.037624	-0.20561	-0.51639	-0.49352	-0.34176	-0.17945	0.39974	-0.5067	-0.83103	0.426515	-0.33534	-0.0446049	-0.052315	0.82037	0.1913	0.6348	0.36011	0.39078	0.122105	0.10959	0.272999	0	0.18293	0.15635	-0.07297	0.049263	1.274	0.63342	0.23909	0.22289	-0.69771	0.163715	0.448675	0.326995	0.103595	0.04137	0.0780499	0.378054	0.0285001	0.0297221	0.366599
TCGA-A2-A0YE	STAGE IIB	Breast Invasive Ductal Carcinoma	BRCA_Basal	No	Responder	Adriamycin	Chemotherapy	-0.043661	0.068613	-0.015818	0.29387	-0.076957	0.3303	-0.0067768	-0.018883	1.1038	0.91588	-0.0847355	0.036379	-0.153475	-0.066433	0.0091514	0.68408	0.52758	0.40137	-0.15221	-0.148426	0.0648498	0.0679892	0.02051	-0.056899	0.85742	-0.67812	-0.18432	-0.61027	0.40344	0.44131	0.034799	0.0063481	-0.160025	0.217345	0.631065	-0.612325	-0.19689	0.0177799	-0.727306	-0.03348	0.112592	0.0339088
TCGA-A2-A0YG	STAGE IIIC	Breast Invasive Ductal Carcinoma	BRCA_LumB	No	Responder	Adriamycin	Chemotherapy	0.0040588	-0.034507	0.064707	0.51508	-0.1071	0.66965	0.063118	0.1647	0.51481	0.46753	0.45995	-1.8053	0.73266	0.25371	0.76181	0.80102	-0.37666	-0.33971	0.335535	-0.3558	-0.260515	0.182494	-0.186605	-0.79205	-0.41826	-0.4825	0.11778	1.436	0.14035	0.11721	0.24587	1.815	0.18968	-0.11117	0.27317	0.38104	-0.089225	-0.207295	1.04336	0.0602853	-0.198583	0.0567441
TCGA-A2-A0YH	STAGE IIIA	Breast Invasive Ductal Carcinoma	BRCA_LumB	No	Responder	Adriamycin	Chemotherapy	-0.0098023	-0.050348	0.84747	1.546	0.25206	1.9125	0.5189	0.49647	1.3846	1.3661	-0.252285	-1.2233	0.175155	0.07736	0.26367	0.39253	-0.77279	-0.56695	0.39389	-0.492206	-0.24444	-0.0469708	0.0103699	-1.0512	-0.68136	-0.69138	0.087408	0.99637	0.054361	0.14654	0.072425	0.39332	0.129625	-0.171065	-0.203065	0.401735	-0.20081	-0.23755	0.874404	-0.03179	-0.196218	0.234789
TCGA-A2-A0YL	STAGE IIIA	Breast Invasive Lobular Carcinoma	BRCA_LumA	No	Responder	Adriamycin	Chemotherapy	-0.035583	0.12208	0.18217	0.33547	-0.28228	-0.45682	-0.30197	0.25949	0.26273	0.024084	0.123405	-0.29952	0.739245	0.23327	-0.67481	0.37058	0.1017	-0.47439	0.68697	-0.400155	-0.49911	0.0166194	-0.30654	0.27825	1.0544	0.30627	0.37341	1.0261	-0.0038376	0.0089311	0.06243	-0.58209	0.113215	0.227045	0.0161251	0.598185	0.34198	-0.16701	1.27112	0.55375	-0.126288	-0.372161
TCGA-A2-A1FW	STAGE IIIA	Breast Invasive Ductal Carcinoma	BRCA_LumB	No	Responder	Adriamycin	Chemotherapy	0.195462	0.036483	0.557075	-0.484525	0.35364	-0.937925	-0.359295	0.079787	0.82509	0.98694	0.84356	0.28756	1.01945	-0.028585	0.651345	1.00849	-0.376265	-0.624995	0.725686	0.00433018	0.302776	0.0614849	-0.214674	0.241595	0.666095	-0.41069	0.86881	1.6882	0.483745	0.0004255	0.100695	0.121327	-0.0712093	0.31243	-0.0613293	0.213581	0.012955	-0.105844	-0.0420299	0.577266	0.0727977	-0.499106
TCGA-A2-A1G0	STAGE IIB	Breast Invasive Carcinoma (NOS)	BRCA_LumA	No	Responder	Adriamycin	Chemotherapy	-0.047811	-0.12043	-0.076178	-0.16914	-0.37855	-0.26422	-0.18173	0.25872	1.1758	0.74424	0.0119495	1.2941	-0.13399	-0.14134	-0.0025378	0.28583	-0.44292	-0.59843	0.234005	-0.121341	-0.209685	0.0884242	-0.137285	0.36582	0.83381	-0.33764	0.022395	1.1313	-0.052475	-0.054689	0.41299	-0.71743	-0.11656	0.368879	0.13647	0.35997	0.92576	0.0268049	-0.299371	-0.057945	0.061327	-0.0793262
TCGA-A2-A1G4	STAGE IIIA	Breast Invasive Ductal Carcinoma	BRCA_LumB	No	Responder	Adriamycin	Chemotherapy	0.199346	-0.277295	0.24838	0.48442	-0.0659135	0.54856	0.095521	0.659745	0.778075	0.72684	1.33133	0.522775	1.12343	0.02254	-0.352875	0.246	-1.03701	-0.52982	-0.0868149	-0.2541	0.214625	0.00437427	-0.372335	0.171238	0.825595	-0.304735	0.08963	0.729155	0.17069	-0.26299	0.0425535	0.218206	-0.1926	0.0199596	0.66349	0.39305	-0.347475	-0.118075	-0.267471	0.648725	0.317117	-0.582056
TCGA-A2-A1G6	STAGE IIIA	Breast Invasive Ductal Carcinoma	BRCA_Normal	No	Responder	Adriamycin	Chemotherapy	0.21368	0.0790155	-0.291045	0.346915	-0.0542005	-0.16244	-0.256124	-0.97822	-0.3332	-0.735725	-0.34624	-0.573725	-0.27855	0.191865	-0.636035	-0.35018	-0.18791	-0.155104	-0.492935	0.2287	-0.775645	0.259095	0.205595	-0.278135	0.21159	0.567135	0.094466	0.43806	-0.105639	0.088193	-0.171575	-0.81304	0.22125	0.57639	0.33127	0.436	0.337925	0.417915	-0.22706	0.785845	0.417987	-0.155016
TCGA-A2-A1G6	STAGE IIIA	Breast Invasive Ductal Carcinoma	BRCA_Normal	No	Responder	Adriamycin	Chemotherapy	0.21368	0.0790155	-0.291045	0.346915	-0.0542005	-0.16244	-0.256124	-0.97822	-0.3332	-0.735725	-0.34624	-0.573725	-0.27855	0.191865	-0.636035	-0.35018	-0.18791	-0.155104	-0.492935	0.2287	-0.775645	0.259095	0.205595	-0.278135	0.21159	0.567135	0.094466	0.43806	-0.105639	0.088193	-0.171575	-0.81304	0.22125	0.57639	0.33127	0.436	0.337925	0.417915	-0.22706	0.785845	0.417987	-0.155016
TCGA-A2-A1G6	STAGE IIIA	Breast Invasive Ductal Carcinoma	BRCA_Normal	No	Responder	Adriamycin	Chemotherapy	0.21368	0.0790155	-0.291045	0.346915	-0.0542005	-0.16244	-0.256124	-0.97822	-0.3332	-0.735725	-0.34624	-0.573725	-0.27855	0.191865	-0.636035	-0.35018	-0.18791	-0.155104	-0.492935	0.2287	-0.775645	0.259095	0.205595	-0.278135	0.21159	0.567135	0.094466	0.43806	-0.105639	0.088193	-0.171575	-0.81304	0.22125	0.57639	0.33127	0.436	0.337925	0.417915	-0.22706	0.785845	0.417987	-0.155016
TCGA-A2-A25A	STAGE IIA	Breast Invasive Lobular Carcinoma	BRCA_Normal	No	Responder	Adriamycin	Chemotherapy	-0.023011	0.12945	0.27634	-0.13508	-0.57259	-0.12305	-0.05313	-0.21142	-0.64863	-0.48579	0.2377	-0.1412	-0.469179	0.055954	-0.16981	-0.065515	-0.61895	-0.60673	-0.227604	0.0628401	-0.329695	-0.176285	-0.184824	0.26769	0.79973	0.028148	0.068962	1.9975	0.36672	0.33905	0.018173	-0.5984	0.121371	0.41845	0.512051	0.503091	0.018305	0.0828055	-0.38787	-0.183754	0.0941876	-0.118496
TCGA-A2-A25B	STAGE IIB	Breast Invasive Ductal Carcinoma	BRCA_LumB	Yes	Responder	Adriamycin	Chemotherapy	-0.10883	-0.0085734	0.07264	-0.16214	-0.46712	-0.29032	-0.077194	0.017863	-0.39394	-0.23171	-0.611211	-0.63651	-0.0653501	-0.085364	0.30228	0.68096	-0.68054	-0.79559	-0.013345	0.638029	-0.253315	-0.233946	0.191695	0.095031	0.22779	-0.18323	-0.058569	1.4137	0.31966	0.18477	0.044612	-0.20764	0.14105	-0.0571206	-0.5546	0.39848	0.33056	0.755205	-0.438931	0.0318849	0.374437	0.0919037
TCGA-A2-A25C	STAGE IIB	Breast Invasive Ductal Carcinoma	BRCA_LumB	No	Responder	Adriamycin	Chemotherapy	0.010904	0.062257	-0.16708	-0.22747	-0.5214	0.029922	0.015765	-0.1524	-0.86128	-0.24352	0.17369	-0.65524	-0.38503	0.0089416	0.1775	0.8536	-1.0695	-1.366	0.177505	-0.37634	-0.351575	-0.209925	0.752995	0.044204	-0.051867	-0.39173	-0.086078	1.5398	0.19875	0.04448	-212	-0.26424	0.0802404	0.49541	-0.19729	0.13429	0.18953	0.0292353	-0.239	0.872795	0.0564774	-0.126576
TCGA-A2-A25C	STAGE IIB	Breast Invasive Ductal Carcinoma	BRCA_LumB	No	Responder	Adriamycin	Chemotherapy	0.010904	0.062257	-0.16708	-0.22747	-0.5214	0.029922	0.015765	-0.1524	-0.86128	-0.24352	0.17369	-0.65524	-0.38503	0.0089416	0.1775	0.8536	-1.0695	-1.366	0.177505	-0.37634	-0.351575	-0.209925	0.752995	0.044204	-0.051867	-0.39173	-0.086078	1.5398	0.19875	0.04448	-212	-0.26424	0.0802404	0.49541	-0.19729	0.13429	0.18953	0.0292353	-0.239	0.872795	0.0564774	-0.126576
TCGA-A2-A25C	STAGE IIB	Breast Invasive Ductal Carcinoma	BRCA_LumB	No	Responder	Adriamycin	Chemotherapy	0.010904	0.062257	-0.16708	-0.22747	-0.5214	0.029922	0.015765	-0.1524	-0.86128	-0.24352	0.17369	-0.65524	-0.38503	0.0089416	0.1775	0.8536	-1.0695	-1.366	0.177505	-0.37634	-0.351575	-0.209925	0.752995	0.044204	-0.051867	-0.39173	-0.086078	1.5398	0.19875	0.04448	-212	-0.26424	0.0802404	0.49541	-0.19729	0.13429	0.18953	0.0292353	-0.239	0.872795	0.0564774	-0.126576
TCGA-A2-A25E	STAGE IIIA	Breast Invasive Ductal Carcinoma	BRCA_LumB	Yes	Responder	Adriamycin	Chemotherapy	0.14621	-0.069324	0.56388	-0.21904	0.016061	0.63281	0.073035	-0.87452	1.2825	1.4303	0.741205	-1.1101	0.621335	0.088212	0.065944	-0.71768	-0.45567	-1.0109	0.00715021	0.171015	-0.05424	-0.157581	-0.0208999	-0.19574	0.076556	-0.044226	-0.019642	0.40073	0.2338	0.028224	-0.12349	-0.30547	-0.161145	-0.0282553	-0.162635	-0.236795	-0.49517	0.0426301	-0.241305	0.21734	0.193352	-0.277621
TCGA-A2-A3KC	STAGE IIB	Breast Invasive Lobular Carcinoma		No	Responder	Adriamycin	Chemotherapy	0.10651	0.24175	0.30323	-0.28122	-0.58676	-0.8538	-0.4064	-0.07982	0.15541	0.14472	0.0426945	-0.64323	-0.341675	0.029436	-0.12857	0.18449	-0.3019	-0.34976	-0.11191	-0.123036	-0.2647	0.0557792	-0.26585	-0.085873	0.21197	-0.0041779	0.2548	1.5274	0.32346	0.10258	-0.053023	-0.40949	-0.160085	0.235515	0.401395	0.291595	0.00097756	-0.0169401	-0.300826	0.34322	-0.027548	-0.469721
TCGA-A2-A3XU	STAGE IIB	Breast Invasive Ductal Carcinoma	BRCA_Basal	Yes	Non Responder	Adriamycin	Chemotherapy	0.25899	0.20364	-0.29432	-0.17259	-0.26082	-0.12055	-0.066391	-1.0264	0.34651	0.21114	-1.92405	0.074368	-0.70883	0.26909	0.33134	-0.55559	-0.36364	-0.13941	-0.597665	-0.0528406	0.131615	0.313224	-0.00435509	-0.23878	-0.97674	1.1481	0.10302	-0.4996	-0.078813	0.81543	0.25964	0.65794	-0.17367	0.377229	-0.81104	-0.24349	-0.71785	-0.0573251	0.215529	0.055975	-0.109903	0.103824
TCGA-A2-A3XX	STAGE IIA	Breast Invasive Ductal Carcinoma	BRCA_Basal	No	Responder	Adriamycin	Chemotherapy	0.59323	0.35993	-0.45995	-0.64799	-0.070951	-0.20998	-0.39602	-0.6466	-0.11041	-0.42238	0.00128959	-0.28801	0.24355	0.57166	-0.5076	-0.52556	-0.13928	-0.043447	-0.250285	1.03311	-1.02823	0.169904	0.061905	-0.38668	-0.20608	0.11859	0.075536	0.57751	0.1121	0.10819	0.15595	-0.24856	0.0128	0.19048	-0.71035	0.0208901	0	0.633275	0.239969	0.601575	0.134427	-0.320466
TCGA-A2-A4RY	STAGE IIIC	Breast Invasive Lobular Carcinoma		No	Responder	Adriamycin	Chemotherapy	0.50349	0.40936	-0.74739	-0.4542	-0.78259	-0.88525	0.29817	-1.0189	-0.22505	-0.74065	-1.11526	-1.3109	-0.844443	0.69476	-0.34658	-0.88804	-1.0483	-0.12831	-1.08348	0.635037	-1.47903	0.578501	0.424992	-0.47882	-0.62961	0.090818	-0.13147	0.97724	-1.3402	0.079711	-0.39458	-0.067536	-0.0168829	0.860067	-1.17089	-0.112543	-0.42184	0.410792	0.0794965	0.691212	0.347994	0.129221
TCGA-A2-A4RY	STAGE IIIC	Breast Invasive Lobular Carcinoma		No	Responder	Adriamycin	Chemotherapy	0.50349	0.40936	-0.74739	-0.4542	-0.78259	-0.88525	0.29817	-1.0189	-0.22505	-0.74065	-1.11526	-1.3109	-0.844443	0.69476	-0.34658	-0.88804	-1.0483	-0.12831	-1.08348	0.635037	-1.47903	0.578501	0.424992	-0.47882	-0.62961	0.090818	-0.13147	0.97724	-1.3402	0.079711	-0.39458	-0.067536	-0.0168829	0.860067	-1.17089	-0.112543	-0.42184	0.410792	0.0794965	0.691212	0.347994	0.129221
TCGA-A2-A4RY	STAGE IIIC	Breast Invasive Lobular Carcinoma		No	Responder	Adriamycin	Chemotherapy	0.50349	0.40936	-0.74739	-0.4542	-0.78259	-0.88525	0.29817	-1.0189	-0.22505	-0.74065	-1.11526	-1.3109	-0.844443	0.69476	-0.34658	-0.88804	-1.0483	-0.12831	-1.08348	0.635037	-1.47903	0.578501	0.424992	-0.47882	-0.62961	0.090818	-0.13147	0.97724	-1.3402	0.079711	-0.39458	-0.067536	-0.0168829	0.860067	-1.17089	-0.112543	-0.42184	0.410792	0.0794965	0.691212	0.347994	0.129221
TCGA-A2-A4RY	STAGE IIIC	Breast Invasive Lobular Carcinoma		No	Responder	Adriamycin	Chemotherapy	0.50349	0.40936	-0.74739	-0.4542	-0.78259	-0.88525	0.29817	-1.0189	-0.22505	-0.74065	-1.11526	-1.3109	-0.844443	0.69476	-0.34658	-0.88804	-1.0483	-0.12831	-1.08348	0.635037	-1.47903	0.578501	0.424992	-0.47882	-0.62961	0.090818	-0.13147	0.97724	-1.3402	0.079711	-0.39458	-0.067536	-0.0168829	0.860067	-1.17089	-0.112543	-0.42184	0.410792	0.0794965	0.691212	0.347994	0.129221
TCGA-A2-A4S2	STAGE IIIA	Breast Invasive Lobular Carcinoma	BRCA_LumA	No	Responder	Adriamycin	Chemotherapy	0.13672	0.11266	0.14084	0.15091	-0.82893	-1.0134	-0.088028	-0.12948	-0.37937	-0.43784	-0.202766	0.46222	-0.520415	0.36857	0.4366	0.031759	-0.13122	-0.36864	0	0.517554	-0.32137	0.116289	0.1684	-0.80573	-0.023947	-0.03815	0.21823	0.35403	0.1294	0.056888	0.097685	-0.24317	-0.0718851	0.291204	-0.0637751	0.132255	-0.74843	0.40878	-0.113796	-0.01185	0.00331196	-0.0102313
TCGA-A2-A4S2	STAGE IIIA	Breast Invasive Lobular Carcinoma	BRCA_LumA	No	Responder	Adriamycin	Chemotherapy	0.13672	0.11266	0.14084	0.15091	-0.82893	-1.0134	-0.088028	-0.12948	-0.37937	-0.43784	-0.202766	0.46222	-0.520415	0.36857	0.4366	0.031759	-0.13122	-0.36864	0	0.517554	-0.32137	0.116289	0.1684	-0.80573	-0.023947	-0.03815	0.21823	0.35403	0.1294	0.056888	0.097685	-0.24317	-0.0718851	0.291204	-0.0637751	0.132255	-0.74843	0.40878	-0.113796	-0.01185	0.00331196	-0.0102313
TCGA-A2-A4S2	STAGE IIIA	Breast Invasive Lobular Carcinoma	BRCA_LumA	No	Responder	Adriamycin	Chemotherapy	0.13672	0.11266	0.14084	0.15091	-0.82893	-1.0134	-0.088028	-0.12948	-0.37937	-0.43784	-0.202766	0.46222	-0.520415	0.36857	0.4366	0.031759	-0.13122	-0.36864	0	0.517554	-0.32137	0.116289	0.1684	-0.80573	-0.023947	-0.03815	0.21823	0.35403	0.1294	0.056888	0.097685	-0.24317	-0.0718851	0.291204	-0.0637751	0.132255	-0.74843	0.40878	-0.113796	-0.01185	0.00331196	-0.0102313
TCGA-A7-A0CE	STAGE IIA	Breast Invasive Ductal Carcinoma	BRCA_Basal	No	Responder	Adriamycin	Chemotherapy	-0.076941	0.010094	-0.22655	-0.22315	0.062387	0.16727	-0.091525	0.2687	0.43817	0.41704	-0.651991	0.55534	-0.16081	0.085788	0.57164	-0.085342	0.18872	0.03633	-0.290615	-0.131411	0.270315	0.140124	-0.227505	-0.36158	-1.2313	-0.73548	-0.091618	-0.76767	-2.6142e-05	0.59028	-0.11572	0.8616	-0.13634	-0.166961	-0.58598	-0.22639	0.23905	0.0116848	0.0513193	0.041175	-0.00376305	-0.0293763
TCGA-A7-A0DA	STAGE IIA	Breast Invasive Ductal Carcinoma	BRCA_Basal	No	Responder	Adriamycin	Chemotherapy	-0.10264	0.087026	0.11086	-0.01752	-0.15146	0.6826	-0.086552	-0.45002	-0.04172	-0.33896	-0.35415	0.18474	0.19586	-0.16075	0.39859	0.34165	0.11804	-0.2128	0.284765	-0.138561	0.265915	0.0463842	-0.00393508	-0.26908	-0.076949	0.30059	-0.23391	-0.3981	0.16765	0.50264	0.095375	0.16092	-0.18366	0.00849949	-0.5542	-0.18837	0.12657	-0.0680351	0.412899	0.023415	0.00675697	0.132714
TCGA-A7-A425	STAGE IIIC	Breast Invasive Lobular Carcinoma	BRCA_LumA	Yes	Non Responder	Adriamycin	Chemotherapy	0.092314	0.14459	-0.56145	0.088581	-0.87779	-0.58774	-0.16638	-0.30994	0.023088	-0.48565	0.240285	-0.080454	-0.179594	0.16608	-0.1031	-0.23843	-0.54422	-0.69894	0.109641	-0.272805	-0.233099	0.24615	0.0816308	-0.22525	0.62617	325	0.25345	0.9841	0.27881	-0.020979	0.27383	-1.4152	-0.115084	0.396695	0.653076	0.572626	0.070895	-0.127859	0.489085	0.308211	0.184763	-0.0983804
TCGA-A7-A425	STAGE IIIC	Breast Invasive Lobular Carcinoma	BRCA_LumA	Yes	Non Responder	Adriamycin	Chemotherapy	0.092314	0.14459	-0.56145	0.088581	-0.87779	-0.58774	-0.16638	-0.30994	0.023088	-0.48565	0.240285	-0.080454	-0.179594	0.16608	-0.1031	-0.23843	-0.54422	-0.69894	0.109641	-0.272805	-0.233099	0.24615	0.0816308	-0.22525	0.62617	325	0.25345	0.9841	0.27881	-0.020979	0.27383	-1.4152	-0.115084	0.396695	0.653076	0.572626	0.070895	-0.127859	0.489085	0.308211	0.184763	-0.0983804
TCGA-A7-A4SE	STAGE IIA	Breast Invasive Ductal Carcinoma	BRCA_Basal	No	Responder	Adriamycin	Chemotherapy	0.40519	0.29152	-0.75637	-0.40727	-0.4796	-0.16612	0.33277	-1.0528	-1.1852	-1.5947	-1.24428	-1.497	-1.01872	0.65033	-0.2031	-0.69142	-0.8651	-0.27339	-0.96616	0.915594	-1.39547	0.344289	0.0347799	-0.79523	-1.2736	0.15194	-0.10939	-0.30175	-0.82922	0.060526	-0.34074	0.49473	0.105655	0.357354	-1.23286	-0.295335	-0.23991	0.86902	-0.306566	0.47655	0.416132	0.0981087
TCGA-AC-A2BK	STAGE IIIA	Breast Invasive Ductal Carcinoma	BRCA_Basal	No	Responder	Adriamycin	Chemotherapy	-0.0092014	0.051226	-0.19394	0.7251	0.030172	0.21681	0.15961	-0.49777	-0.29753	-0.60199	0.445915	0.55221	-0.461174	0.10663	1.3405	-0.54718	-0.95812	-0.72586	-0.595869	-0.506515	1.63762	0.21975	0.351161	-0.40931	-0.15175	-1.3085	-0.11195	-0.66332	-0.0094186	0.19006	0.47268	1.1894	-0.113724	-0.0380048	-0.493454	-0.670744	0.21718	-0.0342294	0.312935	-0.458139	-0.132807	0.142489
TCGA-AC-A2FE	STAGE IIIC	Breast Invasive Lobular Carcinoma		Yes	Non Responder	Adriamycin	Chemotherapy	0.15156	0.19126	0.1161	0.0079395	-0.47593	0.38694	-0.40246	-0.066013	0.80699	0.031855	0.89229	0.069448	2.39099	-0.13499	-0.17524	0.20994	349	0.06848	0.668815	-0.33478	0.204555	-0.320966	-0.210105	-0.084969	0.28025	0.68375	0.095846	0.89896	0.44799	0.11329	-0.1395	-0.61003	0	0.45806	0.17968	0.41584	0.53418	-0.109715	0.0207694	1.93203	0.104137	-1.05894
TCGA-AC-A2FE	STAGE IIIC	Breast Invasive Lobular Carcinoma		Yes	Non Responder	Adriamycin	Chemotherapy	0.15156	0.19126	0.1161	0.0079395	-0.47593	0.38694	-0.40246	-0.066013	0.80699	0.031855	0.89229	0.069448	2.39099	-0.13499	-0.17524	0.20994	349	0.06848	0.668815	-0.33478	0.204555	-0.320966	-0.210105	-0.084969	0.28025	0.68375	0.095846	0.89896	0.44799	0.11329	-0.1395	-0.61003	0	0.45806	0.17968	0.41584	0.53418	-0.109715	0.0207694	1.93203	0.104137	-1.05894
TCGA-AC-A2FF	STAGE IIB	Breast Invasive Lobular Carcinoma	BRCA_LumA	No	Responder	Adriamycin	Chemotherapy	0.24222	0.10508	-0.47332	-0.48102	-0.40479	0.11557	-0.22519	-0.40754	-0.25859	-0.4538	-0.272075	-0.60101	-0.553095	0.20139	-0.46557	-0.06729	0.4939	0.4103	-0.19648	0.445315	-0.18544	0.0774594	0.10412	-0.10563	-0.34962	0.072408	0.15782	1.3735	0.24363	0.20206	0.19903	-0.24356	-0.128835	0.154875	-0.523675	-0.0581748	0.18804	0.29591	-0.387855	0.0975802	-0.00675784	-0.0428711
TCGA-AC-A2QJ	STAGE IIIB	Metaplastic Breast Cancer		Yes	Non Responder	Adriamycin	Chemotherapy	0.0063508	-0.12041	0.036767	-0.056366	-0.13407	0.40717	-0.0024301	-0.039326	-0.12001	-0.48838	-0.46677	-0.31228	-0.04047	0.19797	-0.23251	-0.045013	1.2853	0.8814	-0.357475	0.46528	-0.574665	0.0789642	-0.157565	-0.28539	-0.24978	0.15378	-0.16079	-0.35133	0.14519	0.16667	0.17848	-0.099624	0.15608	-0.35332	-0.43917	0.48237	0.75834	0.452885	-0.00872056	0.00039506	0.102317	-0.0225262
TCGA-AC-A2QJ	STAGE IIIB	Metaplastic Breast Cancer		Yes	Non Responder	Adriamycin	Chemotherapy	0.0063508	-0.12041	0.036767	-0.056366	-0.13407	0.40717	-0.0024301	-0.039326	-0.12001	-0.48838	-0.46677	-0.31228	-0.04047	0.19797	-0.23251	-0.045013	1.2853	0.8814	-0.357475	0.46528	-0.574665	0.0789642	-0.157565	-0.28539	-0.24978	0.15378	-0.16079	-0.35133	0.14519	0.16667	0.17848	-0.099624	0.15608	-0.35332	-0.43917	0.48237	0.75834	0.452885	-0.00872056	0.00039506	0.102317	-0.0225262
TCGA-AQ-A04L	STAGE IIA	Breast Invasive Ductal Carcinoma		No	Responder	Adriamycin	Chemotherapy	0.45294	0.40008	0.1442	-0.46687	-0.047312	0.18691	-0.068648	-0.79243	0.51739	0.34088	0.958824	-1.3325	1.91786	0.42109	-0.78464	-0.31577	0.42741	0.30475	0.39467	-0.138376	-0.848571	0.131839	-0.395011	-0.36435	-0.33873	0.64825	0.32209	1.0209	0.20767	0.16072	-0.010142	-0.89133	-0.234466	0.529814	-0.251636	-0.153586	-0.97409	0.112779	0.789824	1.0386	0.262381	-0.718752
TCGA-AQ-A1H3	STAGE IIIC	Breast Invasive Ductal Carcinoma	BRCA_LumA	No	Responder	Adriamycin	Chemotherapy	0.67286	0.45469	0.69	-0.43583	-0.67705	-0.2163	-0.32528	-1.4542	2.059	0.80196	2.42205	-0.31384	2.69796	0.3524	-0.72155	0.19807	1.3975	1.3586	1.37459	1.27238	-1.17996	0.127996	-0.309223	-0.26277	0.10661	1.7345	0.49872	0.28618	0.12782	-0.076581	-0.23574	-1.8677	-0.0830784	0.138751	-0.0426884	0.102872	-0.98693	-0.108483	0.390501	1.04035	0.902229	-2.18083
TCGA-AQ-A1H3	STAGE IIIC	Breast Invasive Ductal Carcinoma	BRCA_LumA	No	Responder	Adriamycin	Chemotherapy	0.67286	0.45469	0.69	-0.43583	-0.67705	-0.2163	-0.32528	-1.4542	2.059	0.80196	2.42205	-0.31384	2.69796	0.3524	-0.72155	0.19807	1.3975	1.3586	1.37459	1.27238	-1.17996	0.127996	-0.309223	-0.26277	0.10661	1.7345	0.49872	0.28618	0.12782	-0.076581	-0.23574	-1.8677	-0.0830784	0.138751	-0.0426884	0.102872	-0.98693	-0.108483	0.390501	1.04035	0.902229	-2.18083
TCGA-AR-A1AM	STAGE IIIA	Breast Invasive Lobular Carcinoma		No	Responder	Adriamycin	Chemotherapy	0.31742	0.24822	-0.10194	-0.80963	-0.46811	0.18908	-0.40751	-0.32323	0.58047	0.1115	0.602959	-0.68326	1.0234	0.11357	-0.48715	-0.069405	1.0823	0.81736	0.206395	0.422819	-0.543335	-0.00219585	-0.254795	-0.13804	0.33064	0.5437	-0.028495	0.84757	0.29273	-0.0619	-0.0076973	-0.49466	0.0550099	0.376309	-0.11962	0.13543	0.11656	0.190915	0.312239	0.772565	0.031447	-0.718646
TCGA-AR-A2LH	STAGE III	Breast Invasive Lobular Carcinoma	BRCA_Normal	Yes	Non Responder	Adriamycin	Chemotherapy	0.27772	0.036611	0.16654	-0.23124	-0.48908	-0.61189	-0.39506	-0.63078	-0.12426	-0.64205	0.12663	-0.91835	0.69037	0.31172	-0.30541	0.20115	3.1098	2.7164	0.0405751	0.56865	-0.526805	0.0775943	-0.213215	-0.30288	0.17164	0.68385	-0.072767	0.029656	0.20596	-0.064167	0.0094514	-0.1589	-0.0191599	0.26377	-0.0464999	-0.0742499	0.67471	0.554855	0.369719	0.430795	0.296717	-0.0830261
TCGA-AR-A2LJ	STAGE IIIA	Breast Invasive Lobular Carcinoma		No	Responder	Adriamycin	Chemotherapy	0.242275	0.049756	-0.26034	-0.901025	-0.554185	0.066781	-0.241506	-0.524395	-0.104182	-0.426585	0.38658	-0.417275	0.45971	0.21549	-0.76253	-0.15054	0.742205	0.43705	-0.393845	0.286909	-0.277655	-0.0738058	-0.255185	0.0457915	-0.076785	0.49318	0.20783	1.1343	-0.15475	-0.033578	-0.00871	-0.48786	-0.41339	0.23273	-0.05261	0.10131	0.061436	0.0689549	-0.259871	0.257565	0.242387	-0.602126
TCGA-AR-A2LK	STAGE III	Breast Invasive Lobular Carcinoma	BRCA_LumB	Yes	Non Responder	Adriamycin	Chemotherapy	-0.064925	-0.012983	-0.019147	0.1221	-0.50342	0.40056	-0.24561	-0.29544	0.24643	0.36705	-0.406889	0.73258	-0.523378	-0.084247	0.011538	0.18419	0.88682	0.49973	-0.132333	1.07371	0.274806	-0.199894	0.0820565	-0.35977	-0.062153	-0.29145	0.076226	1.612	0.36724	0.20142	0.21118	-0.47404	0.177332	-0.223999	-0.308959	-0.0722684	-0.044448	0.688686	-0.342789	-0.301274	0.460378	-0.0559547
TCGA-AR-A2LO	STAGE IIB	Breast Invasive Lobular Carcinoma	BRCA_LumA	No	Responder	Adriamycin	Chemotherapy	0.45979	0.20916	0.30767	-0.48048	-0.57308	0.47862	-0.29388	-1.265	0.90231	1.5375	1.40442	-1.7652	1.62791	0.15076	-0.34978	0.40821	0.2798	0.17091	0.102516	-0.25864	-0.00254434	-0.103665	-0.375444	-0.45317	-0.5657	0.39847	0.07861	1.2668	0.63231	0.11398	-0.25427	-0.29346	-0.620039	0.55413	-0.0281692	0.473751	0.19395	-0.0467443	0.26928	0.229246	0.259228	-0.990495
TCGA-BH-A0B0	STAGE I	Breast Invasive Ductal Carcinoma	BRCA_LumA	No	Responder	Adriamycin	Chemotherapy	0.1743	0.1402	-0.11259	-0.73784	-0.0050949	0.19607	-0.22278	-0.21258	0.4866	0.27344	0.804365	0.09725	1.53199	0.16427	-0.67246	0.19489	0.62538	0.26913	0.65021	0.101614	-0.56736	-0.0214408	-0.40994	-0.14521	-0.15172	0.55715	0.26811	1.3879	-0.059892	262	0.10644	-1.0588	0.130735	0.474054	-0.041195	0.207435	-0.33415	0.00658991	1.2992	0.72147	-0.053728	-0.347231
TCGA-BH-A0B1	STAGE IIB	Breast Invasive Ductal Carcinoma		No	Responder	Adriamycin	Chemotherapy	0.023277	0.036298	1.2977	1.7121	-0.73397	-0.72987	-0.34234	-0.12723	-0.25787	0.93659	0.00959962	-1.3078	0.31177	0.54172	0.31482	0.14199	-1.0691	-1.0644	0.531645	-0.41214	-0.000225082	-0.119726	-0.370135	-0.3821	0.34122	-0.43029	0.40776	0.80401	0.6636	0.12449	0.24172	-0.75595	-0.00795993	0.1653	-0.47361	0.2727	-0.63693	-0.276425	2.24635	0.0418851	-0.152363	-0.114126
TCGA-BH-A0B5	STAGE IIIA	Breast Invasive Lobular Carcinoma	BRCA_LumA	No	Responder	Adriamycin	Chemotherapy	0.37627	0.26232	-0.3257	-0.088085	-0.27485	0.10244	0.048733	-0.74249	0.037972	-0.49073	-0.0999994	-2.9509	0.435411	0.18051	-0.73974	-0.17991	-0.20023	-0.75041	-0.322984	1.47422	-0.520974	0.0229553	-0.271674	-0.18109	-0.47468	0.38643	0.1452	0.31164	-0.14844	0.051975	0.15107	-0.31013	0.327761	0.324511	-0.362449	0.329681	0.31898	1.11221	0.13272	0.584356	0.409178	-0.622355
TCGA-BH-A0B5	STAGE IIIA	Breast Invasive Lobular Carcinoma	BRCA_LumA	No	Responder	Adriamycin	Chemotherapy	0.37627	0.26232	-0.3257	-0.088085	-0.27485	0.10244	0.048733	-0.74249	0.037972	-0.49073	-0.0999994	-2.9509	0.435411	0.18051	-0.73974	-0.17991	-0.20023	-0.75041	-0.322984	1.47422	-0.520974	0.0229553	-0.271674	-0.18109	-0.47468	0.38643	0.1452	0.31164	-0.14844	0.051975	0.15107	-0.31013	0.327761	0.324511	-0.362449	0.329681	0.31898	1.11221	0.13272	0.584356	0.409178	-0.622355
TCGA-BH-A0B5	STAGE IIIA	Breast Invasive Lobular Carcinoma	BRCA_LumA	No	Responder	Adriamycin	Chemotherapy	0.37627	0.26232	-0.3257	-0.088085	-0.27485	0.10244	0.048733	-0.74249	0.037972	-0.49073	-0.0999994	-2.9509	0.435411	0.18051	-0.73974	-0.17991	-0.20023	-0.75041	-0.322984	1.47422	-0.520974	0.0229553	-0.271674	-0.18109	-0.47468	0.38643	0.1452	0.31164	-0.14844	0.051975	0.15107	-0.31013	0.327761	0.324511	-0.362449	0.329681	0.31898	1.11221	0.13272	0.584356	0.409178	-0.622355
TCGA-BH-A0B7	STAGE IIB	Breast Invasive Ductal Carcinoma	BRCA_Her2	No	Responder	Adriamycin	Chemotherapy	0.118777	0.049467	-0.33909	-0.57799	-0.26716	-1.3112	-0.25805	0.14705	0.353955	1.43075	-0.1219	-0.25984	0.84468	0.0724175	0.060638	0.37902	-1.05155	-1.14875	0.421835	-0.505981	0.377635	0.0455441	-0.246875	0.200305	1.03465	0.040986	0.16068	0.95093	0.58883	-0.0143775	0.33638	-0.672465	-0.00937007	0.17003	0.5238	0.34294	0.318155	-0.229265	2.01928	0.693185	-0.244693	0.230224
TCGA-BH-A0B7	STAGE IIB	Breast Invasive Ductal Carcinoma	BRCA_Her2	No	Responder	Adriamycin	Chemotherapy	0.118777	0.049467	-0.33909	-0.57799	-0.26716	-1.3112	-0.25805	0.14705	0.353955	1.43075	-0.1219	-0.25984	0.84468	0.0724175	0.060638	0.37902	-1.05155	-1.14875	0.421835	-0.505981	0.377635	0.0455441	-0.246875	0.200305	1.03465	0.040986	0.16068	0.95093	0.58883	-0.0143775	0.33638	-0.672465	-0.00937007	0.17003	0.5238	0.34294	0.318155	-0.229265	2.01928	0.693185	-0.244693	0.230224
TCGA-BH-A0BA	STAGE IIIC	Breast Invasive Carcinoma (NOS)	BRCA_LumA	No	Responder	Adriamycin	Chemotherapy	0.37541	0.37883	0.0066844	0.017626	-0.14787	0.23363	-0.08894	-0.61767	0.66852	0.42875	0.937441	-0.023907	1.40629	0.24705	-0.43554	-0.19418	0.71718	0.78195	0.518596	0.788631	-0.788974	0.137745	-0.142204	0.16687	-0.055521	0.58256	0.24284	1.1437	0.22835	0.063773	-0.13006	-0.30682	0.0454411	0.262891	-0.335109	0.00973114	-0.45768	0.399426	1.0233	0.465096	-0.108502	-0.403145
TCGA-BH-A0BM	STAGE IIB	Breast Invasive Ductal Carcinoma	BRCA_LumA	No	Responder	Adriamycin	Chemotherapy	-0.013149	0.17318	-0.12128	-0.1649	-0.46132	-0.51621	-0.2588	-0.074839	0.95757	0.79747	0.18824	-0.36991	0.41503	0.11766	-0.22249	0.34078	-0.4519	-1.2707	0.303765	-0.448691	-0.627585	0.0837641	0.188535	0.098439	0.58079	-0.22688	0.26031	2.0852	0.14414	0.17729	-0.11029	-0.668	0.0076199	0.641069	-0.31623	0.35358	0.25199	-0.217365	1.11019	0.735305	0.691247	-0.00506629
TCGA-BH-A0BS	STAGE IIIA	Breast Invasive Ductal Carcinoma	BRCA_LumA	No	Responder	Adriamycin	Chemotherapy	-0.0753295	0.123255	0.203133	0.244385	-0.513425	-1.378	-0.119463	0.243455	0.085726	1.0114	0.697866	0.461355	-0.508293	0.0489475	0.091706	0.710925	-0.777885	-0.944545	0.134972	-0.692864	0.420471	-0.0304592	0.147212	-0.22247	0.38094	-1.13305	0.17886	1.54895	0.60101	0.49439	0.25281	-0.316043	-0.168023	-0.0743539	0.807917	0.236077	0.52234	-0.400828	-0.301354	-0.215018	-0.0536464	0.0782104
TCGA-BH-A0BS	STAGE IIIA	Breast Invasive Ductal Carcinoma	BRCA_LumA	No	Responder	Adriamycin	Chemotherapy	-0.0753295	0.123255	0.203133	0.244385	-0.513425	-1.378	-0.119463	0.243455	0.085726	1.0114	0.697866	0.461355	-0.508293	0.0489475	0.091706	0.710925	-0.777885	-0.944545	0.134972	-0.692864	0.420471	-0.0304592	0.147212	-0.22247	0.38094	-1.13305	0.17886	1.54895	0.60101	0.49439	0.25281	-0.316043	-0.168023	-0.0743539	0.807917	0.236077	0.52234	-0.400828	-0.301354	-0.215018	-0.0536464	0.0782104
TCGA-BH-A0BT	STAGE IIA	Breast Invasive Ductal Carcinoma	BRCA_LumA	No	Responder	Adriamycin	Chemotherapy	0.36378	0.32865	0.22725	-0.18896	-0.3591	-0.039067	-0.1054	-0.61032	-0.7748	-0.27942	0.00303454	-0.95548	-0.593285	0.20008	0.11468	0.38016	0.26426	0.57709	0.16281	0.230395	-0.33358	0.123299	-0.00538004	-0.15541	-0.73704	0.18833	-0.96893	1.7321	0.18444	0.36162	-0.19035	-0.64551	5.49891e-05	0.219484	-0.319215	-0.00415495	-0.14334	0.21036	0.142264	0.24274	0.152982	0.106019
TCGA-BH-A0BW	STAGE I	Breast Invasive Ductal Carcinoma	BRCA_Basal	No	Responder	Adriamycin	Chemotherapy	0.0145785	-0.0959845	-0.306845	-0.423945	-0.0718697	-0.225735	-0.146045	-0.55732	0.93836	0.819015	-0.4111	-0.173365	-0.08039	0.119045	0.31886	0.85557	3.3181	2.22455	0.086345	0.859919	-0.109495	0.107434	0.0493049	-0.395505	-0.146796	0.623455	-0.0884855	-0.58109	0.011251	0.049502	-0.0117555	0.432575	0.42192	0.393269	-0.0551701	0.27851	0.829885	0.486165	0.508179	0.097315	-0.445943	0.216114
TCGA-BH-A0BW	STAGE I	Breast Invasive Ductal Carcinoma	BRCA_Basal	No	Responder	Adriamycin	Chemotherapy	0.0145785	-0.0959845	-0.306845	-0.423945	-0.0718697	-0.225735	-0.146045	-0.55732	0.93836	0.819015	-0.4111	-0.173365	-0.08039	0.119045	0.31886	0.85557	3.3181	2.22455	0.086345	0.859919	-0.109495	0.107434	0.0493049	-0.395505	-0.146796	0.623455	-0.0884855	-0.58109	0.011251	0.049502	-0.0117555	0.432575	0.42192	0.393269	-0.0551701	0.27851	0.829885	0.486165	0.508179	0.097315	-0.445943	0.216114
TCGA-BH-A0C1	STAGE IIIA	Breast Invasive Lobular Carcinoma	BRCA_LumA	Yes	Non Responder	Adriamycin	Chemotherapy	0.83001	0.55488	-0.50607	-0.60165	-0.11514	-1.208	-0.16713	-1.2376	-0.88351	-1.2863	-1.14643	-0.25938	-0.64558	0.42295	-0.6332	-0.72071	-0.92405	1.0521	-0.775215	0.550629	-1.7538	0.472914	1.70042	0.12302	-0.032127	-0.0012851	0.23176	0.83524	-0.66027	0.066691	0.30253	-0.25453	0.90405	0.90872	-1.02136	-0.36134	-0.3157	0.519935	-0.0119106	0.671735	0.236407	-0.0901762
TCGA-BH-A0C3	STAGE I	Breast Invasive Carcinoma (NOS)	BRCA_LumB	Yes	Non Responder	Adriamycin	Chemotherapy	0.021956	0.070644	-0.18446	-0.35952	-0.43517	-0.023125	-0.013611	-0.5343	1.634	1.7338	0.851194	-1.2389	0.226195	0.034172	0.049145	-0.15286	0.24611	0.21052	0.53493	-0.282276	-0.30395	-0.191221	-0.30112	-0.20667	-0.27826	-0.40592	0.076764	1.8532	0.072386	0.39144	0.12098	0.010777	-0.232835	-0.222815	-0.742045	0.040675	-0.09002	-0.30416	1.04102	0.21234	-0.153148	0.200589
TCGA-BH-A0C7	STAGE IIB	Breast Invasive Ductal Carcinoma	BRCA_LumB	No	Responder	Adriamycin	Chemotherapy	0.13909	0.067513	-0.11519	-0.16375	-0.59647	-0.55502	-0.23091	-0.48799	0.66703	0.96521	0.28032	-0.17624	0.62329	0.20648	0.2804	0.1229	-0.74681	-0.63981	0.131525	-0.33836	-0.334935	0.00606442	-0.139785	-0.25577	0.38336	-0.11458	0.17086	1.199	0.13009	0.10766	0.19797	-0.38066	-0.16319	0.15115	-0.00754983	0.0378103	313	-0.121525	0.27998	0.0819652	-0.102443	-0.079816
TCGA-BH-A0DG	STAGE IIA	Breast Invasive Ductal Carcinoma	BRCA_LumA	No	Responder	Adriamycin	Chemotherapy	0.31897	0.33482	0.0036	-0.37414	-0.35645	-86	-0.19751	-0.88738	0.26448	0.34663	1.0333	-0.97661	1.05231	109	0.18974	-0.0069002	0.34023	-0.3078	0.42674	0.151495	-0.72896	0.432279	-0.55656	0.12108	0.14338	0.049159	0.32025	1.1571	0.099933	0.15022	-0.099941	-0.35596	0.0753153	-0.0217751	-0.225455	-0.208955	-0.39571	0.11321	1.47859	1.02269	-0.189548	-0.390751
TCGA-BH-A0DI	STAGE IIB	Breast Invasive Ductal Carcinoma	BRCA_LumA	No	Responder	Adriamycin	Chemotherapy	0.11874	0.14252	-0.18688	1.1895	-0.34194	-0.082833	-0.099711	-0.54252	0.1452	0.33782	-0.12312	-0.45693	-0.47648	0.10548	-0.2197	-0.13533	-0.23453	-0.081751	0.175245	0.233209	-0.00231519	-0.0390058	-0.134115	-0.14075	0.23266	0.69081	0.1066	1.017	0.16797	0.21536	-0.004703	-0.81566	0.07712	0.518089	0.0971099	0.09106	-0.057128	0.184615	0.955669	0.246165	-0.215213	0.175454
TCGA-BH-A0DI	STAGE IIB	Breast Invasive Ductal Carcinoma	BRCA_LumA	No	Responder	Adriamycin	Chemotherapy	0.11874	0.14252	-0.18688	1.1895	-0.34194	-0.082833	-0.099711	-0.54252	0.1452	0.33782	-0.12312	-0.45693	-0.47648	0.10548	-0.2197	-0.13533	-0.23453	-0.081751	0.175245	0.233209	-0.00231519	-0.0390058	-0.134115	-0.14075	0.23266	0.69081	0.1066	1.017	0.16797	0.21536	-0.004703	-0.81566	0.07712	0.518089	0.0971099	0.09106	-0.057128	0.184615	0.955669	0.246165	-0.215213	0.175454
TCGA-BH-A0DI	STAGE IIB	Breast Invasive Ductal Carcinoma	BRCA_LumA	No	Responder	Adriamycin	Chemotherapy	0.11874	0.14252	-0.18688	1.1895	-0.34194	-0.082833	-0.099711	-0.54252	0.1452	0.33782	-0.12312	-0.45693	-0.47648	0.10548	-0.2197	-0.13533	-0.23453	-0.081751	0.175245	0.233209	-0.00231519	-0.0390058	-0.134115	-0.14075	0.23266	0.69081	0.1066	1.017	0.16797	0.21536	-0.004703	-0.81566	0.07712	0.518089	0.0971099	0.09106	-0.057128	0.184615	0.955669	0.246165	-0.215213	0.175454
TCGA-BH-A0DT	STAGE IIA	Breast Invasive Ductal Carcinoma	BRCA_LumA	No	Responder	Adriamycin	Chemotherapy	-0.029086	0.01221	-0.090291	-0.36814	-0.32584	0.13147	-0.20727	0.20945	-0.38726	-0.17817	-0.0936505	0.15496	-0.87346	-0.20064	0.14475	0.13106	0.10152	-0.71923	0.104635	-0.265661	-0.217205	0.114004	-0.165115	-0.72723	-0.22034	-0.17259	0.16586	1.4768	0.40119	0.07031	0.16362	-0.71154	0.04169	0.266269	0.50958	0.19534	0.51528	-0.0583151	-0.375661	0.126865	-0.188233	-0.313656
TCGA-BH-A0DV	STAGE IIIA	Breast Invasive Ductal Carcinoma	BRCA_LumA	No	Responder	Adriamycin	Chemotherapy	0.33884	0.31605	-0.3548	-0.39701	-0.54884	-1.4159	-0.33552	-0.55467	-0.57683	-0.20478	-0.14119	-0.19025	0.37231	0.13259	-0.43479	0.097645	-0.91415	-0.38612	-0.062405	0.35349	-0.726755	0.102734	-0.132305	0.040624	0.75127	0.4585	0.18623	1.1701	0.01108	0.11851	-0.30705	-0.96358	0.48341	0.40788	-0.12968	0.12957	-0.011144	0.301035	0.0834094	1.51615	0.109557	-0.663136
TCGA-BH-A0E1	STAGE IIB	Breast Invasive Ductal Carcinoma	BRCA_LumA		Responder	Adriamycin	Chemotherapy	0.32616	0.32591	-0.34746	-0.32474	-0.52621	-1.5349	-0.27649	-0.42716	-0.43765	-0.18154	-0.273005	-1.8583	-0.0917849	0.24065	-0.38442	-0.095677	-0.28348	-0.42184	0.00482018	0.233195	-0.54204	0.100469	0.00700008	-0.19959	0.26957	0.28947	0.10336	0.44704	0.08401	0.0014273	0.017807	-0.5741	-0.0101349	0.178075	-0.244065	0.103605	0.069491	0.11015	0.389934	0.45193	0.189232	-0.0766411
TCGA-BH-A0E9	STAGE IIB	Breast Invasive Lobular Carcinoma	BRCA_LumA	No	Responder	Adriamycin	Chemotherapy	0.11474	-0.064042	-0.17557	-0.24239	-0.4728	-0.5243	-0.33193	-0.27983	0.0075578	-0.0040822	0.2811	-0.3615	0.0640002	0.10601	-0.12404	0.17091	-0.1085	0.12089	0.129045	0.1064	-0.233045	0.105684	-0.160735	-0.14552	0.27503	0.36493	0.12841	0.8812	0.36755	0.3652	-0.081329	-0.51371	-0.14973	0.2398	-0.0740798	0.22581	-0.023585	7.5122e-05	0.23558	0.188745	-0.0209328	-0.202436
TCGA-BH-A0E9	STAGE IIB	Breast Invasive Lobular Carcinoma	BRCA_LumA	No	Responder	Adriamycin	Chemotherapy	0.11474	-0.064042	-0.17557	-0.24239	-0.4728	-0.5243	-0.33193	-0.27983	0.0075578	-0.0040822	0.2811	-0.3615	0.0640002	0.10601	-0.12404	0.17091	-0.1085	0.12089	0.129045	0.1064	-0.233045	0.105684	-0.160735	-0.14552	0.27503	0.36493	0.12841	0.8812	0.36755	0.3652	-0.081329	-0.51371	-0.14973	0.2398	-0.0740798	0.22581	-0.023585	7.5122e-05	0.23558	0.188745	-0.0209328	-0.202436
TCGA-BH-A0GY	STAGE IIA	Breast Invasive Ductal Carcinoma	BRCA_LumA		Responder	Adriamycin	Chemotherapy	0.17769	0.18402	0.60498	0.45747	-0.027067	1.1045	0.01933	-0.20377	0.20757	0.1121	0.32564	-1.0633	0.812691	0.11649	-0.34657	0.31178	0.69525	0.50925	0.355476	-0.24242	0.397556	0.0779451	-0.571364	-0.36557	0.27499	0.19201	0.24606	1.1958	-0.19831	-0.0060763	0.10235	-0.74143	-0.158079	-0.0141496	-0.0600692	0.235281	0.48076	-0.131694	0.62841	0.656636	0.0667779	-0.730285
TCGA-BH-A18H	STAGE IA	Breast Invasive Ductal Carcinoma	BRCA_LumA	No	Responder	Adriamycin	Chemotherapy	0.152448	-0.0503	0.32692	-0.67615	-0.465815	-0.87005	-0.17988	-0.57304	0.17227	0.77723	-0.226841	-1.5505	0.04357	0.161205	0.19316	0.335425	-0.735845	-0.66562	0.024065	-0.0650406	0.322755	-0.278096	0.130015	-0.427695	0.174672	0.2137	0.253775	1.67125	0.70748	0.119049	0.341375	0.029166	0.0565399	-0.107231	0.36198	0.18599	1.06767	0.123665	0.0474694	-0.107175	0.049347	0.0861238
TCGA-BH-A18H	STAGE IA	Breast Invasive Ductal Carcinoma	BRCA_LumA	No	Responder	Adriamycin	Chemotherapy	0.152448	-0.0503	0.32692	-0.67615	-0.465815	-0.87005	-0.17988	-0.57304	0.17227	0.77723	-0.226841	-1.5505	0.04357	0.161205	0.19316	0.335425	-0.735845	-0.66562	0.024065	-0.0650406	0.322755	-0.278096	0.130015	-0.427695	0.174672	0.2137	0.253775	1.67125	0.70748	0.119049	0.341375	0.029166	0.0565399	-0.107231	0.36198	0.18599	1.06767	0.123665	0.0474694	-0.107175	0.049347	0.0861238
TCGA-D8-A1JA		Breast Invasive Ductal Carcinoma	BRCA_Her2	Yes	Non Responder	Adriamycin	Chemotherapy	-0.23298	-0.174426	-0.2289	0.605855	0.19855	0.249166	0.307325	0.20303	0.67106	0.24882	0.18139	-0.650105	-0.51877	-0.112403	0.26573	0.153946	0.689115	0.200865	-0.543925	-0.0862805	-0.0655752	-0.00409583	0.0398649	0.294155	0.329405	-0.532925	0.13577	1.4807	0.40714	0.37309	-0.063882	0.189855	-0.25195	-0.26151	0.39323	0.33889	-0.47747	-0.0611151	-0.747171	-0.026525	0.230077	0.131374
TCGA-D8-A1JB	STAGE IIB	Breast Invasive Ductal Carcinoma	BRCA_LumA	No	Responder	Adriamycin	Chemotherapy	-0.025652	-0.049608	-0.19981	-0.57241	-0.33794	0.32046	-0.047603	-0.4054	0.59701	0.10176	0.4221	-0.89832	-0.56869	-0.074851	-0.25505	0.35371	0.83675	0.4816	-0.323915	0.454489	-0.129965	0.0272242	-0.083055	-0.11185	-0.44141	-0.18347	0.21093	1.2183	0.15995	0.069469	0.093852	-0.36752	-0.07192	0.238739	-0.00538003	0.40202	0.25612	0.194015	-0.593801	0.089935	0.029587	-0.254636
TCGA-D8-A1JC	STAGE IIIA	Breast Invasive Ductal Carcinoma	BRCA_LumB	No	Responder	Adriamycin	Chemotherapy	0.054698	-0.15377	0.14706	498	-0.036232	0.45416	0.17441	0.25529	1.9987	1.5193	-0.0869894	-0.77098	0.152891	-0.018419	0.47273	0.2853	1.4972	1.542	-0.324944	0.25592	0.104746	0.0329453	-0.008814	-0.40089	-0.15503	-0.29876	0.18893	0.15817	0.18816	0.16022	0.07501	-0.87535	-0.317699	-0.0449394	0.116111	0.203231	-1.3602	-0.210364	-0.58675	-0.321194	-0.113702	-0.184935
TCGA-D8-A1JD	STAGE IIB	Breast Invasive Ductal Carcinoma	BRCA_LumB	No	Responder	Adriamycin	Chemotherapy	-0.052765	-0.1542	0.27103	-0.34793	0.15595	-0.34552	-0.03035	0.011462	1.3634	1.244	-0.207345	0.22069	-0.189435	-0.029396	0.17043	0.62679	0.084302	-0.39639	-0.52034	-0.317595	0.22662	-0.109381	-0.11934	0.027481	0.12842	0.167	-0.047339	2.475	0.12955	0.027005	-0.017318	-0.44554	-0.199055	0.0509146	-0.132135	0.164645	0.094678	0.08683	-0.599216	-0.0639399	0.544422	-0.197771
TCGA-E2-A108	STAGE IIIA	Breast Invasive Ductal Carcinoma	BRCA_Normal	No	Responder	Adriamycin	Chemotherapy	0.241484	0.2176	0.872265	-0.5508	-0.26866	0.890185	-0.71123	-1.0726	0.569455	0.462295	1.33235	-1.10622	2.50909	0.42776	-0.954715	-0.179535	1.747	0.78321	1.01911	0.465716	-0.811009	-0.483519	0.0834912	-0.133009	-0.31171	1.32385	0.29086	-0.0805	-0.460975	-0.032676	-1.15473	-0.47322	-0.251664	0.239166	0.0540862	0.424476	-0.738695	-0.309499	1.24219	1.5206	0.469173	-1.78258
TCGA-E2-A108	STAGE IIIA	Breast Invasive Ductal Carcinoma	BRCA_Normal	No	Responder	Adriamycin	Chemotherapy	0.241484	0.2176	0.872265	-0.5508	-0.26866	0.890185	-0.71123	-1.0726	0.569455	0.462295	1.33235	-1.10622	2.50909	0.42776	-0.954715	-0.179535	1.747	0.78321	1.01911	0.465716	-0.811009	-0.483519	0.0834912	-0.133009	-0.31171	1.32385	0.29086	-0.0805	-0.460975	-0.032676	-1.15473	-0.47322	-0.251664	0.239166	0.0540862	0.424476	-0.738695	-0.309499	1.24219	1.5206	0.469173	-1.78258
TCGA-E2-A108	STAGE IIIA	Breast Invasive Ductal Carcinoma	BRCA_Normal	No	Responder	Adriamycin	Chemotherapy	0.241484	0.2176	0.872265	-0.5508	-0.26866	0.890185	-0.71123	-1.0726	0.569455	0.462295	1.33235	-1.10622	2.50909	0.42776	-0.954715	-0.179535	1.747	0.78321	1.01911	0.465716	-0.811009	-0.483519	0.0834912	-0.133009	-0.31171	1.32385	0.29086	-0.0805	-0.460975	-0.032676	-1.15473	-0.47322	-0.251664	0.239166	0.0540862	0.424476	-0.738695	-0.309499	1.24219	1.5206	0.469173	-1.78258
TCGA-E2-A109	STAGE IIA	Breast Invasive Ductal Carcinoma	BRCA_LumB	No	Responder	Adriamycin	Chemotherapy	0.0495395	0.0160876	0.7842	0.53951	-0.228535	-0.622355	-0.0037455	-0.2971	0.84556	1.168	-0.60261	-0.01165	0.54531	-0.0650225	1.34485	0.698065	-1.1748	-0.78252	1.09925	-0.560211	0.550085	-0.0133559	0.159155	-0.49737	-0.0104297	-0.721645	0.22143	1.52905	0.455285	0.074043	0.275655	0.36711	0.0248199	-0.0746905	-0.31002	0.28123	0.2725	-0.192955	0.103499	-0.355335	-0.183433	0.483784
TCGA-E2-A10C	STAGE IIB	Breast Invasive Ductal Carcinoma	BRCA_LumB	No	Responder	Adriamycin	Chemotherapy	0.37803	0.17529	0.23118	-0.27785	0.051237	1.0279	-0.16829	-0.58837	0.10512	0.59323	-0.21677	-1.8348	0.48227	-0.047407	-0.077873	-0.52937	1.2004	0.82068	0.0496651	0.980259	-0.810555	-0.183886	-0.429625	-0.12877	0.012993	0.58994	0.16749	1.4126	0.24955	-0.17424	-0.10028	-0.68431	0.2452	0.18622	0.18455	0.0760401	-0.040947	0.704905	0.117619	0.701055	0.168197	-1.46114
TCGA-E2-A155	STAGE IIB	Breast Invasive Ductal Carcinoma	BRCA_LumB	No	Responder	Adriamycin	Chemotherapy	0.037837	-0.096531	0.15177	0.19037	-0.19267	-0.31993	-0.011615	-0.15532	0.62603	1.1268	0.366865	-0.41011	-0.194094	0.079935	0.28823	0.49207	-0.8364	-0.29011	0.145461	-0.343515	0.40421	0.0662098	0.0766205	0.54304	1.4704	-1.2887	0.15353	469	0.57795	0.15018	0.80156	0.13554	-0.214415	0.256805	0.0918655	0.0349856	-0.28984	-0.20678	0.162185	-0.224239	-0.178057	0.159339
TCGA-E2-A15K	STAGE IIB	Breast Invasive Ductal Carcinoma	BRCA_LumB	No	Responder	Adriamycin	Chemotherapy	-0.0439155	0.0356895	-0.349775	-0.39931	-0.0961565	0.0226915	-0.03972	0.491415	0.30113	0.13408	0.45965	-0.410025	-0.711419	-0.0619773	0.10876	0.31183	0.172795	-0.191405	-0.0461942	-0.51123	0.661556	-0.079395	0.104786	0.096732	0.438495	-1.3945	0.383375	2.58635	0.133827	0.360415	0.24238	-1.33	-0.321879	-0.49005	0.379161	0.144111	-0.06799	0.0216757	-0.56527	-0.189224	0.103238	-0.0204354
TCGA-E2-A1AZ	STAGE IIB	Breast Invasive Ductal Carcinoma	BRCA_Basal	No	Responder	Adriamycin	Chemotherapy	0.041505	-0.050885	-0.19922	0.95947	-0.27564	-0.02541	-0.091998	-0.15011	0.37308	0.29301	0.168668	-0.32552	-0.494001	0.32346	0.24612	-0.80777	0.045498	4.1186e-05	-0.420206	0.0845082	0.579784	0.207123	0.169014	-0.63769	-0.74317	-0.82519	0.016081	0.065247	0.44461	0.067233	0.67106	-0.0078307	0.222709	0.0408783	-0.576911	-0.213321	-133	0.0216536	-0.673592	-0.295016	-0.157014	0.372332
TCGA-E2-A1B0	STAGE IIIA	Breast Invasive Ductal Carcinoma	BRCA_Her2	No	Responder	Adriamycin	Chemotherapy	0.299875	0.0969955	0.177895	-0.22814	-0.36843	-0.400165	-0.132776	-1.00043	0.040715	-0.344635	0.255249	-0.82162	0.9238	0.171021	-0.539145	0.228145	-0.23491	-0.427295	-0.048035	-0.0893806	-0.519935	-0.0588958	-0.393335	-0.08208	0.459185	1.07186	0.179426	-0.635975	0.51616	0.183445	-0.20343	-0.691235	0.60457	-0.126711	0.11771	1.09692	0.40999	-0.171565	-0.217071	0.574675	0.236997	-1.05702
TCGA-E2-A1B1	STAGE IIB	Breast Invasive Ductal Carcinoma	BRCA_LumA	No	Responder	Adriamycin	Chemotherapy	0.286235	0.190285	0.43084	-0.0690613	-0.387375	-0.44544	0.141145	-0.62553	-0.168713	-0.394475	0.0286146	-0.58542	0.607615	0.28633	-0.293695	0.244295	0.40079	0.603575	0.10605	1.3462	-0.59727	-0.181221	-0.54401	0.0493895	0.441845	0.64693	0.34875	0.80055	0.473635	0.0181105	-0.0812535	-0.49756	0.274555	0.148745	-0.063575	-0.0744249	0.0492768	0.7485	-0.420885	0.49524	0.253352	-1.35882
TCGA-E2-A1B6	STAGE IIA	Breast Invasive Ductal Carcinoma	BRCA_Basal	No	Responder	Adriamycin	Chemotherapy	0.24985	0.10258	0.02702	-0.55844	-0.36874	-1.0222	-0.030341	-0.66176	0.045265	0.016313	-0.796105	-0.36947	-0.283855	0.16824	-0.021087	-0.48789	-0.76367	-0.64763	-0.38077	0.233095	-0.3955	0.216969	0.17557	-0.35137	-0.97735	-0.040834	0.099055	-0.17711	0.36676	-0.0018999	-0.068635	0.6319	0.273615	0.0690448	-0.164255	0.0411453	0.80599	0.25919	0.135315	-0.10689	-0.0681378	0.115069
TCGA-E2-A1LB	STAGE IIB	Breast Invasive Ductal Carcinoma	BRCA_Her2	No	Responder	Adriamycin	Chemotherapy	0.37177	0.18763	-0.38462	0.34848	0.31458	0.54279	0.2135	-0.98011	1.7198	1.2083	0.0897195	-0.45639	1.41728	0.33723	-0.38501	0.41074	-0.49231	-0.83142	-0.669835	-0.177451	-0.654975	0.0101442	-0.0490551	0.26531	0.4896	-0.36944	-0.080986	1.9409	0.27092	0.28755	-0.12077	0.39952	-0.14367	0.52054	-0.11819	0.23693	0.23369	-0.119815	-0.553771	0.973575	1.58138	-0.213856
TCGA-E2-A574	STAGE IIA	Breast Invasive Ductal Carcinoma	BRCA_Basal	No	Responder	Adriamycin	Chemotherapy	0.10746	0.034432	-0.087691	1.1217	-0.21417	0.6911	368	-0.50276	-0.010765	-0.27659	-0.138595	-0.0051192	0.613785	0.22511	0.14135	-0.17228	-0.63833	-0.61321	-0.52235	-0.222865	0.52266	-0.12734	-0.22041	-0.40651	0.13405	0.51242	-0.05983	-0.7829	-0.25048	0.19375	0.13051	0.74597	-0.269535	0.176055	-0.374195	-0.382145	-0.38625	-0.00789976	-0.191465	0.65551	0.508522	-0.175041
TCGA-E9-A1R2	STAGE IIIC	Breast Invasive Ductal Carcinoma	BRCA_LumA	No	Responder	Adriamycin	Chemotherapy	0.092545	-0.1322	0.34444	1.2312	-0.011319	1.4383	0.37029	0.53684	0.50218	0.59517	1.37566	-0.75318	0.280691	0.0010721	0.67332	-0.036056	-0.80371	-0.80155	-1.66054	-1.06135	0.509896	-0.984774	-1.02778	-0.98006	-0.71773	-0.50985	-0.067796	-0.29547	0.22313	0.011214	0.4187	-0.56832	-1.14901	-1.09962	-0.983169	-1.12703	0.043984	-0.721834	-1.55017	0.325606	0.405728	-1.16976
TCGA-E9-A1R2	STAGE IIIC	Breast Invasive Ductal Carcinoma	BRCA_LumA	No	Responder	Adriamycin	Chemotherapy	0.092545	-0.1322	0.34444	1.2312	-0.011319	1.4383	0.37029	0.53684	0.50218	0.59517	1.37566	-0.75318	0.280691	0.0010721	0.67332	-0.036056	-0.80371	-0.80155	-1.66054	-1.06135	0.509896	-0.984774	-1.02778	-0.98006	-0.71773	-0.50985	-0.067796	-0.29547	0.22313	0.011214	0.4187	-0.56832	-1.14901	-1.09962	-0.983169	-1.12703	0.043984	-0.721834	-1.55017	0.325606	0.405728	-1.16976
TCGA-E9-A6HE	STAGE IIIC	Breast Invasive Lobular Carcinoma	BRCA_LumA	No	Responder	Adriamycin	Chemotherapy	0.056973	0.1552	-0.3505	-0.19684	-0.75719	-1.233	-0.36768	0.3348	0.30541	0.69309	-0.0920704	0.36578	-0.04594	0.23242	0.49464	-0.024337	0.59538	0.12499	0.0755351	-0.0122305	-0.254235	0.0677142	0.281555	-0.21993	0.69853	0.12096	0.31041	1.4153	0.41812	0.38563	0.24492	-0.25756	0.27794	0.37764	0.26899	0.42721	-0.38346	-0.0541051	0.485939	-0.104145	-0.104953	0.0658138
TCGA-EW-A1IZ	STAGE IIIA	Breast Invasive Ductal Carcinoma	BRCA_LumA	No	Responder	Adriamycin	Chemotherapy	0.11073	-0.090447	-0.0087297	-0.58711	-0.21683	-0.84939	-0.083023	-0.16458	-0.29157	-0.68585	-0.407591	-1.9716	-0.30952	0.039452	-0.18855	-0.072759	-0.93522	-0.32323	-0.438885	2.35583	-0.267435	-0.156056	0.100465	-0.18705	-0.079109	-0.12804	0.11114	0.75552	0.3059	-0.13702	-0.13676	-0.48185	0.61509	-0.0447105	0.27472	0.01761	1.0694	1.88956	-0.611871	0.334655	0.582187	-0.472696
TCGA-EW-A1J1	STAGE IIB	Breast Invasive Ductal Carcinoma	BRCA_LumA	No	Responder	Adriamycin	Chemotherapy	0.016653	-0.020893	0.14646	-0.14859	-0.05888	0.095187	-0.19418	0.94394	0.68473	0.37141	-0.53879	0.03358	-0.34947	-0.10603	0.30632	0.93452	-0.47162	-0.3629	-0.372225	0.0164994	0.0812448	-0.0313458	0.176485	0.22706	-0.043151	-1.2016	0.030458	1.7489	0.23222	-0.065131	0.22321	-0.80343	-0.25036	0.0756595	-0.0204201	0.06698	0.4334	0.233545	-0.507051	0.061395	-0.027433	-0.221956
TCGA-EW-A1J5	STAGE IIB	Breast Invasive Lobular Carcinoma	BRCA_LumA	No	Responder	Adriamycin	Chemotherapy	0.14731	-0.046575	0.87182	-0.62779	-0.72948	-1.1293	-0.47019	-0.0059562	1.8827	2.15	0.696539	0.014992	-0.67956	0.056624	0.67543	0.10407	-1.5104	-0.94232	-0.00419498	-0.380001	-0.209505	-0.193166	0.0138549	-0.02605	-0.40527	-0.82021	-0.043989	1.6415	0.38115	0.35105	0.34849	-0.082467	-0.35803	-0.199461	-0.45807	0.04566	-0.55332	-0.0311651	0.0104294	-0.130265	0.120237	-0.149266
TCGA-EW-A1P1	STAGE IIIC	Breast Invasive Ductal Carcinoma	BRCA_Normal	Yes	Responder	Adriamycin	Chemotherapy	0.27665	-0.19967	0.025327	-0.31921	-0.4301	0.14896	-0.013714	-0.28186	0.020368	-0.28633	0.446165	-1.0403	1.13092	0.36516	-0.30109	0.3329	-0.099445	-0.33071	-0.0815798	0.162035	-0.43137	-0.0457507	-0.42806	0.017694	0.24161	0.57314	0.15315	0.9539	0.16671	-0.046484	-0.23413	-0.56728	-0.291155	0.150015	0.0294351	0.206165	-0.29106	0	-0.527675	0.58468	0.333752	-0.648551
TCGA-EW-A1P1	STAGE IIIC	Breast Invasive Ductal Carcinoma	BRCA_Normal	Yes	Responder	Adriamycin	Chemotherapy	0.27665	-0.19967	0.025327	-0.31921	-0.4301	0.14896	-0.013714	-0.28186	0.020368	-0.28633	0.446165	-1.0403	1.13092	0.36516	-0.30109	0.3329	-0.099445	-0.33071	-0.0815798	0.162035	-0.43137	-0.0457507	-0.42806	0.017694	0.24161	0.57314	0.15315	0.9539	0.16671	-0.046484	-0.23413	-0.56728	-0.291155	0.150015	0.0294351	0.206165	-0.29106	0	-0.527675	0.58468	0.333752	-0.648551
TCGA-GI-A2C8	STAGE IIIB	Breast Invasive Ductal Carcinoma	BRCA_LumA	No	Responder	Adriamycin	Chemotherapy	0.36313	0.15371	0.082011	-0.37806	-0.45393	-0.34846	-0.21295	-0.57968	-0.48938	-0.61445	0.41384	-0.52878	0.53219	0.23859	-0.089573	-0.29943	-0.29066	-0.40577	-0.420815	-0.00592056	-0.224725	-0.134196	-0.0902751	-0.27518	-0.086364	0.0274	0.11674	0.52307	0.35401	0.1656	0.066908	-0.63239	-0.0869001	0.10434	-0.13546	-0.07589	0.11006	0.00841486	0.285879	0.544285	0.268717	-0.204176
TCGA-GM-A2DD	STAGE I	Breast Invasive Ductal Carcinoma	BRCA_Normal	No	Responder	Adriamycin	Chemotherapy	0.502735	0.184588	0.136193	-0.4183	-0.364345	0.38211	0.089334	-0.917695	1.12939	0.817225	1.48077	-2.62465	2.48941	0.2416	-0.452335	-0.080046	0.51768	-0.131018	0.27357	0.125015	-0.58836	-0.197371	-0.18153	-0.0947275	-0.373011	0.488675	0.135485	1.7052	-0.23373	0.121924	-0.243711	-0.176817	-0.159765	0.215465	-0.0356749	0.354525	-0.261153	-0.09284	0.0134245	0.6342	0.0368321	-0.713921
TCGA-GM-A2DH	STAGE I	Breast Invasive Ductal Carcinoma	BRCA_Her2	No	Responder	Adriamycin	Chemotherapy	-0.10144	-0.048055	-0.12961	-0.11994	-0.17521	0.33757	-0.081156	-0.73274	0.075075	-0.087961	-0.295851	-2.0342	-0.08352	-0.11472	0.42261	0.21706	-0.35473	-0.52657	0.017605	-0.229171	0.422065	0.0553542	0.0211849	-0.17931	0.2949	-0.099908	0.15743	1.3625	0.13005	0.14124	0.27764	0.69238	0.18786	-0.0468405	0.0392699	0.32021	0.41002	-0.0806252	0.317429	0.176555	-0.111853	0.226894
TCGA-GM-A3XG	STAGE IIIA	Breast Invasive Lobular Carcinoma		No	Responder	Adriamycin	Chemotherapy	0.25636	0.045243	-0.49971	-0.61872	-0.98212	-1.2446	-0.006232	-0.72858	0.057636	0.25808	-0.352255	-2.0089	-0.919025	0.40633	-0.40119	-0.3561	-1.2546	-0.76173	-0.04245	0.606904	-0.50982	0.369189	0.27038	-0.1531	0.19582	-0.1841	0.1664	1.2811	-0.22381	0.030407	-0.13589	-0.019283	-0.00351507	0.599024	0.0430749	0.192435	0.34157	0.59441	-0.0607056	0.16823	-0.060558	0.119649
TCGA-GM-A3XL	STAGE IIA	Breast Invasive Ductal Carcinoma	BRCA_Basal	No	Responder	Adriamycin	Chemotherapy	0.050874	-0.014606	0.041628	-0.18686	-0.53742	-0.28128	-0.071334	-1.0477	0.32959	0.43247	0.515295	-1.7222	0.449155	0.20349	0.88236	0.17055	-0.56322	-0.63496	-0.0928299	-0.0670555	0.17565	-0.00833078	0.2525	-0.40356	-0.16053	0.077375	0.14081	-0.54398	0.094351	-0.031604	-0.058555	0.7855	0.360065	0.213754	0.169275	0.546095	0.62199	0.2283	0.341834	-0.07529	-0.091658	0.334339
TCGA-GM-A3XN	STAGE IIIA	Breast Invasive Lobular Carcinoma		No	Responder	Adriamycin	Chemotherapy	-0.093988	0.13525	-0.022707	-0.013848	-0.38273	-0.16438	-0.25956	0.09694	-0.58394	-0.54784	0.191425	-2.3397	0.141685	0.13346	0.062525	0.66301	0.40742	-0.18512	0.39596	-0.0980255	0.13267	-0.0233708	-0.06662	0.20528	0.12107	0.16416	0.5474	0.78513	0.26161	-0.10448	0.23317	-0.19762	-0.00364498	1.04836	-0.137745	0.350755	0.35245	0.0806699	0.0771444	0.39587	0.360432	-0.161321
TCGA-LL-A5YL	STAGE IIB	Breast Invasive Lobular Carcinoma	BRCA_LumA	No	Responder	Adriamycin	Chemotherapy	0.28399	0.15205	-0.80696	-0.47071	-0.71299	-0.46844	0.052246	-0.59507	-0.53967	-0.89404	-0.793851	-0.43689	-0.59009	0.46278	-0.23068	-0.38968	-0.30177	-0.18416	-0.342205	0.5736	-0.866685	0.498224	0.364615	-0.36599	-0.35325	0.46642	0.02618	0.1392	-0.33449	0.16404	-0.38605	-0.24487	0.1006	1.14356	-0.50153	-0.00937997	-0.23245	0.548535	-0.0258606	0.376435	0.130887	0.249164
TCGA-LL-A5YL	STAGE IIB	Breast Invasive Lobular Carcinoma	BRCA_LumA	No	Responder	Adriamycin	Chemotherapy	0.28399	0.15205	-0.80696	-0.47071	-0.71299	-0.46844	0.052246	-0.59507	-0.53967	-0.89404	-0.793851	-0.43689	-0.59009	0.46278	-0.23068	-0.38968	-0.30177	-0.18416	-0.342205	0.5736	-0.866685	0.498224	0.364615	-0.36599	-0.35325	0.46642	0.02618	0.1392	-0.33449	0.16404	-0.38605	-0.24487	0.1006	1.14356	-0.50153	-0.00937997	-0.23245	0.548535	-0.0258606	0.376435	0.130887	0.249164
TCGA-LL-A5YP	STAGE IIB	Breast Invasive Ductal Carcinoma	BRCA_Basal	No	Responder	Adriamycin	Chemotherapy	-0.088006	0.039327	-0.27141	0.18414	-0.46091	0.18187	-0.011098	-0.36601	0.3101	0.26016	-0.421894	0.087951	-0.360474	0.13319	0.63972	-0.14287	0.84399	0.47646	0.316381	0.618516	0.568551	0.0253903	-0.0116589	-0.4644	0.56821	0.12914	-0.11322	-0.66699	-0.038684	0.39434	0.2599	0.10045	0.183206	0.180566	-0.128934	0.373886	-0.063226	-0.083269	-0.598715	0.0535211	0.100413	-0.0071001
TCGA-LL-A6FR	STAGE IIA	Breast Invasive Ductal Carcinoma	BRCA_Basal	No	Responder	Adriamycin	Chemotherapy	0.1611	0.24359	-0.38862	-0.29558	-0.53113	-0.46707	0.10371	-0.85978	-0.6988	-1.0514	-0.945735	-0.45321	-0.937685	0.43036	-0.078688	0.10272	0.11471	-0.020788	0.05284	0.562524	-0.45113	0.206159	0.20647	-0.41234	-0.74073	0.44214	-0.09187	-0.61723	0.086472	0.20577	0.037974	-0.13269	0.024795	0.511734	-0.498655	-0.139005	-1.1597	0.34688	-0.502756	0.01025	0.356642	-0.00871122
TCGA-LL-A73Z	STAGE IV	Breast Invasive Ductal Carcinoma	BRCA_Normal	Yes	Non Responder	Adriamycin	Chemotherapy	0.22572	-0.012557	0.44143	-0.3259	-0.23825	0.78869	-0.31342	-0.22041	-0.62971	-0.68907	0.560899	-2.2075	0.8208	0.2024	0.73474	0.044425	0.85339	0.57342	-0.548065	0.0550195	-0.718545	-0.282406	-0.519375	-0.15192	0.41606	0.82417	0.41779	0.74949	0.48956	0.12121	0.18803	-0.67743	-0.13449	-0.39638	0.0440599	0.0337	0.78911	0.0783749	-0.163481	1.20825	0.213107	-1.80526
TCGA-LL-A740	STAGE IA	Breast Invasive Ductal Carcinoma	BRCA_LumA	No	Responder	Adriamycin	Chemotherapy	-0.13456	-0.1905	0.058648	-0.20163	-0.28787	0.61256	-0.41365	-0.26275	0.47817	0.9243	0.573055	-2.2514	0.457045	-0.034852	-0.58318	0.38336	1.3921	1.0786	-0.3353	0.357685	-0.23047	-0.0607406	0.0740301	-0.20027	0.13502	-0.2385	0.15867	2.426	0.30679	-0.37396	0.055961	-0.67226	-0.174165	0.148125	-0.358555	0.0522652	0.77588	0.0615401	-0.397135	0.48175	0.0992322	-0.320971
TCGA-LL-A7SZ	STAGE IIB	Breast Invasive Ductal Carcinoma	BRCA_LumA	No	Responder	Adriamycin	Chemotherapy	0.65741	0.10525	0.14335	-0.0014665	-0.44885	-0.51229	-0.081339	-0.69952	0.31114	0.43616	-0.2609	-0.67783	-0.2405	0.073622	-0.35889	-0.19052	-1.001	-0.57395	-0.508875	1.22907	-0.0990651	0.00223427	0.039465	-0.39885	-0.16518	-0.75309	0.092325	0.93143	0.51927	0.0082004	0.20244	0.46282	0.48694	-0.10056	-0.13034	0.0308401	0.59903	0.858955	-0.36663	0.0145851	0.0683871	-0.0733561
TCGA-LL-A7SZ	STAGE IIB	Breast Invasive Ductal Carcinoma	BRCA_LumA	No	Responder	Adriamycin	Chemotherapy	0.65741	0.10525	0.14335	-0.0014665	-0.44885	-0.51229	-0.081339	-0.69952	0.31114	0.43616	-0.2609	-0.67783	-0.2405	0.073622	-0.35889	-0.19052	-1.001	-0.57395	-0.508875	1.22907	-0.0990651	0.00223427	0.039465	-0.39885	-0.16518	-0.75309	0.092325	0.93143	0.51927	0.0082004	0.20244	0.46282	0.48694	-0.10056	-0.13034	0.0308401	0.59903	0.858955	-0.36663	0.0145851	0.0683871	-0.0733561
TCGA-MS-A51U	STAGE IIB	Breast Invasive Lobular Carcinoma		No	Responder	Adriamycin	Chemotherapy	0.07523	0.060208	-0.64166	-0.20001	-0.98139	-0.77629	-0.37856	-0.047398	-0.17508	-0.44698	0.0643696	-0.29123	-0.20382	0.14984	-0.021245	0.34005	0.44644	0.040754	0.365725	0.0447996	0.224355	-0.0284157	0.00234506	-0.35974	-0.098708	0.35574	0.46331	1.11	0.50035	0.054374	0.23431	-0.52884	0.1309	0.4504	0.16061	0.16778	0.21742	-0.244115	-0.46482	0.0916351	-0.138293	-0.0717761
TCGA-OL-A5RW	STAGE IIA	Breast Invasive Ductal Carcinoma	BRCA_Basal	No	Responder	Adriamycin	Chemotherapy	0.11313	0.083348	-0.23145	-0.38407	-0.65385	-0.5152	-0.19734	-0.64281	-0.0096795	-0.47604	-0.0340475	-0.35994	0.449293	0.11489	0.11767	-0.013585	-1.1231	-1.0288	0.038448	-0.231597	-0.335852	-0.0673028	0.821998	-0.56219	0.31292	0.16774	0.053819	-0.69217	0.17593	-0.04658	0.29999	0.48824	0.343353	0.177443	0.162703	-0.102337	0.61865	-0.168492	0.0193224	0.073968	0	-0.523053
TCGA-S3-A6ZH	STAGE IIIC	Breast Invasive Ductal Carcinoma	BRCA_LumA	No	Responder	Adriamycin	Chemotherapy	-0.14475	0.35803	0.15787	0.76393	-0.42914	0.3878	-0.025383	0.13491	0.88151	1.2411	0.18089	-0.14785	-0.51428	-0.16826	-0.001068	0.29897	-0.39238	-0.24285	0.896475	0.0951894	1.05533	-0.0566258	0.107435	-0.2195	0.36857	-0.92547	0.15838	0.86531	0.5127	-0.13845	0.40709	-0.32339	0.49571	0.105289	0.24012	0.9005	0.31012	0.0416048	0.139009	-0.413985	-0.248493	0.0848638
TCGA-S3-AA14	STAGE I	Breast Invasive Ductal Carcinoma	BRCA_LumA	No	Responder	Adriamycin	Chemotherapy	0.041359	0.0094302	-0.22905	-0.32422	-0.33713	-0.50973	-0.35984	0.0094206	0.72816	0.9866	-0.0260355	-1.6001	-0.299875	-0.066454	-0.26134	0.20383	-0.20718	-0.33251	-0.18101	0.297084	0.45216	0.0653392	-0.0227401	-0.31207	0.23328	-0.68258	0.27938	2.3556	0.39459	0.022307	0.31976	-0.79441	0.0151949	0.151745	-0.408055	0.124815	0.46102	0.20836	-0.178546	0.07343	-0.00361803	-0.0966713
TCGA-S3-AA15	STAGE IIB	Breast Invasive Ductal Carcinoma	BRCA_Basal	No	Responder	Adriamycin	Chemotherapy	0.51215	0.1815	0.66204	-0.47906	-0.34962	-0.72812	0.070967	-1.9138	-0.59254	-0.24092	-1.70382	-2.944	-0.87815	0.45836	0.54172	-1.2284	-1.2708	-0.56519	-1.17806	1.10529	-1.00225	0.0558242	0.216615	-0.23065	-0.24655	0.10592	0.088366	0.58877	0.0013894	0.15908	-0.52137	1.2139	0.26717	0.00218948	-1.51869	-1.22244	-1.8428	0.743255	-1.10467	0.068595	0.613197	0.220764
TCGA-Z7-A8R5	STAGE IIIA	Breast Invasive Lobular Carcinoma	BRCA_LumA	Yes	Responder	Adriamycin	Chemotherapy	0.062445	-0.024017	0.064135	0.082556	-0.47766	-0.33589	-0.33266	-0.085562	-0.048454	-0.033844	-0.504635	-0.9039	-0.603585	-0.045248	-0.30577	0.32656	-0.041003	-0.19129	0.12475	0.406965	-0.18815	0.0684194	0.18491	-0.16312	0.64199	-0.66127	0.25202	2.2195	0.42652	0.00070977	0.25139	-0.75217	-0.0308449	0.340095	0.521895	0.0475152	0.20589	0.18559	-0.149555	0.0370402	0.108552	-0.058391
TCGA-A2-A3XW	STAGE IIB	Breast Invasive Ductal Carcinoma	BRCA_Normal	No	Responder	Adriamycin	Chemotherapy	0.12603	-0.00012772	-0.18584	-0.23813	-0.55377	-0.5102	-0.19313	0.1445	-0.17564	-0.41091	0.635979	-0.62442	-0.26494	0.25838	0.23151	-0.20765	-0.79272	-0.73054	-0.191555	-0.134461	0.259245	-0.281136	0.0179848	-0.083704	0.43553	0.12291	0.31018	0.77034	0.26961	0.19384	0.24864	0.49368	0.0124799	-0.122361	0.0494398	-0.0678401	0.37432	-0.174225	-0.206611	-0.0274351	-0.0610331	-0.171596
TCGA-A2-A3XW	STAGE IIB	Breast Invasive Ductal Carcinoma	BRCA_Normal	No	Responder	Adriamycin	Chemotherapy	0.12603	-0.00012772	-0.18584	-0.23813	-0.55377	-0.5102	-0.19313	0.1445	-0.17564	-0.41091	0.635979	-0.62442	-0.26494	0.25838	0.23151	-0.20765	-0.79272	-0.73054	-0.191555	-0.134461	0.259245	-0.281136	0.0179848	-0.083704	0.43553	0.12291	0.31018	0.77034	0.26961	0.19384	0.24864	0.49368	0.0124799	-0.122361	0.0494398	-0.0678401	0.37432	-0.174225	-0.206611	-0.0274351	-0.0610331	-0.171596
TCGA-4H-AAAK	STAGE IIIA	Breast Invasive Lobular Carcinoma	BRCA_LumA	No	Responder	Adriamycin	Chemotherapy	0.06845	0.11223	-0.020155	-0.11622	-0.47348	-1.2525	-0.44154	-0.3772	0.13649	0.57108	-0.11124	-1.1623	-0.376399	-0.2019	0.038325	0.24283	-0.95223	-0.70086	0.271366	-0.4397	0.496996	-0.0633351	0.499636	-0.2711	-0.55019	-0.26216	0.18227	1.5359	0.45058	-0.082671	0.2201	-0.4254	-0.0348593	0.18798	0.165781	0.110831	-0.56309	-0.115714	-0.34809	0.0797557	0.148968	-0.128166
TCGA-A2-A3XT	STAGE IIB	Breast Invasive Ductal Carcinoma	BRCA_Basal	No	Responder	Adriamycin	Chemotherapy	0.20237	0.032086	0.030441	0.65675	0.013154	0.49695	0.060049	-0.24792	-0.12601	-0.23068	-0.345976	-0.79966	0.336765	0.24727	0.46656	0.44444	-0.76206	-0.75567	-0.28626	-0.00915557	0.0658998	0.178189	-0.0296001	-0.58004	0.096614	-0.36693	0.028572	-0.60279	0.10197	0.057848	0.10574	0.4777	0.220605	-0.262496	-0.224625	0.351045	0.9466	0.3025	0.230904	-0.02522	-0.014758	0.386749
TCGA-A2-A3XT	STAGE IIB	Breast Invasive Ductal Carcinoma	BRCA_Basal	No	Responder	Adriamycin	Chemotherapy	0.20237	0.032086	0.030441	0.65675	0.013154	0.49695	0.060049	-0.24792	-0.12601	-0.23068	-0.345976	-0.79966	0.336765	0.24727	0.46656	0.44444	-0.76206	-0.75567	-0.28626	-0.00915557	0.0658998	0.178189	-0.0296001	-0.58004	0.096614	-0.36693	0.028572	-0.60279	0.10197	0.057848	0.10574	0.4777	0.220605	-0.262496	-0.224625	0.351045	0.9466	0.3025	0.230904	-0.02522	-0.014758	0.386749
TCGA-A2-A3XT	STAGE IIB	Breast Invasive Ductal Carcinoma	BRCA_Basal	No	Responder	Adriamycin	Chemotherapy	0.20237	0.032086	0.030441	0.65675	0.013154	0.49695	0.060049	-0.24792	-0.12601	-0.23068	-0.345976	-0.79966	0.336765	0.24727	0.46656	0.44444	-0.76206	-0.75567	-0.28626	-0.00915557	0.0658998	0.178189	-0.0296001	-0.58004	0.096614	-0.36693	0.028572	-0.60279	0.10197	0.057848	0.10574	0.4777	0.220605	-0.262496	-0.224625	0.351045	0.9466	0.3025	0.230904	-0.02522	-0.014758	0.386749
TCGA-A2-A3XT	STAGE IIB	Breast Invasive Ductal Carcinoma	BRCA_Basal	No	Responder	Adriamycin	Chemotherapy	0.20237	0.032086	0.030441	0.65675	0.013154	0.49695	0.060049	-0.24792	-0.12601	-0.23068	-0.345976	-0.79966	0.336765	0.24727	0.46656	0.44444	-0.76206	-0.75567	-0.28626	-0.00915557	0.0658998	0.178189	-0.0296001	-0.58004	0.096614	-0.36693	0.028572	-0.60279	0.10197	0.057848	0.10574	0.4777	0.220605	-0.262496	-0.224625	0.351045	0.9466	0.3025	0.230904	-0.02522	-0.014758	0.386749
TCGA-A7-A13E	STAGE IIB	Breast Invasive Ductal Carcinoma	BRCA_Basal	Yes	Non Responder	Adriamycin	Chemotherapy	-0.0960097	-0.0953905	0.23779	0.570275	0.0914655	1.11304	-0.111395	-0.134517	-0.0599307	-0.37734	0.209216	0.131863	0.560637	-0.0472305	0.37956	-0.544575	-0.09784	-0.487855	-0.358058	0.0392061	0.584561	0.0629708	-0.0109284	-0.63163	-0.215375	-0.260335	-0.155156	-0.950765	-0.122807	-0.133383	0.33868	0.81348	-0.173563	-0.165944	-0.115883	-0.238953	-0.528725	0.0611215	-0.416264	-0.102698	-0.0657264	-0.0622296
TCGA-A7-A13E	STAGE IIB	Breast Invasive Ductal Carcinoma	BRCA_Basal	Yes	Non Responder	Adriamycin	Chemotherapy	-0.0960097	-0.0953905	0.23779	0.570275	0.0914655	1.11304	-0.111395	-0.134517	-0.0599307	-0.37734	0.209216	0.131863	0.560637	-0.0472305	0.37956	-0.544575	-0.09784	-0.487855	-0.358058	0.0392061	0.584561	0.0629708	-0.0109284	-0.63163	-0.215375	-0.260335	-0.155156	-0.950765	-0.122807	-0.133383	0.33868	0.81348	-0.173563	-0.165944	-0.115883	-0.238953	-0.528725	0.0611215	-0.416264	-0.102698	-0.0657264	-0.0622296
TCGA-A7-A13E	STAGE IIB	Breast Invasive Ductal Carcinoma	BRCA_Basal	Yes	Non Responder	Adriamycin	Chemotherapy	-0.0960097	-0.0953905	0.23779	0.570275	0.0914655	1.11304	-0.111395	-0.134517	-0.0599307	-0.37734	0.209216	0.131863	0.560637	-0.0472305	0.37956	-0.544575	-0.09784	-0.487855	-0.358058	0.0392061	0.584561	0.0629708	-0.0109284	-0.63163	-0.215375	-0.260335	-0.155156	-0.950765	-0.122807	-0.133383	0.33868	0.81348	-0.173563	-0.165944	-0.115883	-0.238953	-0.528725	0.0611215	-0.416264	-0.102698	-0.0657264	-0.0622296
TCGA-A7-A13F	STAGE IIIA	Breast Invasive Ductal Carcinoma	BRCA_LumB	No	Responder	Adriamycin	Chemotherapy	0.113655	0.0106415	0.018138	0.469165	-0.401935	-0.52845	-0.0615805	0.05953	0.195909	1.03724	0.0677745	0.208504	-0.323305	0.046609	0.0993245	-0.063558	-0.75516	-0.91018	0.08211	0.550454	0.0444098	-0.239191	-0.17091	-0.964705	-0.51414	-0.50825	0.0874724	1.4218	0.40279	0.106205	0.003986	0.030701	0.229065	-0.181395	-0.228975	-0.398665	0.508245	0.55215	-0.0927456	-0.31884	0.00418198	-0.0553912
TCGA-A7-A13F	STAGE IIIA	Breast Invasive Ductal Carcinoma	BRCA_LumB	No	Responder	Adriamycin	Chemotherapy	0.113655	0.0106415	0.018138	0.469165	-0.401935	-0.52845	-0.0615805	0.05953	0.195909	1.03724	0.0677745	0.208504	-0.323305	0.046609	0.0993245	-0.063558	-0.75516	-0.91018	0.08211	0.550454	0.0444098	-0.239191	-0.17091	-0.964705	-0.51414	-0.50825	0.0874724	1.4218	0.40279	0.106205	0.003986	0.030701	0.229065	-0.181395	-0.228975	-0.398665	0.508245	0.55215	-0.0927456	-0.31884	0.00418198	-0.0553912
TCGA-A7-A4SA	STAGE IIB	Breast Invasive Lobular Carcinoma		No	Responder	Adriamycin	Chemotherapy	0.24077	0.03083	0.13249	-0.44458	-0.7796	0.057376	-0.13743	-0.70126	0.61425	0.30333	0.40066	-0.37205	0.37424	0.27644	-0.14517	0.30645	0.08091	-0.27517	0.283095	-0.10295	0.928625	-0.140426	0.286275	-0.29169	0.0315	0.06438	0.09285	1.3264	0.080221	0.01692	0.15131	-0.37972	0.00397028	0.43805	0.3883	0.32759	0.09357	-0.270305	-0.43562	0.00818531	0.145377	-0.270106
TCGA-A7-A5ZV	STAGE IIA	Breast Invasive Carcinoma (NOS)	BRCA_Basal	No	Responder	Adriamycin	Chemotherapy	0.06078	0.058873	-0.059132	1.0599	-0.26666	0.93114	0.48692	-0.94365	0.45727	-0.061964	-0.00888959	0.10687	-0.358389	0.34286	0.27808	-0.85044	-0.92069	-0.80611	-0.512244	0.25041	0.0311857	0.0560551	0.0564358	-0.4158	0.39458	-0.18105	0.084285	-0.72503	-0.16332	0.29799	-0.10876	0.34306	0.316951	0.23396	-0.234659	-0.632759	-0.99857	0.310176	-0.63714	-0.402854	0.0699879	-0.0228953
TCGA-A8-A06R	STAGE IIB	Breast Invasive Ductal Carcinoma	BRCA_LumB	No	Responder	Adriamycin	Chemotherapy	0.077669	-0.029235	0.39189	-0.088301	-0.06286	0.75294	-0.20428	-0.36203	-0.17246	0.073407	0.43322	-0.31218	0.88069	0.36678	-0.25172	0.70282	0.87024	0.015134	0.139215	0.49049	0.00584514	0.0818845	-0.260675	-0.49288	-0.60335	-0.015456	0.24081	1.3825	0.2064	0.26536	0.24238	0.40357	-0.0347197	-0.13244	0.22463	0.74513	0.26921	-0.0262448	0.56606	0.0446153	-0.210393	-0.0189559
TCGA-A8-A07P	STAGE IIB	Breast Invasive Ductal Carcinoma	BRCA_LumA		Responder	Adriamycin	Chemotherapy	0.10035	-0.068756	0.72696	-1.3378	-0.65699	-0.45505	-0.59357	-0.40238	-0.18767	-0.082884	0.222479	-2.1345	0.67619	0.39154	0.024284	-0.36947	-0.34289	-0.79416	0.634475	-0.480491	0.322185	-0.128376	-0.369535	-0.16614	-0.050858	-0.40165	0.38563	1.3334	0.98077	0.17434	-0.19841	-0.74975	-0.17463	0.0608595	0.0132299	0.31537	-0.91164	-0.507945	0.806489	-0.00937502	-0.061123	0.311814
TCGA-A8-A08P	STAGE IIIA	Breast Invasive Ductal Carcinoma	BRCA_LumB	No	Responder	Adriamycin	Chemotherapy	0.071035	0.026579	0.81684	-0.45667	-0.19789	0.22894	-0.19699	-0.8078	0.22026	0.98152	-0.404341	-1.8894	-0.03823	0.16582	0.19455	-0.19812	-0.29456	-0.69914	-0.069365	-0.311071	-0.0936752	-0.0216959	-0.187955	-0.25197	-0.091334	0.22386	0.29276	0.054757	0.91539	0.71251	0.30521	0.034648	0.11511	0.0371295	0.215	0.12315	-0.58883	-0.0530752	0.0443993	-0.107565	-0.054073	-0.0829363
TCGA-A8-A08X	STAGE IIIC	Breast Invasive Ductal Carcinoma	BRCA_Her2	Yes	Responder	Adriamycin	Chemotherapy	0.081676	0.026845	-0.106986	-0.51334	-0.125466	0.386665	-0.212225	-0.798585	-0.339775	-0.299435	-0.242336	-1.5843	0.0225249	0.0903585	0.103344	-0.15403	0.469775	0.01801	-0.20689	0.539494	-0.36837	-0.0811409	-0.28968	-0.64067	-0.585585	-0.190685	-0.0637375	1.07515	0.072866	0.236495	0.26949	0.42709	0.141695	-0.272156	-0.536155	0.150265	0.65801	0.3717	0.326284	-0.16528	0.031452	0.0643387
TCGA-A8-A095	STAGE I	Breast Invasive Ductal Carcinoma	BRCA_LumB	No	Responder	Adriamycin	Chemotherapy	0.60836	0.19418	-0.49883	-0.81888	-0.26082	-0.073534	-0.20597	-0.97359	-0.99214	-0.81741	-0.823545	-2.0139	-0.406685	0.093024	-0.43869	-0.55959	0.33386	-0.071172	-0.2807	0.500285	-1.25468	0.308749	0.2969	-0.64495	-0.6841	-0.22481	0.13866	0.79008	-0.32936	0.13519	0.29897	-0.43806	-0.0212449	0.526415	-0.646115	-0.183255	-0.4569	0.41922	0.0660045	0.60823	0.163332	0.127779
TCGA-AO-A03L	STAGE IIIA	Breast Invasive Ductal Carcinoma	BRCA_LumA		Responder	Adriamycin	Chemotherapy	0.055572	-0.021765	-0.016655	-0.077084	-0.58021	-0.4973	-0.19944	-0.392405	-0.143545	0.18211	0.21632	-0.908125	0.32023	0.0511355	0.217055	0.60773	-0.377935	-0.49076	0.00222554	-0.22107	-0.328465	-0.0957753	-0.105155	-0.307155	0.001635	-0.18998	0.15584	1.5505	0.43117	0.178745	0.25404	-0.333865	0.0653005	0.06022	-0.00733956	0.0570205	0.253675	-0.0399946	-0.22509	0.0265155	-0.105783	-0.104976
TCGA-AO-A03M	STAGE I	Breast Invasive Ductal Carcinoma	BRCA_LumA	No	Responder	Adriamycin	Chemotherapy	0.101019	-0.067633	-0.014859	-0.27901	-0.183665	-0.097675	-0.0474725	-0.453185	0.15244	-0.168953	-0.76052	0.16974	-0.16202	-0.103389	0.0440235	0.51903	1.223	2.2213	0.116795	0.79303	-0.062925	0.186904	-0.0380549	-0.46458	-0.33072	-0.8002	-0.0034735	0.73129	0.127715	0.063082	0.43001	-0.150541	-0.0489798	0.0741997	0.13213	-0.17326	-0.72148	0.195935	-0.3147	-0.204005	-0.178683	0.086714
TCGA-AO-A03N	STAGE IIB	Breast Invasive Ductal Carcinoma	BRCA_LumB	Yes	Non Responder	Adriamycin	Chemotherapy	0.0685285	0.050754	-0.23905	-0.19578	-0.504875	-0.74099	0.08523	0.533035	0.678525	1.40035	-0.626019	0.058335	-0.180428	-0.0007275	0.214385	0.42835	-0.471015	-0.74785	-0.456503	0.147201	-0.00636366	0.0316557	-0.00672354	0.356185	1.10195	-619	0.388325	2.84075	0.34965	0.67204	0.2777	-0.52199	0.0340515	0.142031	0.217481	-0.0386584	-0.241983	0.248686	-0.0470491	0.342136	-0.114682	0.0993253
TCGA-AO-A03O	STAGE IIA	Breast Invasive Ductal Carcinoma	BRCA_LumB		Responder	Adriamycin	Chemotherapy	0.096323	-0.056632	0.45823	-0.173835	-0.064008	-1.1327	-0.0648095	0.53468	-0.438825	0.98823	0.24594	-0.203655	0.791041	0.0150532	0.92482	0.0377919	-1.3321	-0.994545	0.954626	-0.53667	0.716335	0.0422449	0.114296	-0.96473	-0.477195	-0.95809	0.158975	2.22805	0.28182	0.225755	0.476445	-0.0671805	-0.0280193	-0.24431	0.466381	-0.0340193	-0.27874	-0.189174	0.1991	-0.336684	-0.0652223	0.263145
TCGA-AO-A0J2	STAGE IA	Breast Invasive Ductal Carcinoma	BRCA_Her2	No	Responder	Adriamycin	Chemotherapy	-0.0026219	-0.14935	0.2525	0.44712	-0.16781	0.090038	0.088	0.025677	0.23425	0.64225	0.377815	0.68369	-0.180624	-0.017085	0.42573	0.67314	-1.2606	-0.93231	-0.279129	-0.412665	0.17241	0.0220998	-0.0382995	-0.46756	0.25287	-0.16475	-0.14853	2.2967	0.15677	0.024603	0.20378	0.53244	0.0250056	-0.152145	0.119786	0.104706	0.046291	-0.0844795	-0.340795	0.585241	0.118093	0.172339
TCGA-AO-A0J3	STAGE IIB	Breast Invasive Carcinoma (NOS)	BRCA_LumB	No	Responder	Adriamycin	Chemotherapy	-0.066705	0.0016641	0.50309	2.5761	-0.043079	0.91067	0.52483	1.3843	-0.022524	0.6423	0.796219	-1.063	-0.07932	-0.19151	1.5363	0.58185	-1.2348	-1.0185	1.0491	-0.751991	-0.488215	-0.00109585	0.0300649	-0.096017	0.20229	-1.477	0.13564	1.6417	0.51559	0.024265	0.60526	0.15939	0.00335993	-0.0548705	-0.20198	0.10049	-2.4922	-0.437995	1.36921	-0.334225	-0.116843	0.146834
TCGA-AO-A0J6	STAGE IIA	Breast Invasive Ductal Carcinoma	BRCA_Basal	No	Responder	Adriamycin	Chemotherapy	-0.0097048	-0.15572	0.023413	1.3617	-0.034049	0.32042	0.17667	-0.22412	0.37525	0.26302	-0.201385	0.18829	0.234115	0.28891	0.76354	-0.097521	-0.41615	-1.3556	-0.01152	-0.243265	0.15088	-0.132351	-0.0552701	-0.44705	0.78321	1.0979	-0.01109	-0.8414	0.051855	0.50467	-0.08828	1.507	0.258705	-0.234426	-0.417115	0.248585	0.81629	0.37943	-0.132446	-0.46554	-0.090178	0.216079
TCGA-AO-A0J7	STAGE IIB	Breast Invasive Carcinoma (NOS)	BRCA_LumB	No	Responder	Adriamycin	Chemotherapy	0.0068474	0.123	0.78828	0.46259	-0.75954	-0.48076	-0.25487	-0.20484	1.4843	1.842	0.352145	0.54	0.114945	0.096571	0.23648	0.10317	-0.82095	-0.75181	0.492141	-0.630685	0.43789	-0.12444	-0.23528	0.2707	0.64738	-1.0763	0.082917	2.8256	0.47622	0.48925	0.35157	-0.58483	-0.00952451	-0.038025	-0.243074	0.418726	0.44558	-0.32971	1.36525	-0.151749	-0.184537	0.121309
TCGA-AO-A0J9	STAGE IIIC	Breast Invasive Lobular Carcinoma	BRCA_LumA	Yes	Non Responder	Adriamycin	Chemotherapy	0.30204	0.15276	-0.17623	-0.43524	-0.53395	-0.77353	-0.36455	-0.015741	-0.062827	0.1922	0.70672	-0.086733	1.01656	-0.0082181	0.1561	-0.13037	-0.90973	-0.44976	-0.331255	-0.91778	-0.501585	-1.7221	-0.428205	0.32445	0.68607	0.054414	0.42187	1.6721	-0.087409	-0.10575	0.10598	-0.6032	-0.48507	-0.46125	-0.2614	-0.70719	0.22758	-0.360265	0.58113	1.02814	0.525517	-0.873906
TCGA-AO-A0JB	STAGE IIIA	Breast Invasive Ductal Carcinoma	BRCA_Normal	No	Responder	Adriamycin	Chemotherapy	0.24248	0.059096	0.0409	0.17888	-0.36493	-0.68436	0.031478	-0.73144	0.82843	1.2454	0.00913449	0.025717	-0.147135	0.38725	-0.33061	0.11138	-0.80957	-0.80593	-0.13906	-0.265816	-0.16965	0.0401292	0.0498299	-0.35848	-0.26558	-0.35385	0.15466	1.2695	0.41179	0.38488	-0.24083	0.38083	-0.253185	0.0444745	0.238645	0.375035	-0.0072174	-0.0563301	-0.218446	0.11458	0.081002	0.190919
TCGA-AO-A0JD	STAGE IIIA	Breast Invasive Ductal Carcinoma	BRCA_LumB	No	Responder	Adriamycin	Chemotherapy	0.17901	-1.0912e-05	-0.30577	0.38716	-0.4031	-0.89231	-0.10378	-0.6027	-0.33682	0.34182	-0.646045	0.73118	0.661385	0.18869	0.047423	0.58771	0.64911	0.62677	-0.09701	-0.258855	0.23663	-0.0716208	0.0538799	-0.85436	-0.74829	-0.97562	-0.011197	1.2108	0.56828	0.1623	0.1445	0.4257	0.227725	-0.201935	0.313935	0.274425	-0.41061	0.0493299	0.852204	-0.06595	-0.111938	0.259389
TCGA-AO-A0JE	STAGE IIIA	Breast Invasive Ductal Carcinoma	BRCA_Her2	No	Responder	Adriamycin	Chemotherapy	0.023923	-0.051426	-0.45602	-0.32015	0.034917	-0.10801	-0.047871	-0.20502	2.2696	2.4024	-0.0195305	-1.1669	0.17893	0.040698	0.33083	0.28756	-0.12123	-0.43154	-0.251175	-0.399211	-0.386945	-0.00965585	-0.160685	-0.19591	0.57793	-0.30848	0.10156	2.2709	0.0917	0.59016	-0.18282	-0.60626	0.11766	-0.21433	0.0653099	0.19939	0.37787	-0.0219552	0.418019	0.018935	0.00966695	0.209134
TCGA-AO-A0JF	STAGE IIA	Breast Invasive Ductal Carcinoma	BRCA_LumA	No	Responder	Adriamycin	Chemotherapy	0.087825	0.024159	0.10225	-0.33471	-0.49202	-0.53437	-0.45599	-0.22695	0.51536	0.43862	0.735955	-2.1677	0.971046	0.44006	-0.68617	0.40646	-0.58088	-0.1779	0.527991	-0.510095	-0.3285	-0.0654303	-0.298069	0.030653	0.38709	0.4719	0.4306	1.6469	0.16931	0.38589	0.15742	-0.52101	-0.0306845	0.366565	0.161826	0.228036	0.2573	-0.23718	1.53334	1.07221	-0.0440375	-0.334781
TCGA-AO-A0JG	STAGE IIIA	Breast Invasive Carcinoma (NOS)	BRCA_LumA	No	Responder	Adriamycin	Chemotherapy	0.198935	0.138735	-0.078205	-0.595425	-0.40687	-1.08524	-0.21609	0.584345	-0.50453	0.283145	0.313179	-0.30123	0.40741	0.147446	0.12299	0.581705	-0.931895	-1.00958	0.883995	-0.436601	-0.327885	0.0213542	0.0539549	0.43396	1.03388	-0.734495	0.2348	2.15405	0.293625	0.213129	0.38234	-0.0311897	-0.14532	0.445069	-0.36298	0.08205	-0.124635	-0.169385	1.51023	0.352925	0.012977	-0.161436
TCGA-AO-A0JI	STAGE IIA	Breast Invasive Ductal Carcinoma	BRCA_LumA	No	Responder	Adriamycin	Chemotherapy	0.49356	0.59073	1.9721	1.4519	-0.33392	1.2715	0.31839	-0.26069	-0.18917	0.7719	1.07527	-1.3554	0.72421	0.56127	-0.21057	-1.6868	-0.98448	-0.56645	0.837065	-0.369471	0.528615	-0.318696	0.0792349	0.007927	-0.00071536	0.1672	0.61414	1.6332	0.55111	0.37672	-0.30622	0.13265	-0.21578	-0.148701	0.25556	-0.20455	-1.4516	-0.195175	0.181499	0.456455	-0.0571731	-0.275026
TCGA-AO-A0JJ	STAGE IIB	Breast Invasive Lobular Carcinoma	BRCA_LumA	No	Responder	Adriamycin	Chemotherapy	0.25411	-0.01834	-0.088122	-0.12852	-0.61409	-0.81044	-0.30318	-0.57081	-0.038799	0.050254	0.0947501	-0.17175	-0.155229	0.091246	-0.29302	0.093958	-0.092645	-0.68845	-0.195694	0.29607	0.198325	-0.0629152	-0.460184	-0.055312	-0.17932	0.0010704	0.22439	1.5287	-0.016232	0.22596	0.238	-0.16313	-0.0120594	0.10074	-0.289729	0.181451	0.83222	0.179136	-0.42765	-0.0771344	-0.00192239	-0.240516
TCGA-AO-A0JL	STAGE IIIA	Breast Invasive Ductal Carcinoma		No	Responder	Adriamycin	Chemotherapy	0.08586	-0.13171	0.33538	-0.89227	-0.31525	-0.37141	-0.35918	-0.43531	0.060137	0.013819	-0.0336505	0.0042708	0.37548	0.11328	0.098527	-0.091726	-0.26751	-0.83521	-0.234325	-0.504351	0.128065	0.0333242	-0.242145	-0.28995	0.095103	0.03157	0.020802	-0.41517	0.427	0.24079	0.17925	-0.19489	0.11377	0.30104	-0.38003	0	0.046527	-0.171745	-0.0617306	0.572335	0.064517	-0.145616
TCGA-AO-A0JM	STAGE IIB	Breast Invasive Ductal Carcinoma	BRCA_LumB	No	Responder	Adriamycin	Chemotherapy	0.65251	0.45056	-0.040869	0.039237	-0.45354	-0.70292	-0.11684	-1.0159	0.73427	0.92746	0.87833	-0.66726	1.37668	0.58494	-0.73374	0.18357	-0.21547	-0.47325	0.144296	0.62152	-1.02305	0.208005	-0.136614	-0.39167	0.42607	0.60267	0.33134	0.35995	0.061552	-0.031297	-0.1842	-0.34561	-0.107959	0.37299	-0.317639	0.0644408	-0.080137	0.427386	0.0293601	0.802136	0.299578	-0.643566
TCGA-AO-A124	STAGE IIA	Breast Invasive Carcinoma (NOS)	BRCA_Basal	No	Responder	Adriamycin	Chemotherapy	0.118511	-0.0104435	0.0403312	-0.13905	-0.21869	0.6049	0.26096	-0.79946	0.32133	0.772045	-0.26569	0.863465	-0.72885	0.209641	0.496145	-0.366695	-0.12308	0.570455	-0.871684	0.5089	0.203165	0.162825	-0.0293946	-0.64425	-1.464	-0.655215	-0.0362775	-0.568795	0.229265	0.237155	0.39626	1.11905	0.30914	-0.30419	-0.29258	-0.44785	-1.0424	0.496285	-0.45485	-0.309685	-0.0699626	0.0513342
TCGA-AO-A128	STAGE IIA	Breast Invasive Ductal Carcinoma	BRCA_Basal	No	Responder	Adriamycin	Chemotherapy	0.153434	0.0473065	0.494385	0.066475	-0.22088	-0.535275	-0.0386295	-1.28965	-0.992215	-0.60519	-0.577485	-1.7574	-0.618775	0.29025	-0.182176	-0.581947	-0.37214	-0.34776	-0.19127	0.228815	-0.0661701	-0.266411	-0.08507	-0.34193	-0.132315	0.24173	0.21548	-0.63624	0.707725	0.21019	0.167458	0.617385	0.553365	0.184865	0.751155	0.290665	0.479515	0.27009	-0.277196	-0.40509	-0.113058	0.100149
TCGA-AO-A129	STAGE IIB	Breast Invasive Ductal Carcinoma	BRCA_Basal	No	Responder	Adriamycin	Chemotherapy	0.029884	0.0802553	0.29659	-0.248025	-0.25748	0.224625	0.0463575	-0.43068	0.203992	-0.017465	-0.647801	-0.021475	-0.71385	0.0657585	0.459265	-0.189638	0.495705	0.67684	-0.649355	-0.27367	0.848775	0.0155042	0.0659249	-0.3905	-0.576305	1.06078	0.137875	-0.46468	0.088545	0.28335	0.020111	0.023495	0.01982	0.0324695	0.182	-0.45284	-1.17148	-0.0809651	-0.517451	-0.201735	-9.30006e-05	0.135584
TCGA-AO-A12A	STAGE IIA	Breast Invasive Ductal Carcinoma	BRCA_LumA		Responder	Adriamycin	Chemotherapy	-0.103253	-0.075609	-0.3698	-0.362995	-0.616585	-0.496735	-0.126893	0.127777	-0.202182	-0.44881	0.227549	-0.00111	-0.7557	-0.16284	-0.0640175	0.41175	0.187305	0.0408145	0.00701499	-0.141531	0.109165	0.122254	0.182755	0.098077	0.30659	-0.112943	0.238895	0.91259	0.228725	0.165465	0.144195	-0.95034	0.0845999	0.110349	0.19772	0.24432	0.10309	-0.133475	-0.238881	-0.314525	-0.150763	-0.151036
TCGA-AO-A12D	STAGE IIA	Breast Invasive Ductal Carcinoma	BRCA_Her2	No	Responder	Adriamycin	Chemotherapy	0.0869305	-0.046986	0.129495	-0.35755	-0.21827	-0.67817	-0.071657	-0.258125	-0.20244	0.071045	-0.0815054	0.14342	-0.054655	-0.019057	0.193154	0.0130265	-0.80953	-0.497765	-0.26571	-0.0836455	-0.0353402	-0.0320808	0.13188	-0.209595	-0.20775	0.65797	0.05028	1.15725	0.271325	0.154905	0.17446	0.235065	0.444215	-0.101375	0.338125	0.549635	1.17855	0.0528399	-0.225056	-0.03484	-0.094068	-0.0411412
TCGA-AO-A12E	STAGE IIB	Breast Invasive Lobular Carcinoma	BRCA_LumA		Responder	Adriamycin	Chemotherapy	0.28109	0.281265	0.119448	0.571395	-0.608005	-0.598635	-0.42377	-0.26403	1.17958	2.08235	1.54851	-1.16387	0.701085	0.200786	-0.242436	-0.570925	-0.137104	-0.124492	0.60443	0.0361148	0.29013	-0.25562	-0.25373	0.39859	0.19619	-0.421475	0.420045	1.2317	0.65669	0.25543	0.039845	-0.531775	-0.0347147	0.209765	0.562345	0.155905	-0.715075	-0.0734098	-0.0643653	0.00508036	-0.0274676	-0.660131
TCGA-AO-A12F	STAGE IIA	Breast Invasive Ductal Carcinoma	BRCA_Basal		Responder	Adriamycin	Chemotherapy	0.03856	0.13821	0.286785	0.28625	0.256975	-0.24925	-0.002444	0.316075	0.45	0.83308	1.11211	0.822985	-0.14721	-0.066798	0.523145	-0.0320395	-1.01098	0.251451	-0.0207248	-0.72172	0.363795	0.0455044	0.317395	-0.0629585	-1.4593	0.189155	-0.15328	0.78732	0.44786	0.116525	0.19545	0.349895	-0.10706	0.0553997	0.12002	-0.47615	-1.07893	-0.186725	0.88598	0.0620852	-0.133123	0.141134
TCGA-AO-A1KO	STAGE IIB	Breast Invasive Lobular Carcinoma	BRCA_Normal		Responder	Adriamycin	Chemotherapy	0.4559	-0.050101	0.12388	-0.47548	0.073464	0.41172	-0.35492	-0.76518	0.83743	0.64237	1.37121	0.26746	1.35963	0.3308	-0.47265	-0.20022	0.86996	0.18092	0.0578965	0.722061	-0.756424	0.0911556	-0.243964	-0.41709	-0.42764	0.25126	0.10788	1.9063	0.23425	-0.030157	-0.25226	-1.2918	-0.279269	0.158561	-0.0355286	0.0243315	-0.91171	-0.0210537	-0.0586892	0.843836	0.0319185	-0.526145
TCGA-AO-A1KR	STAGE IIA	Breast Invasive Ductal Carcinoma	BRCA_Basal	No	Responder	Adriamycin	Chemotherapy	-0.12449	-0.18248	0.041224	-0.11717	-0.28104	0.2682	-0.10885	0.0046714	0.51822	0.53464	-0.129375	-0.43416	-0.600615	-0.028856	0.51374	-0.37272	-0.95269	-0.50058	-0.60546	-0.275995	0.32142	0.0752494	-0.0210298	-0.64015	-0.36963	-0.88686	0.26562	1.377	0.12308	0.34074	0.1042	1.1661	0.0879652	0.140465	-0.191805	-0.173155	-0.019409	0.00853009	-0.149175	0.0843502	0.222632	0.152389
TCGA-AQ-A7U7	STAGE IIIA	Breast Invasive Lobular Carcinoma	BRCA_LumA	No	Responder	Adriamycin	Chemotherapy	0.27451	0.19307	-0.25218	-0.38528	-0.23091	-0.20562	-0.14209	-0.26732	-0.44228	-1.0234	-0.9437	-1.2487	-0.79647	0.25843	-0.26081	-0.12788	0.11542	0.2314	-0.840045	0.76374	-1.06632	0.360644	0.349535	-0.14523	-0.54209	-0.43749	-0.01901	0.98327	0.28453	0.25433	0.057542	-0.30039	0	0.685339	-0.91236	-0.34685	0.14733	0.467925	-0.177291	0.403555	0.143387	0.212064
TCGA-AR-A0TP	STAGE IIA	Breast Invasive Ductal Carcinoma	BRCA_Basal	No	Responder	Adriamycin	Chemotherapy	0.00161	-0.059273	0.20576	-0.36052	-0.12002	0.37554	-0.114796	-0.90149	-0.58521	-0.521785	-0.106479	-0.30415	-0.00371895	-0.0962215	0.1203	0.24812	0.574655	0.128813	-0.125354	-0.418399	0.181856	0.330305	0.142846	-0.127349	0.611715	0.414615	0.123273	-0.65414	0.078129	0.133753	0.141525	-0.065607	-0.094559	0.231991	-0.705909	-0.217629	0.41701	-0.151844	0.77795	0.257946	0.137088	-0.00106516
TCGA-AR-A0TQ	STAGE IIIA	Breast Invasive Ductal Carcinoma	BRCA_LumB	No	Responder	Adriamycin	Chemotherapy	0.17574	0.11348	-0.12787	0.12853	-0.15898	0.051737	-0.11026	-0.42999	0.34432	0.085233	-0.27318	-0.73519	0.68419	-0.19886	0.14189	0.65228	-0.69118	-0.2895	1.08895	-0.319151	0.594185	0.138884	-0.333975	0.020791	0.24451	0.075149	0.24313	-0.17374	-0.29892	0.0020173	0.030747	0.55543	0.07415	0.0545095	-0.08575	0.42876	0.35398	-0.155615	1.36326	0.489745	-0.330233	0.220824
TCGA-AR-A0TS	STAGE IIB	Breast Invasive Ductal Carcinoma	BRCA_Basal	No	Responder	Adriamycin	Chemotherapy	0.037246	-0.068458	0.29966	-0.50719	-0.31741	0.39862	-0.24521	-0.68158	0.10068	-0.18373	0.494481	0.14692	0.550751	-0.027138	0.022866	0.18114	0.18617	-0.46726	0.424297	-0.223649	0.606146	0.201736	0.135256	-0.38139	0.082928	0.21483	0.045025	-0.71387	0.13476	0.39328	0.31853	-0.07993	0.149881	-0.369169	0.144861	0.0393215	1.6414	-0.118404	0.715851	0.314507	-0.204522	-0.133665
TCGA-AR-A0TT	STAGE IIIA	Breast Invasive Ductal Carcinoma	BRCA_LumB	No	Responder	Adriamycin	Chemotherapy	-0.12609	0.020006	-0.0015301	-0.062373	0.24688	0.094567	-0.19853	0.1536	1.3011	1.7873	-0.354769	-1.3221	0.394961	-0.1175	0.19851	-0.50202	-0.93518	-0.93727	-0.0482539	-0.525469	0.0420559	0.0176153	0.135026	-1.0719	-0.80968	-0.65892	-0.0054398	0.64832	0.082423	0.25644	0.29795	0.022303	-0.071429	-0.0751594	0.121001	0.446071	0.48752	-0.122204	0.56961	0.104526	0.135888	0.218215
TCGA-AR-A0TU	STAGE IIA	Breast Invasive Ductal Carcinoma		No	Responder	Adriamycin	Chemotherapy	0.018584	-0.052784	-0.17967	0.32028	-0.093372	0.51508	0.03941	-0.47271	0.29636	0.34552	-0.310313	0.26433	0.364118	-0.066538	0.10771	-0.45702	-1.0044	-0.88822	0.102903	-0.364533	0.0196527	0.148712	-0.178937	-0.61281	-0.38153	0.30224	-0.016638	-0.55222	0.055685	0.16917	0.32953	1.3308	-0.113062	0.140717	-0.0268722	0.379638	0.73965	-0.0885272	0.576097	0.0382029	-0.175725	0.316222
TCGA-AR-A0TW	STAGE IIIA	Breast Invasive Ductal Carcinoma	BRCA_LumA	No	Non Responder	Adriamycin	Chemotherapy	0.16111	0.022454	0.02211	-0.25959	-0.42797	-1.5114	-0.14739	-0.86826	0.22475	1.3062	0.29559	-0.69387	0.10439	0.34625	0.15476	0.32607	-1.1584	-1.2446	0.478575	-0.0356603	-0.362435	0.104624	0.0272752	-0.39875	0.33749	-0.86347	-0.12146	0.30931	0.66358	0.096251	-0.044964	0.98285	0.1694	-0.28329	0.78482	0.28654	0.77255	-0.209735	0.47865	-0.512065	-0.0683328	0.124604
TCGA-AR-A0TY	STAGE IIA	Breast Invasive Ductal Carcinoma	BRCA_LumB	Yes	Non Responder	Adriamycin	Chemotherapy	0.14424	0.032649	0.60995	0.2994	-0.30469	0.43264	-0.085677	-0.93539	0.069824	0.3873	0.381464	-0.80123	-0.239425	0.055159	-0.25831	0.24348	-0.54978	-0.55562	0.22583	-0.124306	-0.67192	0.0829991	-0.11519	-0.23258	-0.013735	-0.68229	0.11628	1.3197	0.36984	0.3262	-0.10886	0.35632	-0.137705	-0.0551855	-0.167275	-0.180565	0.14846	-0.0115102	1.15232	0.18845	0.092282	-0.123451
TCGA-AR-A0TZ	STAGE IIIA	Breast Invasive Ductal Carcinoma	BRCA_LumA	Yes	Non Responder	Adriamycin	Chemotherapy	0.47316	0.20914	-0.16988	-0.40516	-0.30366	-0.36541	-0.083144	-0.51386	0.0072714	0.24151	-0.15795	-1.599	-0.05347	0.3282	-0.4741	-0.40172	-0.24956	-0.22108	0.119625	0.302529	-0.719405	0.179174	-0.199285	-0.34386	-0.12759	0.11227	0.28248	1.5203	0.16904	0.083026	-0.13116	-0.091321	-0.10021	0.686419	-0.21595	-0.00719	-0.51558	0.166485	-0.164991	0.770235	0.221547	-1.01832
TCGA-AR-A0U1	STAGE IIB	Breast Invasive Ductal Carcinoma		No	Responder	Adriamycin	Chemotherapy	-0.012609	-0.10015	0.27865	-0.19663	0.055141	0.46734	0.11926	-0.39202	-0.49779	-0.80952	-0.602101	0.33893	0.52997	0.036373	0.13662	-0.37796	1.1565	0.68203	-0.058015	0.334199	-0.191165	0.0892642	0.0754449	-0.54351	0.60294	-0.099852	-0.16981	-0.65755	0.11493	0.20226	0.31982	0.4783	0.10469	-0.15862	0.15868	-0.21894	-0.28355	-0.0564852	-0.0946307	-0.193635	-0.058243	0.553384
TCGA-AR-A0U2	STAGE IIIA	Breast Invasive Ductal Carcinoma	BRCA_LumB	Yes	Non Responder	Adriamycin	Chemotherapy	0.62564	0.46456	-0.41259	-0.32839	-0.063841	-0.42597	0.14119	-1.9023	-1.1995	-1.2702	-1.46196	-2.1342	-0.781893	0.25956	-0.66138	-0.78131	-0.61665	-0.067248	-1.04931	0.668926	-1.51273	0.287041	0.321742	-638	-2.0359	0.63717	0.34688	0.47009	-0.35659	0.21845	0.033431	-0.33275	-0.0166235	0.521556	-1.28174	-0.144923	-1.1547	0.436302	-0.160844	0.477002	1.10335	0.142
TCGA-AR-A0U3	STAGE IIB	Breast Invasive Ductal Carcinoma	BRCA_LumA	No	Responder	Adriamycin	Chemotherapy	0.07034	-0.048688	0.5637	2.2037	0.52454	2.5549	0.71519	-0.016743	-0.083564	-0.21428	1.12764	0.72331	0.23818	0.19078	0.11391	0.41755	-0.49719	-0.71855	1.4628	-0.24077	0.0862853	0.160935	-0.119335	-1.0801	-0.63479	-0.71656	0.20299	2.0768	0.32028	0.21484	0.11526	0.34124	-0.273879	-0.2741	-0.59821	0.37485	-0.2006	-0.249735	1.30563	-0.0449845	-0.254893	0.0588943
TCGA-AR-A0U4	STAGE IIA	Breast Invasive Ductal Carcinoma	BRCA_Basal	No	Responder	Adriamycin	Chemotherapy	0.26968	0.20978	0.88629	1.0421	-0.14329	-0.84924	0.061526	-1.4494	-1.1133	-0.76457	-1.54277	-0.92461	-0.769538	0.34436	-0.16816	-1.0231	-1.0043	-1.0153	-0.314613	0.126891	-1.03288	-0.0821741	-0.0744234	-0.77443	-0.86415	-0.092527	0.21915	-0.28178	0.52859	0.21573	-0.095127	0.31794	0.0365817	0.698351	0.0941516	-0.691308	-1.6667	0.474407	-0.703969	-0.0751333	0.209949	0.0224955
TCGA-AR-A1AI	STAGE IIA	Breast Invasive Ductal Carcinoma	BRCA_Basal	No	Responder	Adriamycin	Chemotherapy	-0.072798	0.0200387	-0.065225	0.472035	-0.134895	-0.0680235	0.115626	-0.114345	0.39694	0.34254	-0.322785	0.41718	-0.0155849	-0.0253779	0.301925	-0.537205	-0.210635	0.0652535	-0.45435	-0.180845	0.2487	-0.0388807	-0.11565	-0.486555	0.0150875	-0.177436	0.042584	-0.65844	0.1406	0.43671	-0.0413203	0.833285	0.257295	0.415785	0.349575	-0.192555	0.170931	-0.03006	-0.495725	-0.54003	-0.112038	0.0598389
TCGA-AR-A1AL	STAGE IIIA	Breast Invasive Lobular Carcinoma	BRCA_LumA	No	Responder	Adriamycin	Chemotherapy	0.2017	0.1988	-0.4722	-0.59137	-0.20438	0.67108	-0.24155	-0.34174	0.21177	0.20093	0.48352	-1.326	0.51562	0.019729	-0.56573	-0.4965	1.0056	0.84924	-0.263175	0.38387	-0.569395	0.172005	-0.261745	0.056065	0.066554	0.24583	0.20881	1.0616	0.41977	-0.13023	-0.097115	-1.1629	-0.2452	0.2842	-0.21917	-0.0853097	-0.32382	0.00399521	-0.25015	0.723565	0.266037	-0.932936
TCGA-AR-A1AO	STAGE IIA	Breast Invasive Ductal Carcinoma	BRCA_Normal	No	Responder	Adriamycin	Chemotherapy	-0.061499	-0.117015	-0.126704	0.0883545	-0.21474	0.0177095	0.07077	-0.4639	0.51879	0.542945	0.191465	-0.933105	0.700005	0.0875295	-0.063362	0.14567	-0.076776	-0.248995	-0.25	-0.431096	-0.18283	-0.0918208	-0.11608	-0.596515	-0.200855	0.0219595	-0.0332595	0.703365	0.302981	0.264965	-0.052931	0.030008	0.223555	-0.231435	-0.0130451	0.698695	0.5114	-0.11878	-0.412986	-0.14386	-0.044208	-0.0680413
TCGA-AR-A1AQ	STAGE IIA	Breast Invasive Ductal Carcinoma	BRCA_Basal	No	Responder	Adriamycin	Chemotherapy	-0.0939075	-0.097683	-0.16218	0.488255	-0.18522	0.299155	0.040325	-0.142477	-0.0783155	-0.156008	-0.226626	-0.4455	-0.238165	0.056188	0.66853	-0.210315	-0.990375	-0.7041	-0.41965	0.154054	0.1441	-0.101981	-0.0323401	-0.63263	-0.634205	-0.156754	-0.17263	-0.170235	0.198485	-0.0333483	0.32365	0.77471	0.195025	-0.102075	-0.0389651	-0.137205	0.651825	0.33773	-0.375446	-0.04529	0.041112	-0.0987413
TCGA-AR-A1AS	STAGE IIB	Breast Invasive Ductal Carcinoma	BRCA_LumA	No	Responder	Adriamycin	Chemotherapy	-0.0291355	-0.005437	-0.405575	-0.23507	-0.464025	-0.30796	0.0547615	0.34861	0.54875	0.676075	0.0213497	-0.295105	0.0942602	0.017294	0.070004	-0.017807	0.1229	-0.30422	-0.157165	-0.11533	-0.350355	0.0618944	-0.161235	0.28986	0.779615	-0.68737	0.162225	2.36485	0.320335	0.267085	0.30241	-0.51792	0.12642	-0.38957	0.70844	0.50817	-0.10026	-0.130945	-0.0334804	-0.104165	0.133227	-0.053976
TCGA-AR-A1AU	STAGE IIIA	Breast Invasive Ductal Carcinoma	BRCA_LumA	No	Responder	Adriamycin	Chemotherapy	0.453605	0.274575	0.9317	0.167355	-0.34862	0.1668	-0.275445	-0.30783	0.24623	1.00036	-0.225945	-0.99358	0.473915	0.52084	-0.812165	-0.45277	1.14305	0.560815	-0.39376	0.616254	-0.82197	-0.00689083	-0.45296	-0.587405	-0.62016	-0.0622455	0.43478	0.801145	0.0256711	-0.142991	0.103499	0.30197	-0.056855	0.210104	-0.228695	0.021135	-0.762515	0.40608	-0.0810656	0.47405	0.321022	-1.30317
TCGA-AR-A1AX	STAGE I	Breast Invasive Ductal Carcinoma	BRCA_LumA	No	Responder	Adriamycin	Chemotherapy	0.72687	0.41218	0.131795	-0.79504	-0.281585	0.04773	-0.213855	-1.50055	-0.359955	-0.094175	-0.07151	-1.72005	0.35744	0.39279	-0.82847	-0.777495	-0.0693235	0.761645	-0.451294	2.33622	-1.56804	0.172395	-0.0767546	-0.245705	-0.501365	0.73802	0.194188	0.31438	-0.193001	0.067125	0.07659	-0.313345	0.57024	0.44845	-0.27006	-0.269599	-1.2702	1.99208	-0.87173	0.934766	0.798808	-1.75086
TCGA-AR-A1AY	STAGE I	Breast Invasive Ductal Carcinoma	BRCA_Basal	No	Responder	Adriamycin	Chemotherapy	0.0572175	-0.021465	-0.081017	-0.186005	-0.0369261	0.448015	-0.146074	-0.348415	0.016945	-0.31282	-0.5845	0.446435	-0.18882	-0.0586785	-0.0353115	-0.108878	1.07836	1.04635	-0.488395	0.110909	-0.0307552	0.0899541	-0.180925	-0.26802	-0.775095	-0.116127	-0.0833685	-0.417205	-0.161065	0.299435	0.383075	0.475275	-0.0670101	0.255439	-0.46592	-0.00261001	0.144338	-0.0498752	-0.649981	0.129735	0.169147	0.0447437
TCGA-AR-A24K	STAGE IIA	Breast Invasive Ductal Carcinoma	BRCA_LumB	No	Responder	Adriamycin	Chemotherapy	-0.03737	-0.081601	0.061718	-0.30945	-0.43215	0.25962	-0.26061	0.84414	1.1026	1.2812	-0.0714739	-0.32983	-0.448743	-0.058347	0.37055	0.53893	-0.45541	-1.0713	-0.00525839	-0.522644	0.455531	0.0425708	0.281322	-1.0011	-0.53244	-0.92879	0.078087	1.3915	0.46949	0.050693	0.56932	-0.0017903	-0.0347235	0.0660761	0.403566	0.0128666	0.85722	-0.0986585	-0.432224	-0.0526784	-0.180676	-0.14089
TCGA-AR-A24L	STAGE IIB	Breast Invasive Ductal Carcinoma	BRCA_LumA	Yes	Non Responder	Adriamycin	Chemotherapy	0.13192	-0.22405	0.050635	-0.36587	-0.42148	0.3626	-0.20482	-0.023032	0.47843	0.21836	0.870505	-0.80405	0.731645	0.10782	-0.20045	0.092505	-0.0039661	-0.49703	-0.13794	-0.0477653	-0.1001	-0.0244706	-0.24519	-0.062568	0.32454	0.049678	0.076914	0.92385	0.10833	-0.070172	-0.32894	-0.78275	-0.278255	0.484575	0.433795	0.0274352	-0.28763	-0.10951	-0.415145	0.53163	0.00137219	-0.584861
TCGA-AR-A24M	STAGE IIIA	Breast Invasive Carcinoma (NOS)	BRCA_LumA	No	Responder	Adriamycin	Chemotherapy	-0.085176	-0.04936	-0.35324	-0.27218	-0.29591	0.48485	-0.18528	0.019382	-0.088431	-0.53345	-0.25418	-0.56243	-0.25297	-0.09549	-0.019522	0.54252	-0.33544	-0.80965	-0.231865	-0.31221	-0.328955	0.0270044	-0.0590249	0.29925	0.40681	0.010104	-0.092618	1.6381	0.027754	0.15876	0.14586	-0.75364	-0.18884	0.83022	0.1899	0.10704	0.73597	0.315515	-0.32276	0.431695	0.418687	-0.149716
TCGA-AR-A24O	STAGE IIIA	Breast Invasive Carcinoma (NOS)	BRCA_LumA	Yes	Responder	Adriamycin	Chemotherapy	0.22437	-0.22391	-0.41156	-0.45692	-0.21288	-0.13109	-0.36147	-0.13816	0.59391	0.45262	0.47417	0.1865	0.38031	0.27064	-0.18975	0.48516	0.15247	-0.41885	-0.0365047	0.00810969	-0.514825	-0.0166056	-0.230775	-0.01314	0.88719	-0.087207	0.084261	1.1473	0.46201	-0.061287	-0.055163	-875	-0.23231	0.63819	0.47055	0.0352602	0.45255	0.0437351	-0.39369	0.724255	0.506127	-0.452716
TCGA-AR-A24Q	STAGE IIB	Breast Invasive Ductal Carcinoma	BRCA_Basal	No	Responder	Adriamycin	Chemotherapy	0.0002533	0.0098525	-0.024462	-0.31421	-0.27282	0.34812	-0.064288	-0.52274	-1.4574	-1.6941	-0.54109	-0.024268	-0.88739	0.015111	-0.20409	-0.10077	-0.36535	-0.41275	-0.642835	0.12707	-0.265735	-0.0184757	-0.045715	-0.13931	0.11692	0.4504	-0.25127	-0.30562	-0.11624	0.027697	-0.18105	0.42457	0.08494	0.55448	0	0.0708701	0.2457	0.235025	-0.785221	1.04095	0.503237	-0.193966
TCGA-AR-A24R	STAGE IIIA	Breast Invasive Ductal Carcinoma	BRCA_LumB	No	Responder	Adriamycin	Chemotherapy	0.81015	-0.3249	0.28898	-0.32623	-0.59452	-0.0062597	-0.44079	-0.65891	0.66193	0.91411	1.61114	-1.2201	1.93306	0.68653	0.39325	0.034395	-0.00089362	-0.67931	0.148185	0.177669	0.306815	0.0562042	-0.282945	-1.2841	-0.58512	0.2425	0.16526	0.30281	0.69129	0.027083	-0.098365	-0.86667	-0.08389	-0.29641	-0.00498001	0.40439	-0.17388	-0.496645	-0.225721	0.123865	-0.253323	-0.503206
TCGA-AR-A24T	STAGE IIIC	Breast Invasive Lobular Carcinoma	BRCA_LumA	No	Responder	Adriamycin	Chemotherapy	0.066461	0.10335	-0.16237	-0.3731	-0.0028587	0.10042	-0.16352	-0.52398	1.469	1.4592	-0.31673	-1.1896	-0.55419	0.11035	-0.3438	-1.0349	-0.43817	-0.32372	0.042625	0.282559	-1.07557	0.116034	-0.0745751	-0.025549	0.47361	-0.63613	-0.063338	1.7381	0.44821	0.1093	-0.086072	-0.58273	-0.32096	0.485779	-0.0289201	-0.32695	-0.71514	0.275015	-0.288491	0.604495	0.231397	-0.376786
TCGA-AR-A24U	STAGE IIA	Breast Invasive Ductal Carcinoma	BRCA_Her2	No	Responder	Adriamycin	Chemotherapy	0.1802	-0.058269	0.54152	-0.023611	-0.37421	-0.018822	-0.12526	-0.46276	-0.29572	0.30442	0.591434	-0.73469	1.24063	0.11285	0.27992	-0.018318	-0.86222	-1.1789	-0.12347	-0.461776	-0.36271	-0.118111	-0.22433	-0.41174	0.2731	-0.013853	0.45608	0.96471	0.21164	-0.03628	-0.18006	0.082139	-0.162175	-0.342286	0.264085	0.103075	0.45612	-0.20972	-0.0782256	0.23795	0.155162	-0.444021
TCGA-AR-A24V	STAGE IIB	Breast Invasive Ductal Carcinoma	BRCA_LumA	No	Responder	Adriamycin	Chemotherapy	235	0.12172	0.22824	-0.25782	-0.5385	-0.16664	-0.15491	-1.9247	0.46129	0.70618	0.291565	-1.4819	-0.764835	0.21015	-0.23162	-1.5151	-1.2168	-1.2057	-0.000539974	0.0575145	-0.2425	-0.0984208	-0.288	-0.50465	-0.1095	-0.37877	0.24958	1.6853	0.27504	0.050883	-0.26156	-0.75407	-0.349115	0.342315	0.322145	-0.092365	-0.75785	0.21945	-0.268096	0	0.119222	-0.286461
TCGA-AR-A24W	STAGE IIB	Breast Invasive Ductal Carcinoma	BRCA_LumA	No	Responder	Adriamycin	Chemotherapy	0.47215	0.33413	0.22746	-0.59261	-0.48641	-0.29591	0.094455	-1.9516	-0.68466	-0.54341		-0.61707		0.51946	-0.53215	-2.0731	-0.53964	0.030655						-0.26692	-0.035115	-0.13918	0.21176	0.55843	0.1378	0.09104	-0.22428	-0.45154					-0.87903
TCGA-AR-A24X	STAGE IIA	Breast Invasive Carcinoma (NOS)	BRCA_LumA	No	Responder	Adriamycin	Chemotherapy	0.41329	0.014927	-0.23496	-0.18187	-0.33836	-0.15354	-0.094846	-0.54844	-0.0039539	-0.097344	0.41392	-0.088133	0.120011	0.34971	-0.20016	-0.35103	-0.13324	-0.6331	-0.319124	0.40153	-0.240334	0.0926651	-0.224714	-0.17768	0.43567	0.02053	0.083831	0.14287	0.31602	0.061426	0.033364	-0.61986	-0.160479	0.25236	-0.0823892	0.0147909	-0.031838	0.415806	-0.30692	0.388926	0.102438	-0.357795
TCGA-AR-A24Z	STAGE IIA	Breast Invasive Ductal Carcinoma	BRCA_LumB	No	Responder	Adriamycin	Chemotherapy	-0.17695	-0.29988	-0.041915	-0.21137	-0.14276	0.67119	-0.017527	0.56526	0.20435	0.20671	-0.0205503	-0.036787	-0.21163	-0.16815	0.22085	0.3377	-1.4328	-1.3441	-0.202135	-0.11532	0.111775	0.347774	0.277025	0.40883	0.31736	-1.0692	-0.49345	2.0571	0.23627	-0.18332	-0.049723	-0.50506	-0.15077	-0.19115	0.41039	0.2433	-0.3587	0.191665	-0.299191	-0.0218548	0.0321572	0.0793439
TCGA-AR-A250	STAGE IIA	Breast Invasive Ductal Carcinoma	BRCA_LumB	No	Responder	Adriamycin	Chemotherapy	0.091168	0.17618	0.53305	-0.098883	-0.39137	0.095739	-0.042708	-1.2932	0.58137	0.86132	-0.0433653	-2.0704	-0.240325	0.11319	-0.07213	-1.0887	-0.85054	-0.46319	0.62844	-0.217605	-0.85997	-0.0116306	-0.15184	-0.087114	-0.020304	0.24114	0.20751	1.3027	0.49225	0.15074	-0.032271	-0.17011	-0.232555	0.00341468	0.223045	-0.350355	-1.2355	-0.0278099	0.129845	0.0762802	-0.00481784	-0.030901
TCGA-AR-A251	STAGE IIIA	Breast Invasive Ductal Carcinoma	BRCA_Basal	No	Responder	Adriamycin	Chemotherapy	0.12439	-0.068529	-0.40853	0.14216	-0.35038	0.45572	-0.072879	0.018563	0.075759	-0.53073	-0.13445	-0.41516	0.28093	-0.019086	-0.20833	0.25708	0.044977	-0.59506	-0.401385	0.0187097	-0.203175	0.0418444	-0.0894549	-0.75363	-0.05774	0.44577	-0.22458	0.10232	0.21018	-0.062348	-0.11586	-0.15081	0.00841016	0.19694	-0.38534	0.32621	0.94865	0.152415	-0.51195	0.752605	0.234427	-0.279726
TCGA-AR-A252	STAGE I	Breast Invasive Ductal Carcinoma	BRCA_LumA	No	Responder	Adriamycin	Chemotherapy	0.11113	-0.060845	-0.26465	0.070425	0.026468	0.26952	-0.016112	-0.03511	0.92406	0.74823	-0.0215304	-1.1863	-0.32762	0.16329	-0.015123	0.20411	-0.19676	-0.33933	0.0350751	0.10999	-0.336455	-0.0352957	-0.160035	-0.48204	-0.082641	-0.34065	0.0047503	0.24477	0.40383	-0.040989	-0.0986	0.52755	0.08248	0.3342	0.34386	0.28701	0.30737	0.143455	-0.47073	0.138425	-0.0833129	-0.327156
TCGA-AR-A256	STAGE IIA	Breast Invasive Ductal Carcinoma	BRCA_Basal	Yes	Non Responder	Adriamycin	Chemotherapy	0.0055563	-0.19712	191	1.1951	-0.34569	0.34302	-0.0030688	-0.21678	0.16879	0.07133	-0.75968	-0.50098	-0.40186	0.034049	0.68583	-0.0081327	-1.5675	-1.5978	-0.00378501	-0.746561	0.0597148	-0.126206	0.228925	-0.015666	0.88173	-0.075698	-0.023158	0.51678	0.18594	0.031707	-0.065296	0.64983	0.21524	0.31209	0.39275	0.39789	0.010335	-0.231515	-0.0942006	-0.490315	0.060437	0.436064
TCGA-BH-A0AZ	STAGE IIIA	Breast Invasive Ductal Carcinoma	BRCA_LumA	No	Responder	Adriamycin	Chemotherapy	0.35654	0.363745	0.0127065	-0.174752	-0.555035	-1.12285	-0.190522	-0.47711	-0.759395	0.213755	0.620945	-1.99495	1.04156	0.284125	-0.172975	0.28718	-0.902495	-0.75444	0.33374	-0.513785	-0.30282	-0.0140907	-0.22412	0.02911	0.4626	0.640915	0.41844	0.65098	0.179686	0.31752	0.151905	-0.72105	0.0311551	0.400505	0.096965	0.599525	-0.09534	-0.25311	-0.0212855	0.46409	0.185912	-0.634451
TCGA-BH-A0B3	STAGE IIB	Breast Invasive Ductal Carcinoma	BRCA_Basal	No	Responder	Adriamycin	Chemotherapy	0.0152735	-0.0283095	0.121711	-0.208975	-0.135611	0.28351	0.0964255	-0.761025	-0.133555	-0.0619745	-0.972974	0.964485	-0.283004	-0.011435	0.437895	-0.153005	0.634275	0.507525	-0.130069	0.0747656	0.604031	-0.0577697	0.171561	-0.301065	-0.234315	-0.079591	-0.036448	-0.26816	0.128194	0.549685	0.05496	0.8905	-0.0445339	-0.179244	0.118756	-0.184864	-0.23406	0.024281	-0.409195	-0.168039	-0.156027	0.17086
TCGA-BH-A0B9	STAGE IA	Breast Invasive Ductal Carcinoma	BRCA_Basal	No	Responder	Adriamycin	Chemotherapy	-0.16959	-0.023383	-0.07452	188	-0.12347	0.50474	-0.045173	0.67603	0.16519	-0.28137	0.384475	0.20485	0.485335	0.028923	0.43729	-0.28566	-0.16915	-0.46977	0.15994	-0.366415	0.39795	0.0619393	0.26618	-0.5596	-0.15676	-0.34631	-0.032666	0.015436	0.29833	0.16297	0.16375	0.16509	0.160565	-0.125255	-0.210185	0.0331052	1.3425	-0.10991	1.3614	-0.12	-0.385008	0.143729
TCGA-BH-A0BC	STAGE IIIC	Breast Invasive Ductal Carcinoma	BRCA_LumA		Responder	Adriamycin	Chemotherapy	0.095081	0.21145	-0.086315	-0.022715	-0.68367	-0.67749	-0.39976	-0.082676	-0.79616	-0.94805	-0.32266	-0.75397	0.0346101	0.029567	0.024027	0.45271	-0.39395	-0.3055	0.325365	-0.21049	-0.180905	0.0198142	-0.169765	-0.099727	0.0053398	0.13876	0.25575	1.5918	0.14949	0.061177	0.16839	0.16761	0.15406	0.37566	0.00517	0.38423	0.22672	0.0633149	1.04193	0.362635	-0.219973	-0.152546
TCGA-BH-A0BJ	STAGE IIB	Breast Invasive Ductal Carcinoma	BRCA_LumA		Responder	Adriamycin	Chemotherapy	0.0924385	0.34053	0.343455	0.15968	-0.638515	-0.853505	-0.30197	0.43844	0.129791	0.38676	0.148275	-2.1734	0.382415	0.183121	-0.18232	0.282765	-1.06985	-1.24797	0.47929	-0.552346	-0.12375	0.0188992	-0.40469	0.3426	1.536	0.111169	0.296465	1.5548	0.929495	-0.141979	0.22687	0.023239	-0.055095	0.574685	0.237685	0.567865	0.88765	-0.44324	0.115354	0.37506	0.0219521	-0.428001
TCGA-BH-A0BV	STAGE IIB	Breast Invasive Ductal Carcinoma	BRCA_LumA		Responder	Adriamycin	Chemotherapy	0.035833	0.10302	-0.0028628	-0.28591	-0.30465	-1.1383	-0.063279	0.75412	-0.49244	0.91298	0.648295	-0.093714	0.199875	-0.045503	0.78069	0.80372	-1.3584	-1.097	0.9859	-0.561215	0.21704	0.144899	0.0389901	-0.36049	0.035531	-0.16848	0.055123	1.6542	0.34912	0.37478	0.17937	-0.17489	0.221805	-0.117655	0.263595	0.555165	0.6627	-0.16153	1.38085	-0.0647998	-0.196908	0.196669
TCGA-BH-A0BZ	STAGE IIIA	Breast Invasive Ductal Carcinoma	BRCA_LumB	No	Responder	Adriamycin	Chemotherapy	0.040166	0.1144	0.33188	-0.079629	-0.35774	-0.64666	-0.13855	-0.54653	0.16845	0.095871	0.186795	0.33539	0.101475	0.024062	0.70282	0.044764	-0.87648	-0.93749	-0.08805	-0.589216	0.2189	0.00268921	-0.03704	-0.046639	0.35913	0.4327	0.092531	-0.013399	0.21018	0.22119	0.091682	-0.28166	0.011885	-0.170726	-0.496525	0.257445	0.022768	-0.37592	-0.266946	-0.04291	0.111412	-0.0139512
TCGA-BH-A0BZ	STAGE IIIA	Breast Invasive Ductal Carcinoma	BRCA_LumB	No	Responder	Adriamycin	Chemotherapy	0.040166	0.1144	0.33188	-0.079629	-0.35774	-0.64666	-0.13855	-0.54653	0.16845	0.095871	0.186795	0.33539	0.101475	0.024062	0.70282	0.044764	-0.87648	-0.93749	-0.08805	-0.589216	0.2189	0.00268921	-0.03704	-0.046639	0.35913	0.4327	0.092531	-0.013399	0.21018	0.22119	0.091682	-0.28166	0.011885	-0.170726	-0.496525	0.257445	0.022768	-0.37592	-0.266946	-0.04291	0.111412	-0.0139512
TCGA-BH-A0BZ	STAGE IIIA	Breast Invasive Ductal Carcinoma	BRCA_LumB	No	Responder	Adriamycin	Chemotherapy	0.040166	0.1144	0.33188	-0.079629	-0.35774	-0.64666	-0.13855	-0.54653	0.16845	0.095871	0.186795	0.33539	0.101475	0.024062	0.70282	0.044764	-0.87648	-0.93749	-0.08805	-0.589216	0.2189	0.00268921	-0.03704	-0.046639	0.35913	0.4327	0.092531	-0.013399	0.21018	0.22119	0.091682	-0.28166	0.011885	-0.170726	-0.496525	0.257445	0.022768	-0.37592	-0.266946	-0.04291	0.111412	-0.0139512
TCGA-BH-A0BZ	STAGE IIIA	Breast Invasive Ductal Carcinoma	BRCA_LumB	No	Responder	Adriamycin	Chemotherapy	0.040166	0.1144	0.33188	-0.079629	-0.35774	-0.64666	-0.13855	-0.54653	0.16845	0.095871	0.186795	0.33539	0.101475	0.024062	0.70282	0.044764	-0.87648	-0.93749	-0.08805	-0.589216	0.2189	0.00268921	-0.03704	-0.046639	0.35913	0.4327	0.092531	-0.013399	0.21018	0.22119	0.091682	-0.28166	0.011885	-0.170726	-0.496525	0.257445	0.022768	-0.37592	-0.266946	-0.04291	0.111412	-0.0139512
TCGA-BH-A0DH	STAGE IIB	Breast Invasive Ductal Carcinoma	BRCA_LumA		Responder	Adriamycin	Chemotherapy	0.085442	0.23794	-0.051998	0.13901	-0.41223	-0.055218	-0.17471	0.011914	0.35155	0.031394	0.25487	-0.94789	0.13708	-0.022874	-0.40403	0.054013	-0.38688	-0.68851	0.743725	-0.443941	-0.214295	0.130244	-0.156385	0.53076	0.63732	-0.26098	0.33679	0.64649	0.38516	0.17391	-0.14625	-0.54678	0.0773299	0.263599	-0.17286	0.33804	0.42118	-0.141855	0.296119	0.437805	0.132797	0.513834
TCGA-BH-A0E0	STAGE IIIC	Breast Invasive Ductal Carcinoma	BRCA_Basal		Responder	Adriamycin	Chemotherapy	0.02863	0.11448	0.027204	-0.21877	-0.12116	-0.20526	-0.020592	-0.35007	0.75222	0.58433	1.42249	-0.30554	0.57226	0.1504	0.52828	0.38839	0.028089	-0.014529	0.500865	-0.41733	0.439105	0.114004	0.033035	-0.38697	-467	-0.71909	0.017229	-0.10416	-0.12466	0.21943	0.41405	-0.0026088	0.14875	0.18206	-0.03087	0.17141	0.021841	-0.103475	0.430229	-0.0302349	-0.182373	0.382344
TCGA-BH-A0E2	STAGE IIIA	Breast Invasive Ductal Carcinoma	BRCA_LumA		Responder	Adriamycin	Chemotherapy	0.086658	-0.049156	0.12435	0.60367	-0.12017	-0.75469	-0.039883	0.044309	-1.0682	-0.33365	-1.393	-0.23126	-0.562115	0.089572	-0.24863	0.29981	-1.0086	-0.45805	-0.2374	-0.125586	-0.0739802	0.00794916	0.10574	-0.65964	-2.3409	-0.24689	0.15465	0.37246	-0.044854	0.1078	-0.61636	0.20845	-0.359845	-0.239155	-0.408555	0.219975	-1.6411	-0.0603001	-0.223956	0.02402	0.217602	-0.0979113
TCGA-BH-A0H7	STAGE IIIA	Breast Invasive Ductal Carcinoma	BRCA_LumA		Responder	Adriamycin	Chemotherapy	0.71961	0.452295	-0.258195	-0.551155	-0.0501082	-0.28896	-0.121301	-1.07582	-0.296995	-0.92212	-0.292795	-1.24075	0.413276	0.36897	-0.74875	-0.57814	-0.324775	-0.11829	-0.259569	0.594255	-1.42121	0.51616	0.433071	-0.62385	-0.53276	-0.165305	0.151626	0.77631	-0.622395	0.187267	0.13407	-0.756865	-0.0434643	0.868985	-1.08448	-0.601054	-0.77253	0.703541	0.0490551	1.05791	0.422243	-0.157931
TCGA-BH-A0HL	STAGE IIB	Breast Invasive Ductal Carcinoma			Responder	Adriamycin	Chemotherapy	0.12371	0.14214	-0.47819	0.12209	-0.19023	-0.62675	-0.28142	0.64998	-0.081758	-0.41942	-0.81204	-0.27824	0.31109	0.13184	-0.05391	0.80743	-1.0831	-0.9405	0.0139452	-0.28751	0.460905	0.140424	-0.00959487	-0.091186	0.97623	-0.72493	0.14214	1.6138	-0.084306	-0.10493	0.33497	-0.080325	-0.25977	0.13781	-0.12466	-0.17862	-0.04504	0.0668151	0.56993	0.269575	0.346277	0.00621397
TCGA-BH-A0HP	STAGE IIIA	Breast Invasive Lobular Carcinoma	BRCA_LumA		Responder	Adriamycin	Chemotherapy	0.075215	0.19082	0.049196	0.5011	0.26133	-0.3695	-0.017087	-0.21937	0.4588	0.3407	1.16065	0.37864	1.04906	0.36216	-0.92167	0.40199	0.47152	0.56622	0.492785	-0.24396	-0.0987852	0.0466842	-0.879145	0.14639	0.8415	-0.21031	0.59072	2.0365	-0.1308	0.017396	-0.072111	-0.76954	-0.14995	0.21808	0.24952	0.70352	-0.20895	-0.505845	1.51296	0.772485	0.019247	-1.32928
TCGA-BH-A0HW	STAGE IA	Breast Invasive Ductal Carcinoma	BRCA_LumB		Responder	Adriamycin	Chemotherapy	-0.03017	0.027795	0.27004	0.91874	0.0085266	0.17349	0.071624	513	2.0581	1.8641	-0.453545	0.49779	-0.363865	-0.14248	0.17361	0.18533	-1.0066	-0.84003	-0.23065	-0.452176	-0.0235102	0.118819	-0.0775501	0.038989	0.96386	-1.318	0.021198	2.3083	0.13055	0.16361	-0.37578	0.35101	-0.479565	0.0205645	-0.570225	-0.163175	-0.1267	-0.25115	0.0117644	-0.33293	-0.156718	0.193609
TCGA-C8-A12Z	STAGE IIB	Breast Invasive Ductal Carcinoma	BRCA_Her2	No	Responder	Adriamycin	Chemotherapy	0.087287	0.02936	-0.08723	0.058458	-0.14672	-0.36606	-0.16756	0.35517	0.76977	0.94046	-0.0422553	-0.34774	1.22555	0.1741	0.14803	0.43485	-0.45116	-1.0158	-0.57509	-0.280875	-0.01943	-0.0246206	0.0869201	-0.38778	0.38866	-0.91783	0.034415	0.18419	-0.0083137	0.66811	-0.0090489	0.75617	0.0313351	-0.227205	0.0811151	0.0820652	0.20849	-0.00372993	0.146155	0.86675	0.0145722	0.289329
TCGA-C8-A131	STAGE IIIA	Breast Invasive Ductal Carcinoma	BRCA_Basal	No	Responder	Adriamycin	Chemotherapy	0.35427	0.28943	1.6655	0.94632	0.039212	-0.024867	0.29383	-1.0726	-0.58524	-0.57989	0.16378	-2.5818	0.0113901	0.15357	-0.64675	-1.659	-0.41214	-0.36326	-0.133995	0.0785995	-0.376515	-0.0790857	-0.232685	0.027135	-0.70603	0.20195	0.11016	0.59556	0.45395	0.40459	-0.36246	0.33657	0.06138	-0.11995	0.1631	-0.53159	-1.5972	0.204085	-0.48652	-0.0972149	0.0952371	0.218814
TCGA-C8-A135	STAGE IIB	Breast Invasive Ductal Carcinoma	BRCA_Her2	No	Responder	Adriamycin	Chemotherapy	0.27575	0.15005	-0.057425	-0.82021	0.16085	-0.81755	-0.14987	-1.0232	0.57461	0.50731	0.551635	-1.0108	1.1925	0.15745	-0.25641	0.23076	0.70777	-0.010158	0.10512	0.497975	0.02268	-0.0852706	-0.32339	-0.26403	-0.14452	-0.015679	0.2471	3.1543	0.22339	0.039965	-0.14841	0.06163	-0.00577482	0.0506247	-0.552055	0.0372952	-0.11697	0.1196	0.182255	0.35107	0.190182	-0.479981
TCGA-C8-A1HM	STAGE IIA	Breast Invasive Ductal Carcinoma	BRCA_LumB	No	Responder	Adriamycin	Chemotherapy	0.091384	-0.1003	0.14182	0.42471	-0.32553	-0.4072	0.047293	-0.236	1.4893	1.4139	0.428582	-0.25102	0.566103	-0.11275	0.72084	0.11696	-1.5235	-1.0966	-0.397062	-0.634078	0.263208	-0.382333	-0.133312	-0.050758	0.4597	-1.0566	0.72919	1.3586	0.56421	0.30308	0.087921	-0.24311	-0.260937	-0.853628	-0.718787	-0.0580271	0.36341	-0.311122	-1.08584	-0.173772	0.53018	-0.152093
TCGA-C8-A26W	STAGE IIB	Breast Invasive Ductal Carcinoma	BRCA_LumB	No	Responder	Adriamycin	Chemotherapy	0.26613	0.40027	-0.67665	-0.5169	-0.33141	0.14625	0.17884	-0.86514	-0.086904	-0.4528	-0.408575	-0.8748	-0.303044	0.065901	-0.35292	-0.44891	0.47895	-0.16806	-0.895309	0.925265	-0.80456	0.0653397	0.10553	-0.21079	-0.4928	0.19674	0.086561	0.82718	-0.074727	0.035147	0.0036178	-0.17734	-0.0881545	0.399295	-0.950034	-0.600634	-0.24286	0.7008	-0.284185	0.609311	0.422023	-0.178331
TCGA-C8-A26X	STAGE IIA	Breast Invasive Ductal Carcinoma	BRCA_Her2	No	Responder	Adriamycin	Chemotherapy	0.07406	-0.028797	-0.45411	-0.044783	-0.14019	0.54252	0.1169	-0.014899	0.68378	0.060368	-0.0108904	-1.0159	0.63379	0.060423	-0.062731	-0.14919	0.58643	0.19797	-0.910255	-0.0266705	-0.0900151	-0.189896	-0.058155	-0.25124	-0.1634	-0.01989	-0.025363	1.5455	0.24618	0.1353	-0.083729	-0.10601	0.03885	0.33306	-0.53535	0.0748401	0.41932	0.0404949	-0.286181	0.729175	0.575227	-0.115326
TCGA-C8-A27A	STAGE IIB	Breast Invasive Ductal Carcinoma	BRCA_LumB	No	Responder	Adriamycin	Chemotherapy	0.00062355	-0.083894	0.82318	2.8698	1.4099	2.6118	1.3225	0.72754	0.66506	0.11603	-0.21027	0.82146	0.48054	-0.18033	0.56496	0.47563	-0.84935	-0.18039	-0.510705	-0.53251	0.255385	-0.00432581	0.0365549	-0.20329	0.040003	-1.4679	-0.32782	-0.70138	0.29255	0.012526	0.24602	0.90395	-0.13109	-0.204701	-0.58774	-0.06855	-0.1292	-0.0878551	-0.186581	0.247755	0.151827	0.362054
TCGA-C8-A27B	STAGE IIB	Breast Invasive Ductal Carcinoma	BRCA_Basal	No	Responder	Adriamycin	Chemotherapy	0.19121	0.28503	1.1956	0.80704	-0.23739	-0.022951	0.36003	-1.3744	-0.84893	-0.93677	-0.75219	-0.87874	-0.16339	0.3254	-0.041095	-1.171	-1.3323	-0.67223	-0.486745	-0.179391	0.147945	-0.214996	-0.182085	0.075279	-0.60453	0.4968	0.43688	-0.67855	0.4083	0.090061	-0.058822	1.0262	-0.0538101	0.106389	-0.0393601	-0.62881	-1.2596	0.124485	-0.516921	-0.040115	0.321357	0.104144
TCGA-D8-A13Y	STAGE IA	Breast Invasive Ductal Carcinoma	BRCA_LumB	No	Responder	Adriamycin	Chemotherapy	0.087019	-0.096154	-0.40398	1.0741	0.24213	1.7818	0.18285	-0.020624	-0.38269	-0.4047	0.198931	0.86468	0.463091	-0.069034	0.086031	0.38299	-0.83508	-0.92962	-0.237254	-0.60946	0.732036	0.193385	0.087896	-0.27583	0.44026	-1.4311	0.021734	0.70614	0.26457	0.10285	0.21525	1.2081	0.011971	-0.178169	-0.961939	0.565291	-0.29436	-0.292424	1.20969	-0.152334	0.00252806	0.100825
TCGA-D8-A143	STAGE IIA	Breast Invasive Ductal Carcinoma	BRCA_Basal	No	Responder	Adriamycin	Chemotherapy	-0.0591	0.077252	-0.46407	0.037556	0.33979	0.16722	-0.08081	0.020913	1.0072	1.0639	0.706049	0.66502	-0.54796	-0.14653	0.33916	0.34116	1.1719	2.2082	-0.260525	-0.174241	1.33001	0.208354	0.104655	-0.50795	-0.57096	-1.5076	-0.062073	0.1897	0.059577	0.16926	0.72749	0.33554	0.17451	0.0537994	-0.17489	-0.20148	0.014891	0.127485	-0.237841	0.201045	-0.147843	0.346894
TCGA-D8-A1JG	STAGE IIA	Breast Invasive Ductal Carcinoma	BRCA_Her2	No	Responder	Adriamycin	Chemotherapy	-0.0868435	-0.31579	0.10811	-0.195484	0.373105	0.330024	-0.17515	-0.43127	0.88667	0.54965	0.552454	-0.674475	0.826415	-0.0865105	-0.36386	0.165837	1.8362	1.3258	-0.79139	0.166424	-0.56559	-0.0289908	-0.0525501	-0.0396725	-0.394065	-0.252335	-0.16433	1.5696	-0.112235	-0.115144	-0.171365	0.243733	-0.219525	0.167554	0.0833349	0.076285	0.172155	0.0513698	-0.515756	0.30049	0.00922195	-0.312921
TCGA-E2-A107	STAGE IIIA	Breast Invasive Lobular Carcinoma	BRCA_LumA	No	Responder	Adriamycin	Chemotherapy	0.1156	0.14508	0.091771	-0.21892	-0.52612	-1.1329	-0.088687	0.076469	0.39365	0.69692	-0.23639	-1.5399	-0.18993	0.066942	0.1685	-0.34724	2.0314	1.865	0.730246	0	0.374615	-0.0275653	0.182735	-0.53272	-0.78422	-0.95214	0.28233	1.7644	0.67578	0.44797	0.35685	-0.80514	0.0462005	0.27766	0.33343	0.176251	-0.66777	0.0792754	0.30277	-0.477324	-0.237352	0.214704
TCGA-E2-A14N	STAGE IIB	Breast Invasive Ductal Carcinoma	BRCA_Basal	No	Responder	Adriamycin	Chemotherapy	-0.14657	-0.10865	0.19807	0.4031	-0.26009	0.51199	0.37305	-0.22165	0.98914	0.78446	-0.66736	-0.44268	0.1765	-0.070953	0.5122	-0.32468	0.1296	-0.0068861	-0.182295	-0.0107103	0.316225	-0.184416	0.120035	-0.49585	0.093718	0.84497	-0.27243	0.098434	0.098708	-0.075302	-0.16873	1.6724	0.0222102	0.0237097	-0.0509799	-0.0439298	0.4277	0.132955	-0.55592	-0.0035948	0.236127	0.263004
TCGA-E2-A14T	STAGE IIA	Breast Invasive Ductal Carcinoma	BRCA_LumA	No	Responder	Adriamycin	Chemotherapy	0.34669	0.13938	0.80299	0.46352	-0.32196	-0.61281	-0.32999	-0.075008	0.94438	1.4723	0.199955	-0.47237	0.511335	0.74292	0.071265	-0.028081	0.069985	0.30703	0.18179	0.374145	-0.40268	0.130739	-0.5206	0.23402	0.55834	-0.079939	0.39822	1.6919	1.1838	-0.14078	0.23288	0.0047612	0.107495	-0.0356854	0.348505	0.309235	0.1048	0.07322	0.0541345	0.0461701	-0.0825579	-0.442311
TCGA-E2-A14V	STAGE IIB	Breast Invasive Ductal Carcinoma	BRCA_Her2	No	Responder	Adriamycin	Chemotherapy	0.14516	0.076411	0.15746	-0.34209	-0.18427	-0.34206	-0.028399	-0.60796	0.18329	0.64773	-0.0835753	-1.7466	-0.397515	0.10302	0.044531	-0.2895	-0.44636	-0.50184	-0.33494	0.559965	-0.35428	0.0682093	0.0213801	-0.29696	-0.45791	-0.16093	0.17896	1.1301	0.29217	0.12091	0.023271	-0.28597	0.125725	0.203795	0.598595	-0.593465	-0.60856	0.41007	-0.319115	0.0459601	0.0616821	-0.122341
TCGA-E2-A14X	STAGE IIIA	Breast Invasive Ductal Carcinoma	BRCA_Basal	No	Responder	Adriamycin	Chemotherapy	0.27386	0.0042474	0.23459	-0.5486	-0.17721	-0.29054	-0.15013	-0.97644	-0.69039	-0.93552	-0.622331	-0.6275	0.02908	0.20948	-0.034935	-0.53573	-0.79078	-0.6308	-0.520285	0.964739	-0.287495	0.120164	0.124705	-0.5831	-0.19665	-0.78413	0.067269	0.069585	0.31197	-0.084357	0.26238	0.20156	0.14245	-0.25519	-0.63521	-0.28001	-0.017673	0.535935	-0.455491	-0.161515	0.058687	-0.0219163
TCGA-E2-A150	STAGE IIA	Breast Invasive Ductal Carcinoma	BRCA_Basal	No	Responder	Adriamycin	Chemotherapy	0.0080492	-0.083297	0.088871	-0.013543	-0.21298	0.68285	-0.16656	-0.39283	-0.34657	-0.55048	0.49375	0.80466	-0.0408101	-0.061982	0.095301	0.028101	-0.29625	-0.54753	-0.664795	0.190719	0.00125478	-0.130256	-0.132195	-0.24584	-0.055157	1.4115	0.025949	-0.45553	0.38245	0.45906	0.025131	0.16324	0.10296	0.0578795	0.19615	-0.32315	-0.73511	0.384145	-0.545511	0.108235	0.404887	-0.125276
TCGA-E2-A153	STAGE IIB	Breast Invasive Ductal Carcinoma	BRCA_LumA	No	Responder	Adriamycin	Chemotherapy	-0.019356	-0.21981	0.16048	-0.51575	-0.42173	-0.9162	-0.23997	0.10319	0.40313	0.76544	0.322805	0.22123	-0.406875	0.070464	0.45258	0.38397	0.21522	-0.42814	-0.15376	0.0343146	-0.17325	-0.0651707	0.0123601	-0.12384	0.26748	-0.53467	0.054576	1.6773	0.60829	0.21183	0.11865	-0.17536	0.0761451	0.0298946	0.230925	0.151715	0.46565	0.25395	-0.444406	0.30752	0.156712	-0.0674511
TCGA-E2-A158	STAGE IIA	Breast Invasive Ductal Carcinoma	BRCA_Basal	No	Responder	Adriamycin	Chemotherapy	-0.11288	-0.11163	-0.017683	0.651	-0.13031	0.88551	-0.19513	-0.39435	0.25046	-0.027488	0.24901	0.79902	0.3498	0.19737	0.72343	0.34835	-0.39582	-0.93942	-0.126555	-0.53066	0.457065	0.122574	0.199595	-0.40181	0.40957	-1.0125	0.041943	-0.78902	0.45217	-0.088845	0.60577	0.54335	0.00675018	-0.0186303	-0.30041	-0.0651298	-0.14096	-0.268345	-0.40896	-0.203345	-0.128423	0.147494
TCGA-E2-A159	STAGE IIA	Breast Invasive Ductal Carcinoma	BRCA_Basal	No	Responder	Adriamycin	Chemotherapy	-0.17651	0.0018835	0.27042	0.61693	0.1296	0.72639	-0.0053113	-0.36043	1.0426	0.98578	0.851845	0.30878	-0.294275	-0.13768	0.11899	-0.023804	1.434	1.8035	-0.51754	-0.0121854	0.44921	0.114109	0.0161901	-0.45376	-0.33815	0.85062	-0.13163	-0.47246	0.25475	-0.0031554	0.25046	0.33646	0.286925	-0.186355	0.355555	0.109115	0.26325	-0.0101	-0.544705	-0.22858	-0.0943479	0.0586789
TCGA-E2-A15A	STAGE IIIC	Breast Invasive Ductal Carcinoma	BRCA_LumB	No	Responder	Adriamycin	Chemotherapy	0.1162	-0.100164	0.35665	-0.098166	-0.26423	0.54139	0.054248	-0.24169	0.137563	-0.100116	0.613519	-0.442625	0	-0.0991425	0.06107	0.126829	0.112148	-0.0730735	-0.051825	-0.11947	0.214215	-0.215436	0.0368549	-0.285965	0.359885	-0.51896	0.027859	0.20245	-0.189472	-0.0924545	0.0598742	-0.28605	-0.18896	-0.0326205	0.04966	0.07931	0.22701	-0.103585	-0.492211	-0.023805	0.100887	-0.288296
TCGA-E2-A15E	STAGE IIA	Breast Invasive Ductal Carcinoma	BRCA_LumA	No	Responder	Adriamycin	Chemotherapy	-0.021258	-0.042283	0.17573	-0.39902	-0.30667	-0.18774	-0.22519	0.21585	1.04	1.6203	0.247345	-0.81641	-0.0462342	0.16924	-0.0038294	-0.12775	-0.30218	-0.53506	0.260021	-0.456215	0.120181	0	-0.0393592	-0.46555	0.08833	-0.55683	0.091494	1.8184	0.48566	0.2784	0.12171	0.050884	-0.0614942	-0.0696547	-0.511044	0.182156	-0.21997	-0.141019	0.149605	-0.0294392	0.0150428	-0.0239804
TCGA-E2-A15R	STAGE IIA	Breast Invasive Ductal Carcinoma	BRCA_LumA	No	Responder	Adriamycin	Chemotherapy	0.09892	0.096177	0.69213	1.2962	0.019027	0.92539	0.30343	0.75731	0.096453	0.67331	0.10997	-1.4828	0.1105	0.47217	0.29324	-0.0053601	-0.64418	-0.86235	0.529245	-0.341521	0.312575	0.00317424	-0.079985	-0.53374	-495	-0.71774	0.29873	1.0886	0.70348	0.2115	0.45048	-0.34356	-0.30761	-0.0340404	-0.63654	0.29578	-0.47173	-0.143755	-0.124141	-0.128315	-0.106733	-0.0135562
TCGA-E2-A15S	STAGE IIB	Breast Invasive Ductal Carcinoma	BRCA_LumB	No	Responder	Adriamycin	Chemotherapy	0.071729	-0.08348	0.39344	-0.28829	-0.057553	-0.26646	-0.079937	0.4466	0.39148	0.030119	-0.48223	0.56476	0.16658	-0.017677	0.10251	0.033975	-0.99106	-0.69883	0.507255	-0.469471	1.09764	-0.0479958	0.130895	0.51146	0.31197	-1.2033	-0.0042757	0.58147	0.031411	-0.036458	0.15598	0.43267	-0.31331	-0.23846	-0.32744	-0.10562	-0.24137	-0.0967951	-0.0278006	-0.161415	-0.0917529	-0.127616
TCGA-E2-A1IG	STAGE IIB	Breast Invasive Ductal Carcinoma	BRCA_LumA	No	Responder	Adriamycin	Chemotherapy	0.12779	-0.070532	-0.027055	-0.58201	-0.45087	-0.47395	-0.31836	0.36074	1.0024	0.89958	0.426129	-0.31526	0	-0.11163	0.33471	0.35652	-1.1201	-0.79551	-0.492565	-1.41533	-0.474665	-0.608566	-0.378015	0.23618	0.11864	-0.69154	0.051201	-0.44366	0.25804	0.024347	0.025049	-0.48688	-0.83412	-0.22866	0.5526	-0.27656	-0.014175	-0.747095	-0.252461	1.03625	0.431657	-0.853276
TCGA-E2-A1L6	STAGE IIA	Breast Invasive Ductal Carcinoma	BRCA_LumA	No	Responder	Adriamycin	Chemotherapy	0.012477	0.084161	-0.0054094	-0.081413	-0.077639	0.038591	-0.22388	0.3381	0.31884	-0.34215	0.24387	0.13119	-0.2487	0.0093299	-0.066723	0.67971	-0.38267	-0.44724	-0.274614	-0.35034	-0.199825	-0.0514154	-0.0499346	0.76017	0.7917	-0.74726	0.10842	1.4363	0.23855	-0.080142	0.020789	-0.7419	-0.44396	0.32221	0.0536504	0.21343	0.76954	0.0591853	-0.38385	0.315775	0.130347	-0.245756
TCGA-E2-A1L7	STAGE IIIA	Breast Invasive Ductal Carcinoma	BRCA_LumB	Yes	Responder	Adriamycin	Chemotherapy	-0.12575	-0.019969	0.010551	0.016836	0.069022	-0.53419	-0.12951	-0.18003	-0.86417	-0.61891	0.226105	-0.059539	-0.222814	-0.1479	0.2256	0.68882	-1.1972	-1.2885	-0.410239	-0.488705	0.323711	0	0.121101	-0.21858	0.25835	-0.36723	0.055651	1.8527	0.064997	-0.067108	0.4089	-0.46784	-0.0410942	0.195035	-0.00892425	0.286506	0.30763	-0.0716993	-0.673095	0.294021	0.204073	-0.0840404
TCGA-E2-A1L7	STAGE IIIA	Breast Invasive Ductal Carcinoma	BRCA_LumB	Yes	Responder	Adriamycin	Chemotherapy	-0.12575	-0.019969	0.010551	0.016836	0.069022	-0.53419	-0.12951	-0.18003	-0.86417	-0.61891	0.226105	-0.059539	-0.222814	-0.1479	0.2256	0.68882	-1.1972	-1.2885	-0.410239	-0.488705	0.323711	0	0.121101	-0.21858	0.25835	-0.36723	0.055651	1.8527	0.064997	-0.067108	0.4089	-0.46784	-0.0410942	0.195035	-0.00892425	0.286506	0.30763	-0.0716993	-0.673095	0.294021	0.204073	-0.0840404
TCGA-E2-A1L8	STAGE IIB	Breast Invasive Lobular Carcinoma	BRCA_LumA	No	Responder	Adriamycin	Chemotherapy	0.21148	-0.045005	-0.4976	-0.3813	0.18771	-0.60547	-0.21735	0.10593	1.0985	0.57591	0.59661	-0.78499	0.16722	0.080298	0.12561	0.61816	-0.88652	-0.23141	-0.385455	0.158089	-0.378625	-0.127676	-0.282135	0.1632	0.75758	-0.37639	0.32702	1.465	0.45096	-0.1423	-0.10999	-0.73422	0.0236	1.21741	0.17471	0.0743801	0.23041	0.320745	-0.281631	1.2544	0.280467	-0.619486
TCGA-E2-A1LG	STAGE IIA	Breast Invasive Lobular Carcinoma	BRCA_Basal	No	Responder	Adriamycin	Chemotherapy	0.72484	0.54092	-0.8062	-0.23536	-0.078584	-0.54467	0.92782	-1.1651	-0.18381	-1.2553	-0.4877	-1.2151	0.56129	0.66323	-0.72295	-0.60502	-0.94075	-0.35971	-0.872515	1.8934	-1.60735	0.156965	-0.0305748	-0.3338	-1.3872	-0.3264	0.0075603	0.53465	-0.50743	0.19095	0.11913	0.16057	0.21303	0.46356	-0.99706	-0.29922	-0.45623	1.29395	-0.51735	0.994885	0.929187	-0.551486
TCGA-E2-A3DX	STAGE IIIC	Breast Invasive Lobular Carcinoma		No	Responder	Adriamycin	Chemotherapy	0.43379	0.17667	-0.19223	-0.63859	-0.30915	-0.30496	-0.29709	-0.72029	1.087	0.39812	1.74448	-1.282	1.79568	0.36382	-0.35733	-0.27004	0.17997	0.2743	-0.06923	0.550164	-0.60352	0.0309492	-0.21034	-0.30682	0.23113	-0.18838	0.16007	877	0.24892	0.20878	0.0019809	0.019387	0.088815	0.0290845	-0.519695	-0.018705	0.86336	0.38499	0.436334	0.37648	0.049302	-0.124371
TCGA-E9-A1N3	STAGE IIIA	Breast Invasive Carcinoma (NOS)	BRCA_LumA	No	Responder	Adriamycin	Chemotherapy	0.23523	0.10521	-0.3735	-0.20271	-0.23264	1.0469	-0.022621	0.7932	1.7289	1.1337	0.97947	-0.59195	0.11849	0.12985	0.097358	0.4901	-0.40424	-0.74858	0.141775	-0.35663	0.644845	0.0782544	0.228095	0.2741	-0.012329	-0.90858	0.053977	-0.37937	0.40719	0.043436	0.32685	0.20768	-0.0979498	0.0835297	0.32363	0.0127603	0.30353	-0.154685	-0.16458	-0.0459248	-0.0494528	0.145464
TCGA-E9-A1N4	STAGE IIIA	Breast Invasive Carcinoma (NOS)	BRCA_LumA	No	Responder	Adriamycin	Chemotherapy	-0.0177295	0.0271959	-0.830545	0.184865	-0.42153	-0.373335	-0.24312	0.18094	0.584295	0.77137	0.18491	-0.503365	-0.17664	0.0465175	-0.130888	0.29978	-0.88137	-0.913275	-0.110515	-0.07592	-0.185035	-0.0971753	-0.00926456	0.59974	0.3587	-0.0863205	0.111034	1.18255	0.326445	0.199295	0.16031	-0.52776	0.0973005	0.27746	-0.65582	0.110931	0.33833	0.0229354	-0.51258	0.733395	0.657098	-0.227426
TCGA-E9-A1N5	STAGE IIB	Breast Invasive Carcinoma (NOS)	BRCA_LumA	No	Responder	Adriamycin	Chemotherapy	0.047998	-0.28255	0.0057706	-0.23215	-0.61126	0.023477	-0.2052	0.18665	0.45069	0.46979	0.0873251	1.0122	0.244656	-0.008917	0.19351	0.46197	-0.74998	-0.62077	0.116351	-0.830485	-0.25174	-0.0533102	0.17612	0.11097	0.33021	-0.085092	-0.028522	1.6872	0.39233	-0.03436	0.23691	-0.73431	-0.0733145	0.0269951	-0.240454	0.533976	0.080075	-0.325589	-0.091395	0.211901	-0.0591974	-0.140021
TCGA-E9-A1N6	STAGE IIB	Breast Invasive Ductal Carcinoma		Yes	Non Responder	Adriamycin	Chemotherapy	0.048311	0.091226	0.68789	0.27115	-0.26765	0.36831	0.35371	-0.41214	0.53739	1.0333	0.307404	-0.31858	0.259384	0.041388	-0.010736	0.12711	0.84517	0.94717	-0.0551405	0.548944	-0.323891	-0.273411	-0.0554206	-0.29862	0.017572	282	0.13716	2.0728	0.33598	-0.08171	0.10637	0.95459	0.0754944	0.0327839	0.471394	0.0696445	-0.39896	0.303739	-0.247476	-0.236511	0.0572714	-0.175482
TCGA-E9-A1N8	STAGE IIA	Breast Invasive Ductal Carcinoma	BRCA_Basal	No	Responder	Adriamycin	Chemotherapy	0.1348	0.036594	-0.62	0.2197	-0.40127	-0.026207	-0.087593	0.24018	-0.32213	-0.80784	-0.779799	-0.17757	-0.993528	-0.076035	0.36	0.01696	-1.3421	-0.99961	-0.656623	0.775991	0.931616	0.284986	0.307157	-0.26464	0.1369	-0.82432	-0.13607	-0.73316	0.13188	0.3286	0.43718	-0.18491	0.0367317	0.595991	-0.151268	-0.323418	0.12775	0.779427	-0.795029	-0.123893	0.00881868	-0.0313545
TCGA-E9-A1N9	STAGE IIA	Breast Invasive Carcinoma (NOS)	BRCA_Basal	No	Responder	Adriamycin	Chemotherapy	-0.041904	-0.036424	-0.021039	-0.42533	-0.01492	-0.32937	-0.12649	-0.057813	1.6761	1.4858	-0.716797	0.92055	-0.247737	-0.22834	0.24244	0.4941	-0.63071	-0.72761	-0.661682	0.0445225	-0.0221822	0.0877672	0.172258	-0.15577	0.29354	-0.56703	-0.023614	2.636	0.20421	0.17513	0.23628	-0.22646	-0.046737	0.264902	0.774753	-0.129847	0.2739	0.140298	-0.219488	-0.175602	0	-0.0901732
TCGA-E9-A1NE	STAGE IIB	Breast Invasive Ductal Carcinoma	BRCA_LumA	No	Responder	Adriamycin	Chemotherapy	0.146715	0.0817845	0.32082	-0.18826	-0.30288	-0.50543	-0.37168	-0.48686	0.51437	0.210451	0.83517	-1.28615	1.12795	0.0934125	0.00860965	-0.39416	-0.545515	-0.265475	0.259875	0.0111194	-0.0774152	-0.0949659	-0.425565	-0.691445	-0.485205	0.329145	0.250535	0.338505	0.41074	-0.01531	0.116071	-0.66816	0.11143	-0.0838505	0.0808499	0.62129	0.136785	-0.178825	-0.0360207	0.663025	0.018767	-0.380646
TCGA-E9-A1NF	STAGE IIA	Breast Invasive Carcinoma (NOS)	BRCA_LumB	No	Non Responder	Adriamycin	Chemotherapy	0.0066145	-0.028797	-0.4308	-0.51812	-0.33122	-0.39476	0.11566	-0.13489	1.8521	1.2109	-0.67719	-1.0524	-0.00795992	0.018825	-0.10238	0.68149	0.3722	0.73893	-0.618835	0.0307996	-0.303125	0.156274	0.139625	-0.099901	-0.84892	-0.21171	0.050372	2.1199	-0.053368	0.027992	0.16696	0.14219	0.0503301	0.25042	-0.43473	0.18149	0.054275	0.00572498	-0.30288	0.189775	0.457887	0.105404
TCGA-E9-A1NI	STAGE IIA	Breast Invasive Carcinoma (NOS)	BRCA_LumB	No	Responder	Adriamycin	Chemotherapy	-0.020945	-0.07384	-0.21475	-0.17488	-0.53266	-0.13706	-0.077527	-0.034626	1.0558	0.92391	0.113441	-0.30484	-0.436409	-0.11861	0.05029	0.31039	-0.67152	-0.01588	-0.386194	-0.343979	0.435846	0.0757552	0.110326	-0.19758	-0.2343	-0.39813	-0.057665	1.9561	0.22864	0.34573	0.22537	-0.37469	0.029811	0.467901	-0.284239	0.141671	0.098992	-0.061254	-0.42238	0.422656	0.234988	-0.0399952
TCGA-E9-A1R0	STAGE IIA	Breast Invasive Ductal Carcinoma	BRCA_LumA	No	Responder	Adriamycin	Chemotherapy	1.0174	-16	0.45462	-0.56521	-0.4279	-0.22988	-0.44414	-1.369	0.74264	-0.19946	2.1473	0.38411	2.81044	1.0425	-0.50961	0.10469	0.72331	0.59564	0.538775	-0.20487	-2.09946	-1.68121	-1.57864	-0.20093	0.14219	1.4774	586	-0.13212	0.53991	0.00092823	-0.52017	-1.3545	-0.9927	-0.8565	-0.80074	-0.64236	-0.90174	-0.945565	-0.728861	1.67348	1.05885	-2.20314
TCGA-E9-A1RA	STAGE IA	Breast Invasive Ductal Carcinoma	BRCA_LumA	No	Responder	Adriamycin	Chemotherapy	0.15326	0.032585	-0.10032	-0.26425	0.17602	0.21058	-0.2813	-0.22328	0.83777	0.41392	1.57488	-0.6222	0.724175	0.095798	-0.3897	-0.10895	1.427	0.90225	-0.91516	0.0774144	-0.95112	-0.758331	-0.90754	0.15787	0.083614	-0.1701	-0.012833	0.82111	171	-0.082957	-0.089511	-0.82217	-0.872465	-0.842855	-0.184795	-0.890185	-0.23445	-0.807	-1.17794	0.74669	0.478732	-1.25072
TCGA-E9-A1RE	STAGE IIIA	Breast Invasive Ductal Carcinoma	BRCA_LumB	No	Responder	Adriamycin	Chemotherapy	0.18919	-0.028797	0.69415	0.13911	-0.35793	0.8031	0.11841	-0.8363	-0.15668	-0.26372		0.84298		0.053546	-0.35563	0.58825	-0.86138	-0.54442						-0.44384	-0.65116	-0.3421	0.36825	1.4902	0.10809	0.1491	-0.27496	-0.29988					-0.22961
TCGA-E9-A1RE	STAGE IIIA	Breast Invasive Ductal Carcinoma	BRCA_LumB	No	Responder	Adriamycin	Chemotherapy	0.18919	-0.028797	0.69415	0.13911	-0.35793	0.8031	0.11841	-0.8363	-0.15668	-0.26372		0.84298		0.053546	-0.35563	0.58825	-0.86138	-0.54442						-0.44384	-0.65116	-0.3421	0.36825	1.4902	0.10809	0.1491	-0.27496	-0.29988					-0.22961
TCGA-E9-A1RE	STAGE IIIA	Breast Invasive Ductal Carcinoma	BRCA_LumB	No	Responder	Adriamycin	Chemotherapy	0.18919	-0.028797	0.69415	0.13911	-0.35793	0.8031	0.11841	-0.8363	-0.15668	-0.26372		0.84298		0.053546	-0.35563	0.58825	-0.86138	-0.54442						-0.44384	-0.65116	-0.3421	0.36825	1.4902	0.10809	0.1491	-0.27496	-0.29988					-0.22961
TCGA-E9-A1RF	STAGE IIIA	Breast Invasive Ductal Carcinoma	BRCA_LumA		Responder	Adriamycin	Chemotherapy	0.050717	-0.036858	-0.23475	-0.52498	-0.036192	-0.091487	-0.054393	-0.24436	0.37466	0.14738	0.512475	-1.0356	0.0610154	0.047384	-0.026183	0.77008	-0.89166	-1.1072	0.0165004	-0.549225	0.13788	-0.10357	-0.0290597	0.16936	0.57879	-0.051131	-0.15611	0.77272	0.19597	0.0095363	0.054403	-0.14866	-0.0511547	-0.350515	0.289615	0.390425	-0.012365	-0.33143	-0.388985	0.4448	0.855862	-0.230221
TCGA-E9-A1RI	STAGE IIIA	Breast Invasive Carcinoma (NOS)	BRCA_LumA	No	Responder	Adriamycin	Chemotherapy	-0.02164	-0.073057	-0.19775	0.029227	-0.21286	-0.15992	-0.030121	0.25567	1.7374	1.2019	0.286825	-0.70978	0.335195	-0.067712	-0.053221	0.47683	0.065417	-0.35982	0.241	-0.134146	-0.3005	-0.439921	-0.11903	0.60016	0.53418	-0.037873	0.014396	2.3682	0.20771	0.26638	0.079495	-0.5507	-0.171915	0.276005	-0.055195	0.151255	0.86081	-0.17588	-0.732495	1.28384	0.846002	-0.337151
TCGA-E9-A226	STAGE IIIA	Breast Invasive Ductal Carcinoma	BRCA_LumB	No	Non Responder	Adriamycin	Chemotherapy	0.198665	-0.135105	-0.434875	-0.363055	0.002127	-0.149585	-0.30914	-0.06948	0.67215	0.743415	0.351155	-1.1083	0.544775	0.0340604	-0.03381	0.280835	0.799435	-0.158776	-0.11104	0.628295	-0.44884	-0.242821	-0.20058	0.39837	0.129618	-0.088982	0.018401	1.65015	0.31972	-0.0660375	-0.178915	-0.057505	0.00235515	0.0363747	-0.0746649	-0.120715	0.261783	0.12343	-0.0583254	0.59066	0.288312	-0.369651
TCGA-E9-A228	STAGE IIB	Breast Invasive Ductal Carcinoma	BRCA_LumB	No	Responder	Adriamycin	Chemotherapy	-0.0112925	-0.0608775	-0.202675	1.3582	0.0209645	0.312617	0.102329	0.204165	0.604385	0.32035	-0.00641549	-0.790315	0.415845	-0.098279	0.17597	0.32787	-1.13425	-0.818505	0.04422	-0.919475	-0.46648	-0.153091	-0.0596301	0.0314935	0.146873	-0.60525	0.144765	1.6738	0.30411	-0.0168169	0.129805	0.36436	-0.461865	-0.321466	-0.513135	-0.231335	0.630405	-0.34183	-0.128746	0.24046	0.928772	-0.0761612
TCGA-E9-A229	STAGE IA	Breast Invasive Ductal Carcinoma	BRCA_LumA	No	Responder	Adriamycin	Chemotherapy	0.23315	0.012032	-0.23411	-0.61321	0.21575	0.66105	-0.28504	-0.0042097	0.52358	0.013084	1.03955	-0.98648	1.20393	0.18895	-0.088098	-0.80227	1.4878	0.92859	-0.038055	0.470099	-0.267615	-0.172326	-0.256325	-0.39729	-0.24614	0.10193	0.1409	1.1108	0.37319	-0.20484	0.18101	-0.53355	-0.13797	0.0914695	-0.37116	0	-0.53563	-0.249665	0.513079	0.524545	0.184267	-0.427196
TCGA-E9-A22D	STAGE IIA	Breast Invasive Ductal Carcinoma	BRCA_LumB	No	Responder	Adriamycin	Chemotherapy	-0.156508	-0.0859495	-0.319255	0.309865	-0.0810755	-0.21358	0.115545	0.025113	0.40589	0.691955	-0.0455905	-0.3436	0.78692	0.0008805	0.35982	1.206	-0.69263	-0.840155	0.704705	-0.670521	-0.483035	-0.315036	-0.203235	0.441635	0.406995	-0.304575	0.0624925	1.6273	0.39315	0.0861405	0.327255	0.5689	-0.30375	-0.265811	-0.0110201	0.17091	0.446255	-0.153645	0.0465493	0.296815	0.357567	-0.287976
TCGA-E9-A22E	STAGE IIIA	Breast Invasive Ductal Carcinoma	BRCA_LumB	No	Responder	Adriamycin	Chemotherapy	0.12625	0.134005	-0.0083005	-0.20222	-0.28314	-0.914035	-0.103761	-0.28779	-1.21025	-0.3403	0.40876	-0.52393	0.12278	0.139515	-0.0282787	0.434385	-0.801225	-0.72942	-0.228955	-0.39296	-0.213255	-0.187465	-0.0208546	-0.073738	-0.56388	0.365195	0.058133	1.11015	0.438215	0.17202	0.267155	-0.557475	-0.29189	0.0704799	-0.79822	0.0797705	-0.68151	0.0524653	-0.37296	0.322485	0.895857	-0.179556
TCGA-E9-A22G	STAGE IIA	Breast Invasive Ductal Carcinoma	BRCA_Basal	No	Responder	Adriamycin	Chemotherapy	0.236575	0.19022	0.41729	0.576065	-0.23448	0.113835	0.166055	-0.86465	-0.569645	-0.90415	0.425185	0.257315	0.200175	0.0979995	0.618465	-0.454165	-0.380475	1.4145	-0.67282	-0.635856	0.61345	-0.378681	0.0754299	-0.107628	-0.121812	-1.13075	-0.12709	-0.689195	0.08081	0.135224	0.656555	2.15725	-0.857115	-0.244675	-2.13	-1.56651	-1.04516	-0.25448	-0.662236	-0.03526	0.178472	0.0499987
TCGA-E9-A22H	STAGE IIB	Breast Invasive Ductal Carcinoma	BRCA_LumB	No	Responder	Adriamycin	Chemotherapy	-0.163405	0.03791	-0.388195	-0.308275	-0.334685	0.5439	-0.0945465	0.26292	0.21957	-0.016093	-0.52033	-1.256	0.0971901	-0.0519505	0.238635	-0.194043	1.42075	0.728275	-0.362635	-0.40893	0.0211249	-0.392266	-0.088565	-0.107905	-0.33142	-0.639755	-0.0122355	1.42875	0.33315	0.14305	0.42441	-0.56646	-0.33886	0.0674496	0	-0.21349	0.023585	-0.151845	-0.637661	0.157655	0.0618171	-0.206326
TCGA-E9-A244	STAGE IIA	Breast Invasive Ductal Carcinoma	BRCA_Basal	No	Responder	Adriamycin	Chemotherapy	0.031339	0.04899	-0.038031	-0.34648	-0.04562	0.69335	-0.15377	-0.39171	-0.077506	-0.50379	-0.1639	-0.013875	0.11595	-0.03577	0.27024	0.1406	0.38093	-0.45657	-0.579835	-0.19072	-0.171835	-0.152816	-0.298755	-0.18296	-0.14139	0.6017	0.026288	0.13531	-0.059845	0.41213	0.11702	0.13056	-0.2081	-0.10785	-0.51806	-0.15323	0.29078	-0.0238851	-0.451551	0.209395	0.845997	-0.151646
TCGA-E9-A248	STAGE IIA	Breast Invasive Ductal Carcinoma	BRCA_Her2	No	Responder	Adriamycin	Chemotherapy	-0.23795	-0.23097	-375	-0.079039	0.34857	0.79873	0.3146	0.079112	2.0947	1.3111	0.316225	0.33482	0.938155	-0.17251	0.025903	0.20253	0.97974	0.42675	1.39296	0.767564	0.17504	-0.307291	0.04879	-0.22248	-0.2412	-0.53158	-0.20696	-0.37977	-0.059785	0.11502	0.10462	0.12403	-0.174505	-0.231175	-0.128535	0.0855351	0.68172	-0.17335	-0.670386	0.14559	0.331612	-0.121541
TCGA-E9-A249	STAGE IIA	Breast Invasive Ductal Carcinoma	BRCA_LumB	No	Responder	Adriamycin	Chemotherapy	-0.0062228	0.01972	-0.48412	-0.32646	-0.38273	1.1525	-0.051102	-0.02368	-0.29627	-0.31751	0.49435	0.6607	-0.257089	-0.21466	0.25504	0.53991	1.1309	0.09136	-0.278414	0.27726	-0.212055	-0.142175	-0.0233245	-0.035098	0.029128	0.081711	-0.031709	1.1145	0.27926	-0.048063	0.22294	-0.20538	-0.138699	-0.0176199	-0.392769	-0.0630494	0.56306	-0.0686345	-0.52841	0.231836	0.353158	-0.169356
TCGA-E9-A3X8	STAGE IIB	Breast Invasive Lobular Carcinoma	BRCA_LumA	No	Responder	Adriamycin	Chemotherapy	0.033932	0.064835	0.084245	-0.40049	-0.51861	0.39445	-0.56509	-0.52176	-0.8253	-0.49134	0.409979	-0.97519	-0.40167	0.053798	-0.46475	0.48303	0.8061	0.03864	0.305315	0.980909	-0.129655	0.0174842	-0.0502251	-0.018032	-0.75475	0.37924	0.43818	0.94773	0.37401	-0.014671	0.037625	-0.80776	-0.0800801	0.224229	-0.0157701	0.31043	0.20922	0.209345	-0.347921	0.048585	0.046537	-0.00178625
TCGA-EW-A1OY	STAGE IIA	Breast Invasive Ductal Carcinoma	BRCA_LumB	No	Responder	Adriamycin	Chemotherapy	0.014091	-0.02645	0.62468	-0.26912	-0.49284	-0.28247	-0.021515	-0.39973	0.45721	0.5798		0.2656		-0.081952	-0.014125	0.044238	-1.257	-1.0798						-0.6395	-0.74607	-0.6232	0.044716	1.5841	0.060222	-0.0079304	-0.007266	0.079003					0.042592
TCGA-EW-A2FS	STAGE IIB	Breast Invasive Ductal Carcinoma	BRCA_LumA	No	Responder	Adriamycin	Chemotherapy	0.0958435	-0.127487	-0.301615	-0.80258	-0.533955	-0.548585	0.0071415	-0.33987	-0.53184	-0.64305	-0.0783505	-0.594755	-0.15595	0.18758	0.03166	-0.242915	-0.64782	-0.522995	-0.300105	0.478469	-0.413315	-0.305516	-0.253515	-0.1518	-0.44026	-0.561095	0.189618	0.45539	0.258545	0.025721	-0.21687	0.562935	-0.06036	-0.18937	-0.21237	-0.20761	-0.0890125	0.451415	-0.0550206	0.012625	0.196467	-0.174736
TCGA-EW-A2FV	STAGE IIIC	Breast Invasive Carcinoma (NOS)	BRCA_LumA	No	Responder	Adriamycin	Chemotherapy	0.14556	-0.0793165	0.399195	-0.694915	-0.72441	-0.340405	-0.00053	-0.820165	-0.0717405	-0.19895	0.29976	-1.41865	-0.0292897	0.0978885	0.10978	0.28383	-0.325165	-0.46552	0.143465	0.0803898	-0.308365	-0.136215	0.100515	-0.29008	0.243385	-0.276005	-0.0823565	-0.32647	0.107972	-0.0568155	0.227895	-0.14798	0.0025203	-0.10995	0.2364	-0.0218596	-0.14901	-0.0932748	-0.3298	-0.0242447	-0.0530827	-0.0145059
TCGA-EW-A3U0	STAGE IIIA	Breast Invasive Ductal Carcinoma		No	Responder	Adriamycin	Chemotherapy	-0.095282	0.058228	-0.4285	-0.36756	-0.1619	-0.19313	-0.14719	-0.84543	-0.50706	-0.88749	-0.29169	-0.75821	0.0165508	0.18963	-0.44669	0.28125	0.15542	0.34335	-0.280714	0.28235	0.176036	-0.043645	-0.0584042	-0.17986	0.12704	-0.21277	48	-0.49761	0.42033	-0.0077732	-0.061744	0.97681	0.419671	0.0726204	0.249051	0.736541	0.62447	0.257186	0.21842	0.131676	-0.186932	-0.0149654
TCGA-HN-A2NL	STAGE IIA	Breast Invasive Lobular Carcinoma	BRCA_Basal	No	Responder	Adriamycin	Chemotherapy	0.25211	0.080503	0.19735	-0.29719	-0.37415	0.46307	-0.40703	-0.94185	0.76526	0.47086	1.06971	-0.17283	2.24182	0.51802	-0.74677	-0.088693	0.39529	0.34398	0.375975	0.746379	-0.599885	-0.0361559	-0.401885	-0.2351	-0.42298	1.2983	0.066987	0.3833	0.018547	-0.0090714	-0.39018	0.41699	0.21117	-0.0560005	-0.64818	0.02973	-0.088218	0.709485	0.0190894	0.794845	0.517837	-1.09637
TCGA-OL-A5RV	STAGE IIIC	Breast Invasive Ductal Carcinoma	BRCA_LumA	No	Responder	Adriamycin	Chemotherapy	0.05823	-0.019512	-0.44407	-0.54668	-0.31444	-0.65428	-0.12116	-0.087358	0.83747	0.59783	0.378949	0.21293	-0.23853	0.10767	-0.19193	-0.085426	0.27707	0.13502	0.207965	0.152169	0.0918348	-0.0495658	0.378175	0.039953	0.8736	0.11123	0.38518	1.8667	0.019877	0.10845	0.044818	-0.26902	0.2173	0.148929	0.88663	0.18099	0.51768	-0.143625	-0.0912606	-0.278755	-0.228913	0.0425238
TCGA-OL-A5RZ	STAGE IA	Breast Invasive Ductal Carcinoma	BRCA_Her2	No	Responder	Adriamycin	Chemotherapy	0.33328	0.042896	-0.44072	-0.45119	-0.94932	-0.86415	0.12246	-0.74913	0.089863	-0.58555	0.0557895	-0.38436	0.08422	0.47985	-0.37728	-0.022137	-0.56629	-0.37413	-0.197685	0.431009	-0.830355	0.0854242	-0.230575	-0.70502	-0.60932	0.5414	-0.012481	0.50234	-0.37687	-0.1034	-0.13031	0.12343	0.0577099	0.503269	-0.25548	-0.11522	0.22194	0.357795	-0.225261	0.498825	0.089257	-0.506766
TCGA-S3-A6ZG	STAGE IIB	Breast Invasive Carcinoma (NOS)	BRCA_LumA	No	Responder	Adriamycin	Chemotherapy	-0.10054	0.029165	0.091149	-0.0043283	-0.50902	0.21291	-0.24582	0.32664	0.42114	0.48615	-0.39589	-0.63112	-0.46181	-0.045537	-0.37257	0.33173	-0.47564	-0.48723	0.049735	-0.166271	0.303925	-0.0847058	0.0335249	-0.10533	0.79791	-0.56527	0.29051	2.0533	0.6983	-0.016261	0.30268	-0.47554	0.0968499	0.262499	0.19839	0.15256	0.63445	0.0176949	-0.251141	-0.135415	-0.055923	-0.0966263
TCGA-S3-AA0Z	STAGE IIB	Breast Invasive Ductal Carcinoma	BRCA_Basal	No	Responder	Adriamycin	Chemotherapy	0.022889	0.25171	0.27433	-0.092353	-0.098652	-0.61704	-0.39459	0.24358	0.2143	0.21953	-0.667065	0.15645	-0.821405	0.002816	0.047223	-0.11973	-0.93473	-1.0866	-0.81827	-0.0668355	-0.35542	0.000199232	0.14824	-0.3578	0.2369	-0.4753	0.073279	-0.5732	0.39054	0.42363	0.52032	-0.27104	0.346515	0.516715	-0.136715	-0.394545	0.053154	0.13488	-0.617216	-0.41058	0.051772	0.227829
TCGA-LL-A8F5	STAGE IIA	Breast Invasive Ductal Carcinoma	BRCA_Basal	No	Responder	Adriamycin	Chemotherapy	0.41496	0.097988	0.02132	-0.24071	-0.43364	-0.23942	-0.19947	-0.35644	-0.40127	-0.43072	-1.2488	-0.58426	-1.03852	0.093497	-0.15017	0.082412	1.2384	1.3495	-0.715705	1.21744	0.00327487	0.0204942	-0.063345	-0.25221	-0.18256	0.12675	0.23471	-0.38237	0.33232	0.24817	0.28024	0.86988	0.40399	-0.16399	-1.01326	-0.48876	-0.16759	0.878655	-0.338911	-0.285405	0.110307	0.0307038
TCGA-A2-A0EW	STAGE IIIC	Breast Invasive Lobular Carcinoma	BRCA_LumA	Yes	Non Responder	Adriamycin	Chemotherapy	0.23121	0.24123	0.081578	0.96273	0.067642	1.3581	0.32295	-0.19961	-0.17779	-0.21674	0.684371	-1.2581	1.32725	0.068567	-1.2649	0.32406	0.48432	0.20957	0.767937	-0.044849	-0.171284	-0.155394	-0.170504	-0.15199	0.70852	0.54868	0.48689	1.3666	-0.21342	0.13658	0.12008	-0.74901	0.0010215	0.405651	0.110931	0.497682	-0.061129	-0.204004	0.849571	0.992017	0.160139	-1.19443
TCGA-A2-A0EW	STAGE IIIC	Breast Invasive Lobular Carcinoma	BRCA_LumA	Yes	Non Responder	Adriamycin	Chemotherapy	0.23121	0.24123	0.081578	0.96273	0.067642	1.3581	0.32295	-0.19961	-0.17779	-0.21674	0.684371	-1.2581	1.32725	0.068567	-1.2649	0.32406	0.48432	0.20957	0.767937	-0.044849	-0.171284	-0.155394	-0.170504	-0.15199	0.70852	0.54868	0.48689	1.3666	-0.21342	0.13658	0.12008	-0.74901	0.0010215	0.405651	0.110931	0.497682	-0.061129	-0.204004	0.849571	0.992017	0.160139	-1.19443
TCGA-A2-A0EW	STAGE IIIC	Breast Invasive Lobular Carcinoma	BRCA_LumA	Yes	Non Responder	Adriamycin	Chemotherapy	0.23121	0.24123	0.081578	0.96273	0.067642	1.3581	0.32295	-0.19961	-0.17779	-0.21674	0.684371	-1.2581	1.32725	0.068567	-1.2649	0.32406	0.48432	0.20957	0.767937	-0.044849	-0.171284	-0.155394	-0.170504	-0.15199	0.70852	0.54868	0.48689	1.3666	-0.21342	0.13658	0.12008	-0.74901	0.0010215	0.405651	0.110931	0.497682	-0.061129	-0.204004	0.849571	0.992017	0.160139	-1.19443
TCGA-A2-A0EW	STAGE IIIC	Breast Invasive Lobular Carcinoma	BRCA_LumA	Yes	Non Responder	Adriamycin	Chemotherapy	0.23121	0.24123	0.081578	0.96273	0.067642	1.3581	0.32295	-0.19961	-0.17779	-0.21674	0.684371	-1.2581	1.32725	0.068567	-1.2649	0.32406	0.48432	0.20957	0.767937	-0.044849	-0.171284	-0.155394	-0.170504	-0.15199	0.70852	0.54868	0.48689	1.3666	-0.21342	0.13658	0.12008	-0.74901	0.0010215	0.405651	0.110931	0.497682	-0.061129	-0.204004	0.849571	0.992017	0.160139	-1.19443
TCGA-D8-A13Z		Breast Invasive Ductal Carcinoma	BRCA_Her2	No	Responder	Adriamycin	Chemotherapy	0.00495	0.038123	0.050516	0.84926	0.34559	1.043	0.37557	0.068599	0.014579	0.40064	0.798914	-0.59239	-0.234315	-0.0484	0.30848	-0.18175	1.905	1.8629	-0.1939	-0.0928656	0.33218	-0.0348909	-0.1767	-0.14066	0.078549	-0.077064	0.13156	0.83886	0.28507	0.28173	0.28739	-0.088555	-0.107145	0.0822245	0.475105	-0.289945	-1.348	-0.30046	-0.0646856	0.07284	0.0963319	0.138159
TCGA-D8-A147		Breast Invasive Ductal Carcinoma	BRCA_Basal	No	Responder	Adriamycin	Chemotherapy	-0.1429	-0.19352	-0.27794	0.19545	-0.089415	0.90819	-0.013863	-0.18529	-0.49108	-0.67222	-0.20236	-1.1117	0.64745	-0.16768	0.78871	0.26706	0.5426	-0.76717	0.537865	0.25872	-0.0430649	0.122605	0.204135	-0.45227	-0.23483	-0.49261	0.0096464	-0.60439	0.24855	0.077279	0.37252	0.55297	0.14708	0.24582	0.0442302	-0.11341	0.92148	0.365535	0.57932	-0.306845	-0.219143	0.286364
TCGA-D8-A1JI	STAGE IIA	Breast Invasive Ductal Carcinoma	BRCA_LumB	No	Responder	Adriamycin	Chemotherapy	-0.0279343	0.0946125	0.221508	0.098411	0.16263	0.29949	-0.0107268	0.914315	1.65795	1.01554	0.80714	-1.1987	-0.41568	-0.171648	0.129115	0.172776	1.0293	1.24635	0.343325	0.534519	0.275315	0.0335242	0.0961149	-0.028051	-0.370075	-1.17975	0.25125	0.961845	0.238224	0.0536635	0.076907	-1.3608	-0.22419	-0.191131	-0.33165	0.3337	0.007535	-0.0919452	-0.524071	-0.036345	-0.057573	0.0626037
TCGA-D8-A1JJ	STAGE IIA	Breast Invasive Ductal Carcinoma	BRCA_LumB	No	Responder	Adriamycin	Chemotherapy	-0.054406	-0.211575	0.69603	-0.683445	0.27175	-0.109618	-0.165375	0.407725	0.300435	0.036335		-0.392125		-0.243553	0.045345	0.234418	0.42467	-0.285165						-0.275695	-0.281705	0.0618985	0.072195	0.97921	0.155217	-0.08828	0.0395907	-0.272369					0.02796
TCGA-BH-A0HX	STAGE IIB	Breast Invasive Ductal Carcinoma	BRCA_LumA		Responder	Adriamycin	Chemotherapy	0.22323	0.12593	0.43348	0.9865	-0.40852	0.072283	-0.10251	-0.26809	1.0585	1.0508	1.46282	0.2789	1.5409	0.43373	0.077018	-214	-1.087	-1.0315	1.51067	-0.49188	0.331355	0.102065	-0.450455	-0.33202	0.070131	-0.45144	0.19124	1.7088	0.61929	0.079042	0.10119	-0.12298	0.0109505	0.08964	-0.10534	0.399751	-0.23782	-0.424855	1.52117	0.327325	-0.0230625	-0.148706
TCGA-A1-A0SQ	STAGE IIB	Breast Invasive Ductal Carcinoma	BRCA_LumA		Responder	Adriamycin+ Cyclophosphamide	Chemotherapy	0.060581	-0.102858	-0.119848	-0.135865	-0.27986	-0.504335	-0.16187	0.19049	1.57855	1.25725		0.726795		-0.06689	0.13809	0.36728	-0.787295	-1.01306						0.52695	1.08817	-1.12205	0.0939345	0.94277	-0.0408929	0.00914171	0.033071	-0.41305					-0.204295
TCGA-D8-A27L	STAGE IIIA	Breast Invasive Ductal Carcinoma	BRCA_LumA	No	Responder	Adriamycin+Cyclophosphamide	Chemotherapy	-0.0216325	0.0050975	-0.000775	-0.577085	-0.398925	0.343084	-0.175425	0.32959	-0.126707	-0.44532	0.472551	0.254945	0.0795711	-0.070647	-0.221053	0.116535	2.26415	2.04215	-0.525344	0.583781	-0.240854	-0.284155	-0.270704	0.134735	0.442895	0.001375	0.0881095	1.3508	0.222325	0.14129	0.20649	-0.655845	-0.355319	0.252021	-0.207159	-0.0299389	0.0414195	-0.261144	0.0409705	0.332166	0.264158	-0.268145
TCGA-D8-A27K	STAGE IIB	Breast Invasive Ductal Carcinoma	BRCA_LumA	No	Responder	Adriamycin+Cyclophosphamide	Chemotherapy	0.0737449	0.0382125	-0.39421	-0.165585	-0.349835	0.2713	-0.0134315	0.43598	0.54373	0.128646	0.253184	0.38494	-0.229865	0.0487785	0.124749	0.156732	-0.087332	-0.160375	-0.31067	0.0604144	-0.13682	-0.128091	-0.0567201	0.19648	0.70049	-0.700085	0.0635385	1.5792	0.37016	0.101145	0.242765	-0.257425	-0.215055	-0.244555	-0.122725	-0.036495	0.5371	-0.11679	0.120594	0.17037	0.253092	-0.173311
TCGA-D8-A1X9	STAGE IIB	Breast Invasive Ductal Carcinoma	BRCA_LumA	No	Responder	Adriamycin+Cyclophosphamide	Chemotherapy	-0.12254	-0.12876	-0.034546	-0.23994	-0.090158	-0.52538	-0.10096	0.39702	1.1385	0.47066	-0.275075	0.2274	0.173905	-151	0.17058	0.13323	-1.027	-0.62248	-0.10557	-0.434296	0.12667	0.0473292	0.10875	-0.36567	-0.083097	-0.21508	0.026159	1.1606	0.2505	-0.036481	0.13796	0.047088	-0.119325	-0.227415	-0.386805	0.388095	-1.3255	-0.18196	0.271224	-0.1602	0.319562	0.0701487
TCGA-D8-A1XF	STAGE IIA	Breast Invasive Ductal Carcinoma	BRCA_LumB	No	Responder	Adriamycin+Cyclophosphamide	Chemotherapy	0.072755	0.014034	0.5456	1.7595	0.83653	2.7113	0.85986	-0.09952	-0.026289	0.58581	-0.131362	0.26634	-0.0575415	-0.12407	0.14671	-0.59535	0.061116	0.13788	-0.468446	0.398158	-0.512437	-0.0867374	-0.234877	-0.40327	-1.0042	-0.60155	-0.099206	0.38632	0.073349	-0.060876	0.17903	1.1183	-0.0886916	0.136818	-0.280132	0.0248985	-0.1363	0.177603	-0.0351322	0.241093	0.0463255	-0.433018
TCGA-D8-A1XR	STAGE IIB	Breast Invasive Ductal Carcinoma	BRCA_LumB	No	Responder	Adriamycin+Cyclophosphamide	Chemotherapy	0.48066	0.26466	0.19428	-0.055786	-0.51118	-0.43609	-0.10584	-0.1808	0.60359	0.050003	0.71687	-0.087131	2.07696	0.40108	-0.21624	-0.015678	-0.33006	-0.26274	0.700675	-0.0119104	-0.563055	-0.00360571	0.130445	0.054921	0.46641	1.1519	562	1.2619	0.65856	-0.1502	0.0038656	-0.67536	-0.0718599	0.17007	-0.03625	0.14162	-0.15669	0.021635	0.122959	0.761195	0.445007	-0.195066
TCGA-D8-A1XT	STAGE IIA	Breast Invasive Ductal Carcinoma	BRCA_Her2	No	Responder	Adriamycin+Cyclophosphamide	Chemotherapy	0.049958	-0.12889	-0.15642	0.97416	0.37416	1.2171	0.41998	0.13434	-0.14106	-0.5459	-0.366165	-0.4877	0.228315	0.088085	0.13738	-0.091086	0.26759	0.2399	-0.21425	1.00344	-0.42282	-0.00720085	-0.26108	-0.30017	-0.21757	-0.17917	0.20364	0.91455	0.12426	-0.13493	-0.099495	0.458	0.474575	0.0950045	-0.0520751	-0.141645	-0.13546	0.8045	-0.0398457	0.67911	0.0189319	-0.276931
TCGA-D8-A1XW	STAGE IIA	Breast Invasive Ductal Carcinoma	BRCA_Normal	No	Responder	Adriamycin+Cyclophosphamide	Chemotherapy	0.38653	0.048403	-0.27677	-0.17249	0.1436	0.10121	-0.084887	-0.80031	0.4174	-0.18047	0.724952	-0.14047	0.326943	0.37604	0.075879	-0.28565	-0.3808	-0.042485	-0.0994224	-0.291088	-0.361403	-0.0415432	0.104408	0.071636	-0.48515	0.025487	-0.010289	-0.87735	0.11281	0.57644	-0.26583	-0.30646	-0.0546674	-0.156318	-0.264997	0.171793	0.7693	0.220147	0.046412	0.0962876	0.00979958	0.0316164
TCGA-D8-A27F	STAGE IIA	Breast Invasive Ductal Carcinoma	BRCA_Basal	No	Responder	Adriamycin+Cyclophosphamide	Chemotherapy	-0.09398	0.34755	0.50132	0.29425	0.24096	0.78574	0.16426	-1.3229	-0.32493	-0.3308	0.23309	-0.43329	0.0614799	0.051948	0.034169	-823	-1.1259	-0.69913	-0.938375	-0.394251	0.548805	-0.293566	-0.270065	-0.42714	-0.54247	-0.11738	-0.11302	-0.6009	0.31301	0.75837	-0.0030738	0.66213	-0.22877	0.489009	0.30528	-0.92357	-1.0814	-0.213615	-0.831721	0.057695	0.476907	-0.154336
TCGA-D8-A27R	STAGE IIIC	Breast Invasive Ductal Carcinoma	BRCA_LumB	No	Responder	Adriamycin+Cyclophosphamide	Chemotherapy	0.19842	0.0735595	0.100394	0.26858	0.08256	0.980965	0.050137	-0.129813	1.30765	1.4363	1.08	-0.889905	0.944395	0.0936735	-0.36774	-0.392139	0.19369	0.0205035	-0.16397	0.0502545	-0.56961	-0.0616408	-0.31236	-0.412015	-0.635385	-0.17804	0.105082	0.140645	0.16741	0.029818	-0.18522	0.109497	-0.226395	0.116574	-0.650615	0.0413151	-0.83613	-0.0502801	-0.0379356	0.55282	0.187742	-0.568531
TCGA-D8-A1X8	STAGE IIIA	Breast Invasive Lobular Carcinoma	BRCA_LumA	No	Responder	Adriamycin+Cyclophosphamide	Chemotherapy	0.029523	0.047553	-0.30902	-0.82769	0.12606	-0.28073	-0.20418	0.096321	1.1042	0.87471	0.143495	-0.19299	-0.333695	0.12548	0.064774	0.2419	1.5727	0.71094	-0.11883	0.246275	0.0164	-0.0136107	-0.0526899	-0.71527	-0.74548	-0.4547	0.18558	1.5678	0.2994	-0.00058719	-0.013636	-0.85958	0.0726251	0.295255	0.319615	0.239125	0.23599	-0.0225	-0.123286	0.3604	-0.000797857	-0.0973811
TCGA-D8-A27I	STAGE IIIA	Breast Invasive Lobular Carcinoma	BRCA_LumA	No	Responder	Adriamycin+Cyclophosphamide	Chemotherapy	0.40726	0.255985	-0.0379795	-0.667225	-0.310405	0.208336	-0.11133	-0.51459	-0.26337	-0.38936	-0.0673704	-0.56277	-0.0370699	0.203461	-0.65815	-0.503015	0.52569	0.47971	-0.724615	1.70794	-1.00205	0.00604429	0.00494504	-0.287998	-0.41864	0.30589	-0.001848	0.585745	0.0446035	0.00962	-0.0486635	-0.606105	0.33689	0.41548	-0.5048	-0.18107	-0.044275	1.55844	-0.33774	0.636035	0.619137	-0.615776
TCGA-D8-A27H	STAGE IIA	Breast Invasive Ductal Carcinoma	BRCA_Basal	No	Responder	Adriamycin+Cyclophosphamide	Chemotherapy	0.042719	-0.14598	0.042774	-0.59912	-0.015196	1.2168	-0.056618	-0.71856	-1.0155	-1.3195	0.196235	0.94172	-0.240525	-0.1059	-0.17805	0.63539	0.34328	-0.33071	-0.98567	-0.324285	-0.26889	-0.0603005	-0.12234	-0.038281	-0.28684	0.68304	-0.22869	-0.52005	0.15005	0.49838	0.053983	-0.37629	-0.0132647	0.594395	-0.260255	0.0383054	0.42585	0.0235502	-0.756485	0.52921	0.488402	-0.312291
TCGA-D8-A140	STAGE IIB	Breast Invasive Ductal Carcinoma	BRCA_LumA	No	Responder	Adriamycin+Cyclophosphamide	Chemotherapy	0.020681	-0.055493	0.19109	-0.44756	-0.27055	0.035908	-0.13134	-0.27724	1.3763	1.2555	0.23219	-0.9628	-0.12542	-0.050599	0.67887	0.10213	-0.63319	-0.82356	0.214145	0.0874598	0.179655	-0.139146	-0.0522048	-0.12846	0.56339	-0.66097	0.12312	2.4462	0.13786	0.224	0.14355	0.20702	0.0381203	-0.22133	-0.1928	-0.18363	-0.010505	0.0801552	0.56699	-0.359585	-0.0366627	0.0330441
TCGA-D8-A1XK	STAGE IIB	Breast Invasive Ductal Carcinoma	BRCA_Basal	No	Responder	Adriamycin+Cyclophosphamide	Chemotherapy	0.54793	0.57133	1.6018	1.0203	-0.21576	-1.2193	0.4437	-1.8502	-0.84546	-0.97788	-0.76158	-0.44026	-1.06646	0.5482	-0.7057	-2.4376	-1.5139	0.64328	-0.734955	1.37107	-1.27294	0.0340141	-0.0220251	0.47806	-2.3849	-0.776	0.046676	-0.11706	0.057817	0.39404	-0.079335	1.4084	0.37731	0.194019	-1.2121	-1.09043	-2.8637	1.14768	-1.15827	-0.179495	0.392707	0.190314
TCGA-D8-A1Y3	STAGE IIIA	Breast Invasive Ductal Carcinoma	BRCA_LumB	No	Responder	Adriamycin+Cyclophosphamide	Chemotherapy	0.14323	-0.092787	0.56169	2.5688	0.58094	1.9488	1.0951	0.08062	-1.0973	1.0442	-0.432585	0.22622	0.295565	0.15143	0.48771	-0.44287	-1.3841	-1.2475	-0.15653	-0.579096	-0.52392	-0.0998609	-0.0816401	-1.2034	-0.93901	-0.51089	0.0043127	0.69502	0.35273	0.43649	0.27642	0.29445	0.0927149	0.0921645	-0.0695751	0.316645	0.13741	-0.18702	0.173514	0.03866	0.084602	0.0740587
TCGA-D8-A27T	STAGE IIIC	Breast Invasive Lobular Carcinoma	BRCA_LumA	No	Responder	Adriamycin+Cyclophosphamide	Chemotherapy	0.007975	-0.146507	-0.282885	-0.157371	-0.399405	-0.113684	-0.16146	0.236475	0.537795	0.185748	0.227155	-0.37791	0.141585	0.0136151	0.23125	0.2519	0.70492	0.238465	-0.46521	-0.0421755	0.15858	-0.234371	-0.27965	0.016533	0.310685	-0.271955	0.14591	1.48665	0.388245	0.211085	0.20236	-0.274228	-0.167095	0.488585	-0.396745	0.0169151	0.978125	-0.11917	-0.560845	0.46888	0.299642	-0.269301
TCGA-D8-A27W	STAGE IIIB	Breast Invasive Mixed Mucinous Carcinoma	BRCA_LumB	No	Responder	Adriamycin+Cyclophosphamide	Chemotherapy	0.150265	-0.126027	0.149786	0.91462	0.336555	1.05114	0.171081	0.023085	1.18405	0.887285	-0.673905	-0.5856	-0.0746746	-0.039845	0.113577	0.192665	-1.18835	-0.74117	-0.16058	-0.198055	-0.00402982	0.0924695	-0.12657	-0.193009	0.116737	-0.527925	-0.0818985	1.5489	0.079211	-0.0790635	0.12408	0.285035	-0.203415	0.282425	-1.00738	-0.0700046	0.693555	0.10954	-0.555485	0.64979	0.671692	-0.268601
TCGA-E2-A107	STAGE IIIA	Breast Invasive Lobular Carcinoma	BRCA_LumA	No	Responder	Adriamycin+Cyclophosphamide+Avastin	Chemotherapy	0.1156	0.14508	0.091771	-0.21892	-0.52612	-1.1329	-0.088687	0.076469	0.39365	0.69692	-0.23639	-1.5399	-0.18993	0.066942	0.1685	-0.34724	2.0314	1.865	0.730246	0	0.374615	-0.0275653	0.182735	-0.53272	-0.78422	-0.95214	0.28233	1.7644	0.67578	0.44797	0.35685	-0.80514	0.0462005	0.27766	0.33343	0.176251	-0.66777	0.0792754	0.30277	-0.477324	-0.237352	0.214704
TCGA-D8-A1JM	STAGE IIB	Breast Invasive Ductal Carcinoma	BRCA_Basal	No	Responder	Adriamycin+Cyclophosphamide+Tamoxifen	Chemotherapy|Hormone Therapy	0.381445	0.36513	0.18965	0.331485	-0.0273955	0.4155	0.0196095	0.008445	0.009336	-0.362535	-0.278839	-618	0.715932	0.27739	0.30382	-0.370685	0.039389	-0.27273	-0.435723	-0.871949	0.974016	-1.04075	-0.423933	-0.159936	-0.79716	-1.19095	0.0617445	-0.68483	-0.084258	0.71108	-0.21672	1.1733	-0.780318	-0.796909	0.620992	-1.08371	-0.38885	-0.969603	-1.18933	0.195727	0.708389	-0.721625
TCGA-D8-A1XL	STAGE IIB	Breast Invasive Ductal Carcinoma	BRCA_LumB	No	Responder	Adriamycin+Cyclophosphamide+Tamoxifen	Chemotherapy	-0.11289	-0.24024	-0.11534	-0.4647	0.018644	0.51046	-0.080771	-0.17091	1.0346	0.51155	-0.3246	-0.24099	0.00808008	-0.17691	0.82121	0.14739	-0.86482	-0.80943	0.0335551	-0.47692	0.122725	-0.0616957	0.00818503	-0.39456	-0.018741	-0.48869	0.0029739	1.8581	0.24132	0.069166	0.3684	-0.12482	-0.15082	-0.13658	-0.41124	-0.10122	0.57268	-0.261775	-0.31025	0.0589551	0.111287	0.114274
TCGA-D8-A1X7	STAGE IIA	Breast Invasive Carcinoma (NOS)	BRCA_LumB	No	Responder	Adriamycin+Cyclophosphamide+Tamoxifen	Chemotherapy|Hormone Therapy	0.03145	0.081956	-0.40461	-0.26972	-0.12384	-0.089435	0.078827	-0.36331	-0.053115	-0.36569	-0.364002	-0.47744	-0.889281	0.017658	0.048277	-0.034189	-0.93102	-0.023836	-0.679017	0.0224079	-0.763237	0.374123	0.119253	0.45368	0.26277	-0.3318	-0.13456	1.3552	-0.041168	0.1429	-0.09559	-0.45292	0.0230384	0.972048	-0.257372	-0.302281	0.16065	0.362513	-0.492612	1.20283	1.3821	-0.0223178
TCGA-A2-A0CQ	STAGE IA	Breast Invasive Ductal Carcinoma	BRCA_LumA	No	Responder	AE-37	Immunotherapy	-0.014912	0.16212	-0.12771	-0.21055	-0.24937	-0.56378	-0.15767	0.35983	0.73002	1.0756	-0.407781	-0.65887	-0.0968901	0.032691	0.36004	0.64196	-0.77112	-1.1795	0.582435	-0.643071	0.531165	-0.156306	-0.0488551	0.27826	1.1438	-0.81857	0.15476	2.1455	0.31322	0.19074	0.47887	-0.59568	-0.26131	-0.121371	0.21537	0.08531	1.0083	-0.215535	1.22612	0.171155	-0.00464305	0.242814
TCGA-A2-A0EQ	STAGE IIA	Breast Invasive Ductal Carcinoma	BRCA_Her2	No	Responder	AE-37	Immunotherapy	0.093743	0.01819	0.16818	-0.36479	-0.11019	-0.44092	-0.14227	-0.54406	0.38805	0.28097	-0.641585	-0.85738	0.188256	0.030716	-0.070928	-0.12721	-0.51129	0.49342	-0.0143293	0.0965951	0.42798	0.24525	0.0210506	-0.58027	-0.034123	-0.70802	0.044879	0.67302	0.19109	0.0071915	0.60779	0.84387	0.0159756	-0.106755	0.00651562	-0.0591843	0.48911	0.100411	1.22946	0.194611	-0.139477	-0.0491305
TCGA-AO-A12D	STAGE IIA	Breast Invasive Ductal Carcinoma	BRCA_Her2	No	Responder	Albumin-Bound Paclitaxel	Chemotherapy	0.0869305	-0.046986	0.129495	-0.35755	-0.21827	-0.67817	-0.071657	-0.258125	-0.20244	0.071045	-0.0815054	0.14342	-0.054655	-0.019057	0.193154	0.0130265	-0.80953	-0.497765	-0.26571	-0.0836455	-0.0353402	-0.0320808	0.13188	-0.209595	-0.20775	0.65797	0.05028	1.15725	0.271325	0.154905	0.17446	0.235065	0.444215	-0.101375	0.338125	0.549635	1.17855	0.0528399	-0.225056	-0.03484	-0.094068	-0.0411412
TCGA-E2-A150	STAGE IIA	Breast Invasive Ductal Carcinoma	BRCA_Basal	No	Responder	Albumin-Bound Paclitaxel	Chemotherapy	0.0080492	-0.083297	0.088871	-0.013543	-0.21298	0.68285	-0.16656	-0.39283	-0.34657	-0.55048	0.49375	0.80466	-0.0408101	-0.061982	0.095301	0.028101	-0.29625	-0.54753	-0.664795	0.190719	0.00125478	-0.130256	-0.132195	-0.24584	-0.055157	1.4115	0.025949	-0.45553	0.38245	0.45906	0.025131	0.16324	0.10296	0.0578795	0.19615	-0.32315	-0.73511	0.384145	-0.545511	0.108235	0.404887	-0.125276
TCGA-E2-A152	STAGE I	Breast Invasive Ductal Carcinoma	BRCA_Her2	Yes	Responder	Albumin-Bound Paclitaxel	Chemotherapy	-0.062005	-0.14635	-0.26352	-0.02095	0.20836	0.19296	0.11062	-0.1955	-0.17838	-0.23014	-0.70214	-1.1453	-0.3506	-0.081316	0.079672	0.57303	0.97139	1.5426	-0.040245	-0.125331	0.158535	0.270764	0.0340149	0.68521	0.066312	-0.09197	0.048938	1.2954	0.33866	0.34874	0.21796	0.25121	0.05502	0.00759951	0.74774	0.18651	-0.31091	-0.0634751	-0.368131	-0.167115	-0.189663	0.0904738
TCGA-E2-A159	STAGE IIA	Breast Invasive Ductal Carcinoma	BRCA_Basal	No	Responder	Albumin-Bound Paclitaxel	Chemotherapy	-0.17651	0.0018835	0.27042	0.61693	0.1296	0.72639	-0.0053113	-0.36043	1.0426	0.98578	0.851845	0.30878	-0.294275	-0.13768	0.11899	-0.023804	1.434	1.8035	-0.51754	-0.0121854	0.44921	0.114109	0.0161901	-0.45376	-0.33815	0.85062	-0.13163	-0.47246	0.25475	-0.0031554	0.25046	0.33646	0.286925	-0.186355	0.355555	0.109115	0.26325	-0.0101	-0.544705	-0.22858	-0.0943479	0.0586789
TCGA-A2-A0CR	STAGE IIB	Breast Invasive Lobular Carcinoma	BRCA_LumA	No	Responder	Anastrazole	Hormone Therapy	0.25321	0.13835	-0.040803	-0.50307	-0.49628	-0.014132	-0.35596	-0.16493	-0.26979	-0.6399	-0.133081	-0.74229	0.00975995	0.14283	-0.26513	0.0915	-0.20458	-0.25455	0.195105	0.469069	-0.183085	-0.302846	-0.237665	-0.0027652	0.64903	0.1371	0.22111	1.424	0.51349	0.062764	0.16198	-0.39536	0.1261	0.0641695	0.0326699	0.25486	1.1848	0.367715	0.0124594	0.415355	0.033837	-0.449766
TCGA-A7-A3J0	STAGE IIA	Breast Invasive Mixed Mucinous Carcinoma		No	Responder	Anastrazole	Hormone Therapy	0.16678	0.15047	-0.25754	-0.2329	-0.32076	-244	-0.35995	-0.23141	-0.14521	-0.32386	-0.107263	-0.091578	-0.0357122	0.075236	-0.48439	0.16619	0.29085	-0.0025012	-0.233207	0.289357	-0.346817	-0.036818	-0.00568723	-0.13069	0.20973	0.17778	0.041991	0.68683	0.30573	0.075276	-0.078981	0.11919	-0.140722	0.587937	-0.274842	0.00364786	0.6142	0.171153	-0.128503	0.804123	0.124945	-0.412378
TCGA-A7-A3J1	STAGE IA	Breast Invasive Lobular Carcinoma		No	Responder	Anastrazole	Hormone Therapy	0.029457	0.13668	0.16655	-0.53152	-0.41525	0.28143	-0.43528	-0.29253	-0.053178	-0.079269	0.656695	-1.4164	1.12499	-0.060074	0.084551	0.086466	0.55844	0.35368	0.78261	0.0755145	0.36844	-0.111441	-0.22128	-0.67935	-0.66342	0.24773	0.30458	1.9382	0.46508	0.057534	-0.0041332	-0.77537	-0.186485	0.176365	-0.301125	0.162075	-0.26366	-0.16622	0.526444	0.50307	0.115882	-1.29756
TCGA-A7-A6VX	STAGE IIA	Breast Invasive Ductal Carcinoma	BRCA_LumB	No	Responder	Anastrazole	Hormone Therapy	-0.036169	0.22134	0.099794	-0.059593	-0.48795	0.84301	-0.30051	-0.27174	0.092337	0.2765	0.233579	-0.22845	0.0709099	-0.011849	-0.25478	0.24546	0.71538	0.09162	-0.028805	0.241479	-0.0187952	0.123954	0.244145	-0.35119	-0.56459	-0.43547	0.25081	1.5281	0.49125	0.18674	0.28154	-0.1831	0.11857	0.0490995	-0.0526001	-0.10509	0.43394	0.0308948	-0.385171	-0.159135	-0.155103	0.179094
TCGA-A7-A6VX	STAGE IIA	Breast Invasive Ductal Carcinoma	BRCA_LumB	No	Responder	Anastrazole	Hormone Therapy	-0.036169	0.22134	0.099794	-0.059593	-0.48795	0.84301	-0.30051	-0.27174	0.092337	0.2765	0.233579	-0.22845	0.0709099	-0.011849	-0.25478	0.24546	0.71538	0.09162	-0.028805	0.241479	-0.0187952	0.123954	0.244145	-0.35119	-0.56459	-0.43547	0.25081	1.5281	0.49125	0.18674	0.28154	-0.1831	0.11857	0.0490995	-0.0526001	-0.10509	0.43394	0.0308948	-0.385171	-0.159135	-0.155103	0.179094
TCGA-A2-A0CK	STAGE IIIA	Breast Invasive Lobular Carcinoma	BRCA_LumA	Yes	Responder	Anastrazole	Hormone Therapy	0.130281	0.0226793	0.054042	-0.41288	-0.805555	-0.837875	-0.222302	0.028871	1.08	0.872175	-0.671641	-0.376505	-0.44313	0.13309	-0.175617	0.0514855	-0.6181	-0.47107	-0.054145	0.715979	-0.458815	-0.133366	0.0010749	-0.0928425	0.555575	-0.32862	0.233695	1.08975	0.157739	-0.0316055	0.26205	-0.28863	-0.0211401	0.425839	-0.21225	0.20036	-0.29536	0.537805	0.0442593	0.195465	-0.046893	-0.310026
TCGA-A2-A0CK	STAGE IIIA	Breast Invasive Lobular Carcinoma	BRCA_LumA	Yes	Responder	Anastrazole	Hormone Therapy	0.130281	0.0226793	0.054042	-0.41288	-0.805555	-0.837875	-0.222302	0.028871	1.08	0.872175	-0.671641	-0.376505	-0.44313	0.13309	-0.175617	0.0514855	-0.6181	-0.47107	-0.054145	0.715979	-0.458815	-0.133366	0.0010749	-0.0928425	0.555575	-0.32862	0.233695	1.08975	0.157739	-0.0316055	0.26205	-0.28863	-0.0211401	0.425839	-0.21225	0.20036	-0.29536	0.537805	0.0442593	0.195465	-0.046893	-0.310026
TCGA-A2-A0CP	STAGE IA	Breast Invasive Ductal Carcinoma	BRCA_LumA	No	Responder	Anastrazole	Hormone Therapy	0.11283	0.17246	0.36541	0.3825	-0.45082	-0.82722	-0.18459	-0.78293	-0.6669	-0.13289	0.118925	-1.5561	-0.261305	0.10861	-0.4562	0.0446	0.20909	-0.14876	0.0124602	-0.0904653	-0.27366	-0.0796806	0.13515	-0.1985	-0.46315	0.34696	0.14731	0.11454	0.026369	0.20319	-0.21785	-0.72734	0.111935	0.583755	0.197795	0.212365	-0.40591	-0.0368499	0.629725	0.0335002	0.136162	0.00898899
TCGA-A2-A0CS	STAGE IV	Breast Invasive Ductal Carcinoma	BRCA_LumA		Responder	Anastrazole	Hormone Therapy	-0.065313	0.059194	-0.071998	0.058049	-0.41382	-0.74006	-0.22397	-0.2384	1.1692	1.0972	0.556139	0.66286	-0.25766	-0.059422	0.1278	0.32396	1.2058	1.5703	-0.038325	-0.226051	0.220185	0.139894	0.121895	-0.044446	0.5971	0.21455	0.10013	1.8611	0.053254	0.4516	-0.11686	-0.63423	0.12846	0.153449	0.12769	0.49521	0.43674	0.0222949	-0.353561	-0.209305	0.084757	-0.0342063
TCGA-A2-A0CW	STAGE IIB	Breast Invasive Ductal Carcinoma	BRCA_LumB	No	Responder	Anastrazole	Hormone Therapy	0.061358	0.046738	0.12409	-0.15516	-0.15086	-0.039747	0.23331	0.31114	0.98265	0.80691	0.117765	-0.3634	0.269155	0.037296	0.44929	0.43494	-0.74093	-0.7996	0.74181	-0.459836	0.3174	-0.100721	-0.10122	-0.55289	0.025453	-0.6025	0.093404	1.052	-0.072063	0.27981	0.082285	-0.14015	0.067735	-0.184295	0.119265	0.962295	0.19599	-0.21905	0.775304	-0.02197	-0.115918	0.175659
TCGA-A2-A0ES	STAGE IIA	Breast Invasive Lobular Carcinoma	BRCA_LumA	No	Responder	Anastrazole	Hormone Therapy	0.24205	0.2244	-0.28993	0.6611	-0.12205	0.84704	0.11826	-0.48872	0.31239	0.21659	-0.44486	0.25519	-0.335009	0.063087	-0.33775	-0.0042936	-0.73795	-0.34275	0.00675565	-0.14848	-0.403375	0.0245148	0.266746	-0.13337	0.39205	0.21761	0.17245	1.1129	-0.12646	0.15523	0.077655	-0.69372	-0.0778194	0.49583	-0.0510094	-0.0344494	-0.286	0.0555955	-0.03827	0.716806	-0.0520824	-0.189006
TCGA-A2-A0ST	STAGE IIA	Breast Invasive Ductal Carcinoma	BRCA_Basal	Yes	Responder	Anastrazole	Hormone Therapy	0.20029	0.14429	0.39585	-0.043153	-0.44583	172	-0.10054	-1.0117	-1.3956	-0.71546	-0.46335	-2.7103	-0.27593	0.20518	0.14334	-0.3625	-0.5096	-0.30384	0.349835	0.0805896	-0.00288506	-0.0829857	0.00623505	-0.60885	-0.91723	0.34884	0.19022	-0.64693	0.43286	0.31589	0.19081	0.55259	0.22728	0.1198	0.55486	0.25981	0.45874	0.061325	-0.0399305	-0.275595	-0.156003	-0.0388061
TCGA-A2-A0ST	STAGE IIA	Breast Invasive Ductal Carcinoma	BRCA_Basal	Yes	Responder	Anastrazole	Hormone Therapy	0.20029	0.14429	0.39585	-0.043153	-0.44583	172	-0.10054	-1.0117	-1.3956	-0.71546	-0.46335	-2.7103	-0.27593	0.20518	0.14334	-0.3625	-0.5096	-0.30384	0.349835	0.0805896	-0.00288506	-0.0829857	0.00623505	-0.60885	-0.91723	0.34884	0.19022	-0.64693	0.43286	0.31589	0.19081	0.55259	0.22728	0.1198	0.55486	0.25981	0.45874	0.061325	-0.0399305	-0.275595	-0.156003	-0.0388061
TCGA-A2-A0ST	STAGE IIA	Breast Invasive Ductal Carcinoma	BRCA_Basal	Yes	Responder	Anastrazole	Hormone Therapy	0.20029	0.14429	0.39585	-0.043153	-0.44583	172	-0.10054	-1.0117	-1.3956	-0.71546	-0.46335	-2.7103	-0.27593	0.20518	0.14334	-0.3625	-0.5096	-0.30384	0.349835	0.0805896	-0.00288506	-0.0829857	0.00623505	-0.60885	-0.91723	0.34884	0.19022	-0.64693	0.43286	0.31589	0.19081	0.55259	0.22728	0.1198	0.55486	0.25981	0.45874	0.061325	-0.0399305	-0.275595	-0.156003	-0.0388061
TCGA-A2-A25E	STAGE IIIA	Breast Invasive Ductal Carcinoma	BRCA_LumB	Yes	Responder	Anastrazole	Hormone Therapy	0.14621	-0.069324	0.56388	-0.21904	0.016061	0.63281	0.073035	-0.87452	1.2825	1.4303	0.741205	-1.1101	0.621335	0.088212	0.065944	-0.71768	-0.45567	-1.0109	0.00715021	0.171015	-0.05424	-0.157581	-0.0208999	-0.19574	0.076556	-0.044226	-0.019642	0.40073	0.2338	0.028224	-0.12349	-0.30547	-0.161145	-0.0282553	-0.162635	-0.236795	-0.49517	0.0426301	-0.241305	0.21734	0.193352	-0.277621
TCGA-A7-A13E	STAGE IIB	Breast Invasive Ductal Carcinoma	BRCA_Basal	Yes	Non Responder	Anastrazole	Hormone Therapy	-0.0960097	-0.0953905	0.23779	0.570275	0.0914655	1.11304	-0.111395	-0.134517	-0.0599307	-0.37734	0.209216	0.131863	0.560637	-0.0472305	0.37956	-0.544575	-0.09784	-0.487855	-0.358058	0.0392061	0.584561	0.0629708	-0.0109284	-0.63163	-0.215375	-0.260335	-0.155156	-0.950765	-0.122807	-0.133383	0.33868	0.81348	-0.173563	-0.165944	-0.115883	-0.238953	-0.528725	0.0611215	-0.416264	-0.102698	-0.0657264	-0.0622296
TCGA-A7-A13E	STAGE IIB	Breast Invasive Ductal Carcinoma	BRCA_Basal	Yes	Non Responder	Anastrazole	Hormone Therapy	-0.0960097	-0.0953905	0.23779	0.570275	0.0914655	1.11304	-0.111395	-0.134517	-0.0599307	-0.37734	0.209216	0.131863	0.560637	-0.0472305	0.37956	-0.544575	-0.09784	-0.487855	-0.358058	0.0392061	0.584561	0.0629708	-0.0109284	-0.63163	-0.215375	-0.260335	-0.155156	-0.950765	-0.122807	-0.133383	0.33868	0.81348	-0.173563	-0.165944	-0.115883	-0.238953	-0.528725	0.0611215	-0.416264	-0.102698	-0.0657264	-0.0622296
TCGA-A7-A13E	STAGE IIB	Breast Invasive Ductal Carcinoma	BRCA_Basal	Yes	Non Responder	Anastrazole	Hormone Therapy	-0.0960097	-0.0953905	0.23779	0.570275	0.0914655	1.11304	-0.111395	-0.134517	-0.0599307	-0.37734	0.209216	0.131863	0.560637	-0.0472305	0.37956	-0.544575	-0.09784	-0.487855	-0.358058	0.0392061	0.584561	0.0629708	-0.0109284	-0.63163	-0.215375	-0.260335	-0.155156	-0.950765	-0.122807	-0.133383	0.33868	0.81348	-0.173563	-0.165944	-0.115883	-0.238953	-0.528725	0.0611215	-0.416264	-0.102698	-0.0657264	-0.0622296
TCGA-A7-A26H	STAGE IIA	Breast Invasive Ductal Carcinoma	BRCA_LumA	Yes	Non Responder	Anastrazole	Hormone Therapy	0.034318	-0.16396	0.032005	-0.27923	-0.5814	0.39532	-0.17705	-0.27568	0.52927	0.076983	-0.708399	0.37772	-0.861098	-0.015523	-0.05241	0.32602	0.10794	-0.19792	-0.281283	0.0601813	-0.801183	0.173916	0.0876367	-0.19106	-0.15064	-0.17812	0.048855	0.87593	0.2344	0.50618	0.036329	-0.90556	-0.0264082	0.776291	-0.456258	0.0885618	0.45663	0.420687	-0.192849	0.670407	0.957079	-0.0607444
TCGA-A7-A3IZ	STAGE IIA	Breast Invasive Lobular Carcinoma		No	Responder	Anastrazole	Hormone Therapy	0.10858	0.11674	-0.26579	0.41502	-0.37734	0.14314	-0.10018	0.016823	0.23081	0.13321	-0.0198354	0.11535	-0.0319649	-0.117	0.018578	0.21693	-0.9539	-1.0021	0.45404	-0.442195	0.60682	-0.0304907	0.02854	0.24264	0.7452	-0.80459	0.30163	1.7573	0.24587	0.30672	0.36491	-1.0062	-0.254905	0.0763246	-0.172785	0.344475	-0.06174	-0.32374	-0.126286	0.41818	-0.166028	0.0348289
TCGA-A7-A3RF	STAGE IIA	Breast Invasive Mixed Mucinous Carcinoma	BRCA_LumA	Yes	Responder	Anastrazole	Hormone Therapy	0.44905	0.17341	-0.50669	-0.28133	-0.13171	-0.74145	-0.2547	-0.30761	0.86726	0.52124	-0.93125	-0.64498	-0.75012	0.42602	-0.033674	0.04467	-0.6754	-0.36103	-0.613865	0.78579	0.394675	0.263754	0.230685	-0.04655	0.067627	-0.92601	0.024654	1.2431	0.13759	0.11711	0.22663	0.065687	-0.11591	0.61774	-0.97302	-0.49678	-0.36482	0.706365	-0.3465	0.611525	0.679037	0.076254
TCGA-A7-A4SF	STAGE IIA	Breast Invasive Ductal Carcinoma		No	Responder	Anastrazole	Hormone Therapy	0.098108	0.14072	-0.14003	-0.14059	-0.4376	0.29603	0.034893	-0.59607	1.2294	0.83139	0.22918	-1.4504	-0.0785597	0.12105	0.03789	0.40623	0.13522	-0.26094	0.500775	-0.0849802	0.214645	-0.0500255	-0.182275	-0.10278	0.60815	-0.1871	0.32195	2.4261	-0.18465	0.68689	0.056326	0.67828	-0.0730097	0.000739843	0.53644	0.20226	0.26886	-0.0182548	1.04379	-0.332345	-0.273293	0.0877541
TCGA-A8-A06Y	STAGE IIA	Breast Invasive Ductal Carcinoma	BRCA_LumA	Yes	Responder	Anastrazole	Hormone Therapy	0.035418	-0.0064815	0.61278	-0.41766	-0.39192	0.6609	-0.075031	-0.39452	0.33534	0.25962	0.106969	-0.72383	-0.33555	0.10571	0.26096	0.19231	0.17454	-0.30648	-0.237585	0.0501194	-0.240945	0.0705142	-0.127035	0.050375	0.89185	-1.3068	0.090179	0.4444	0.3446	0.50701	0.074807	0.1102	-0.0809201	-0.0577305	-0.0590701	0.03564	0.15685	-0.0620551	-0.209041	-0.184375	-0.050923	-0.0630463
TCGA-A8-A076	STAGE IIA	Breast Invasive Ductal Carcinoma	BRCA_LumB	No	Responder	Anastrazole	Hormone Therapy	0.078453	-0.11765	-0.066463	-0.49376	-0.21592	0.26934	-0.18388	-0.99196	-0.40567	-0.089913	-0.714571	-1.3863	0.01764	0.035573	-0.34927	0.43689	0.32826	-0.20175	-0.076625	-0.0737006	-0.547055	0.119394	0.136815	-0.32019	-0.037253	0.36471	-0.020106	1.0907	0.10027	0.31177	-0.14431	-0.42381	0.0240699	0.0109595	-0.17654	0.46089	-0.30536	0.0390849	-0.304371	0.239235	0.740347	-0.00204626
TCGA-A8-A07P	STAGE IIB	Breast Invasive Ductal Carcinoma	BRCA_LumA		Responder	Anastrazole	Hormone Therapy	0.10035	-0.068756	0.72696	-1.3378	-0.65699	-0.45505	-0.59357	-0.40238	-0.18767	-0.082884	0.222479	-2.1345	0.67619	0.39154	0.024284	-0.36947	-0.34289	-0.79416	0.634475	-0.480491	0.322185	-0.128376	-0.369535	-0.16614	-0.050858	-0.40165	0.38563	1.3334	0.98077	0.17434	-0.19841	-0.74975	-0.17463	0.0608595	0.0132299	0.31537	-0.91164	-0.507945	0.806489	-0.00937502	-0.061123	0.311814
TCGA-A8-A08O	STAGE IV	Breast Invasive Ductal Carcinoma	BRCA_LumA	Yes	Non Responder	Anastrazole	Hormone Therapy	0.025855	-0.019565	-0.2261	-0.55367	-0.35114	0.16713	-0.13648	-0.40319	-0.25472	0.20678	-0.137371	-1.1281	-0.0349001	0.023112	-0.30603	-0.41319	0.5894	0.18083	0.323355	0.225149	-0.296665	-0.108816	-0.0410351	0.016316	-0.089463	-0.0022358	0.13248	1.0331	0.32615	0.17451	0.33741	-0.47793	-0.0429101	-0.111811	-0.1235	-0.16363	-0.25303	-0.228425	-0.357691	0.791995	-0.046773	-0.262256
TCGA-A8-A09B	STAGE IIIB	Breast Invasive Ductal Carcinoma	BRCA_LumA		Responder	Anastrazole	Hormone Therapy	0.12965	0.087009	0.015012	-0.64862	-0.57731	0.19398	-0.31776	0.0704	-0.48624	-0.27494	0.352659	0.12383	0.20196	0.042476	-0.10624	0.19505	1.1819	1.2726	0.134685	0.475619	-0.272475	0.0358441	-0.538055	-0.19167	-0.24427	0.46032	0.29531	0.92556	0.4025	0.41273	-0.019123	-0.41823	0.0295999	0.143259	0.21828	0.14103	-0.067848	-0.239155	-0.365281	0.579465	-0.071193	-0.964116
TCGA-A8-A09I	STAGE IIA	Breast Invasive Ductal Carcinoma	BRCA_LumB	No	Responder	Anastrazole	Hormone Therapy	-0.057883	-0.20938	-0.027788	0.24499	-0.058888	-0.21371	0.043595	0.11902	0.28015	0.14354	0.169094	-0.85946	0.289135	-0.11883	0.59542	0.72761	-1.0315	-1.1314	0.26037	-0.544106	-0.0627202	0.168989	0.0697599	0.0054121	0.60863	-0.2566	-0.021386	1.7145	0.35147	0.7045	-0.078846	0.1497	-0.0450451	-0.224936	0.0752649	0.345465	-0.27394	-0.12971	0.463154	-0.27988	0.428422	0.398449
TCGA-AR-A0TT	STAGE IIIA	Breast Invasive Ductal Carcinoma	BRCA_LumB	No	Responder	Anastrazole	Hormone Therapy	-0.12609	0.020006	-0.0015301	-0.062373	0.24688	0.094567	-0.19853	0.1536	1.3011	1.7873	-0.354769	-1.3221	0.394961	-0.1175	0.19851	-0.50202	-0.93518	-0.93727	-0.0482539	-0.525469	0.0420559	0.0176153	0.135026	-1.0719	-0.80968	-0.65892	-0.0054398	0.64832	0.082423	0.25644	0.29795	0.022303	-0.071429	-0.0751594	0.121001	0.446071	0.48752	-0.122204	0.56961	0.104526	0.135888	0.218215
TCGA-AR-A0TY	STAGE IIA	Breast Invasive Ductal Carcinoma	BRCA_LumB	Yes	Non Responder	Anastrazole	Hormone Therapy	0.14424	0.032649	0.60995	0.2994	-0.30469	0.43264	-0.085677	-0.93539	0.069824	0.3873	0.381464	-0.80123	-0.239425	0.055159	-0.25831	0.24348	-0.54978	-0.55562	0.22583	-0.124306	-0.67192	0.0829991	-0.11519	-0.23258	-0.013735	-0.68229	0.11628	1.3197	0.36984	0.3262	-0.10886	0.35632	-0.137705	-0.0551855	-0.167275	-0.180565	0.14846	-0.0115102	1.15232	0.18845	0.092282	-0.123451
TCGA-AR-A0U3	STAGE IIB	Breast Invasive Ductal Carcinoma	BRCA_LumA	No	Responder	Anastrazole	Hormone Therapy	0.07034	-0.048688	0.5637	2.2037	0.52454	2.5549	0.71519	-0.016743	-0.083564	-0.21428	1.12764	0.72331	0.23818	0.19078	0.11391	0.41755	-0.49719	-0.71855	1.4628	-0.24077	0.0862853	0.160935	-0.119335	-1.0801	-0.63479	-0.71656	0.20299	2.0768	0.32028	0.21484	0.11526	0.34124	-0.273879	-0.2741	-0.59821	0.37485	-0.2006	-0.249735	1.30563	-0.0449845	-0.254893	0.0588943
TCGA-AR-A1AK	STAGE I	Breast Invasive Lobular Carcinoma	BRCA_LumA	No	Responder	Anastrazole	Hormone Therapy	-0.04619	0.046021	0.90201	-0.37744	-0.46896	-0.72591	-0.35098	-0.25752	0.6835	0.98013	0.74058	-0.18791	0.83959	0.71696	0.33316	0.17482	-0.47066	-0.93411	0.137575	-0.0849204	0.444175	-0.0656357	-0.380335	-0.64061	0.19545	-0.091073	0.35953	1.0152	0.69948	0.038612	0.28619	-0.49446	0.0443801	0.11937	-0.11561	0.40392	0.21172	-0.054535	-0.0607405	0.519165	-0.180213	-0.693236
TCGA-AR-A1AL	STAGE IIIA	Breast Invasive Lobular Carcinoma	BRCA_LumA	No	Responder	Anastrazole	Hormone Therapy	0.2017	0.1988	-0.4722	-0.59137	-0.20438	0.67108	-0.24155	-0.34174	0.21177	0.20093	0.48352	-1.326	0.51562	0.019729	-0.56573	-0.4965	1.0056	0.84924	-0.263175	0.38387	-0.569395	0.172005	-0.261745	0.056065	0.066554	0.24583	0.20881	1.0616	0.41977	-0.13023	-0.097115	-1.1629	-0.2452	0.2842	-0.21917	-0.0853097	-0.32382	0.00399521	-0.25015	0.723565	0.266037	-0.932936
TCGA-AR-A1AM	STAGE IIIA	Breast Invasive Lobular Carcinoma		No	Responder	Anastrazole	Hormone Therapy	0.31742	0.24822	-0.10194	-0.80963	-0.46811	0.18908	-0.40751	-0.32323	0.58047	0.1115	0.602959	-0.68326	1.0234	0.11357	-0.48715	-0.069405	1.0823	0.81736	0.206395	0.422819	-0.543335	-0.00219585	-0.254795	-0.13804	0.33064	0.5437	-0.028495	0.84757	0.29273	-0.0619	-0.0076973	-0.49466	0.0550099	0.376309	-0.11962	0.13543	0.11656	0.190915	0.312239	0.772565	0.031447	-0.718646
TCGA-AR-A1AP	STAGE I	Breast Invasive Ductal Carcinoma	BRCA_LumA	No	Responder	Anastrazole	Hormone Therapy	0.14573	0.121826	0.050822	-0.151355	-0.36881	-0.087734	-0.1722	0.0374975	-0.602595	-0.476045	0.0887245	-0.97388	-0.206985	0.0865855	-0.195928	-0.300645	-0.611315	-0.548325	-0.2944	-0.00816556	0.25921	-0.0274408	-0.19925	-0.36014	-0.0713245	-0.139432	0.118045	0.954395	0.383385	-0.10247	0.0881275	0.149555	-0.0191251	0.170054	0.202995	0.042325	-0.458015	0.1059	-0.385636	0.17461	0.206052	-0.475611
TCGA-AR-A1AS	STAGE IIB	Breast Invasive Ductal Carcinoma	BRCA_LumA	No	Responder	Anastrazole	Hormone Therapy	-0.0291355	-0.005437	-0.405575	-0.23507	-0.464025	-0.30796	0.0547615	0.34861	0.54875	0.676075	0.0213497	-0.295105	0.0942602	0.017294	0.070004	-0.017807	0.1229	-0.30422	-0.157165	-0.11533	-0.350355	0.0618944	-0.161235	0.28986	0.779615	-0.68737	0.162225	2.36485	0.320335	0.267085	0.30241	-0.51792	0.12642	-0.38957	0.70844	0.50817	-0.10026	-0.130945	-0.0334804	-0.104165	0.133227	-0.053976
TCGA-AR-A1AT	STAGE IIA	Breast Invasive Lobular Carcinoma		No	Responder	Anastrazole	Hormone Therapy	-0.0120112	-0.14132	0.168265	-0.41903	-0.088592	-0.66247	-0.194755	0.202422	0.39358	0.908015	-0.52145	-0.85235	-0.02769	-0.0203811	0.574175	0.317315	-0.778955	-0.9812	-0.113095	-0.327001	-0.109515	0.0149442	0.038645	0.239715	0.468295	-1.28795	-0.090881	1.83365	0.28308	0.06724	0.087988	0.071058	0.06968	-0.23836	0.1712	0.12654	0.25523	0.00929494	-0.523171	0.0601851	-0.0430929	-0.0813262
TCGA-AR-A1AW	STAGE IIA	Breast Invasive Ductal Carcinoma	BRCA_LumB	No	Responder	Anastrazole	Hormone Therapy	0.175435	0.012567	0.022301	-0.835695	-0.080097	-0.463475	-0.203905	-0.60932	0.0734875	-0.003355	-0.4547	-1.23965	0.0123302	0.217025	0.167853	-0.377105	0.255905	-0.0013	-0.211105	1.88656	-0.067915	-0.0983356	-0.00804485	-0.91325	-0.58121	0.176076	0.15039	0.512195	0.3135	-0.0933195	0.150057	0.067731	0.59131	-0.0395103	-0.13123	0.0964902	0.465965	1.45703	-0.59692	0.269585	0.314427	-0.559036
TCGA-AR-A24Q	STAGE IIB	Breast Invasive Ductal Carcinoma	BRCA_Basal	No	Responder	Anastrazole	Hormone Therapy	0.0002533	0.0098525	-0.024462	-0.31421	-0.27282	0.34812	-0.064288	-0.52274	-1.4574	-1.6941	-0.54109	-0.024268	-0.88739	0.015111	-0.20409	-0.10077	-0.36535	-0.41275	-0.642835	0.12707	-0.265735	-0.0184757	-0.045715	-0.13931	0.11692	0.4504	-0.25127	-0.30562	-0.11624	0.027697	-0.18105	0.42457	0.08494	0.55448	0	0.0708701	0.2457	0.235025	-0.785221	1.04095	0.503237	-0.193966
TCGA-AR-A24S	STAGE I	Breast Invasive Ductal Carcinoma	BRCA_LumB	No	Responder	Anastrazole	Hormone Therapy	0.21737	-0.2809	0.16192	-0.55881	-0.50394	-0.50473	-0.39493	-0.42742	-0.17724	0.39428	0.0516295	617	-0.14091	0.26195	0.3538	0.54954	-0.72268	-1.0129	-0.354845	-0.201701	-0.288125	0.0582841	-0.0382451	-0.32128	0.27012	0.09326	0.12041	1.9934	0.47343	0.20747	-0.06728	0.35074	-0.0731801	0.238109	-0.20117	-0.01392	0.59015	0.0629349	-0.409101	0.361105	0.585157	-0.171766
TCGA-AR-A24V	STAGE IIB	Breast Invasive Ductal Carcinoma	BRCA_LumA	No	Responder	Anastrazole	Hormone Therapy	235	0.12172	0.22824	-0.25782	-0.5385	-0.16664	-0.15491	-1.9247	0.46129	0.70618	0.291565	-1.4819	-0.764835	0.21015	-0.23162	-1.5151	-1.2168	-1.2057	-0.000539974	0.0575145	-0.2425	-0.0984208	-0.288	-0.50465	-0.1095	-0.37877	0.24958	1.6853	0.27504	0.050883	-0.26156	-0.75407	-0.349115	0.342315	0.322145	-0.092365	-0.75785	0.21945	-0.268096	0	0.119222	-0.286461
TCGA-AR-A24W	STAGE IIB	Breast Invasive Ductal Carcinoma	BRCA_LumA	No	Responder	Anastrazole	Hormone Therapy	0.47215	0.33413	0.22746	-0.59261	-0.48641	-0.29591	0.094455	-1.9516	-0.68466	-0.54341		-0.61707		0.51946	-0.53215	-2.0731	-0.53964	0.030655						-0.26692	-0.035115	-0.13918	0.21176	0.55843	0.1378	0.09104	-0.22428	-0.45154					-0.87903
TCGA-AR-A24Z	STAGE IIA	Breast Invasive Ductal Carcinoma	BRCA_LumB	No	Responder	Anastrazole	Hormone Therapy	-0.17695	-0.29988	-0.041915	-0.21137	-0.14276	0.67119	-0.017527	0.56526	0.20435	0.20671	-0.0205503	-0.036787	-0.21163	-0.16815	0.22085	0.3377	-1.4328	-1.3441	-0.202135	-0.11532	0.111775	0.347774	0.277025	0.40883	0.31736	-1.0692	-0.49345	2.0571	0.23627	-0.18332	-0.049723	-0.50506	-0.15077	-0.19115	0.41039	0.2433	-0.3587	0.191665	-0.299191	-0.0218548	0.0321572	0.0793439
TCGA-AR-A250	STAGE IIA	Breast Invasive Ductal Carcinoma	BRCA_LumB	No	Responder	Anastrazole	Hormone Therapy	0.091168	0.17618	0.53305	-0.098883	-0.39137	0.095739	-0.042708	-1.2932	0.58137	0.86132	-0.0433653	-2.0704	-0.240325	0.11319	-0.07213	-1.0887	-0.85054	-0.46319	0.62844	-0.217605	-0.85997	-0.0116306	-0.15184	-0.087114	-0.020304	0.24114	0.20751	1.3027	0.49225	0.15074	-0.032271	-0.17011	-0.232555	0.00341468	0.223045	-0.350355	-1.2355	-0.0278099	0.129845	0.0762802	-0.00481784	-0.030901
TCGA-AR-A255	STAGE I	Breast Invasive Ductal Carcinoma	BRCA_LumA	No	Responder	Anastrazole	Hormone Therapy	0.87544	-0.10553	0.59566	-0.91385	-0.79985	-0.41804	-0.3957	-1.1283	1.0371	0.27585		-0.99882		1.1116	-0.41801	0.14434	1.1911	0.60901						-0.83113	0.33854	1.35	0.62555	-0.11806	0.68994	0.039871	-0.42592	-1.7793					-0.37235
TCGA-AR-A2LK	STAGE III	Breast Invasive Lobular Carcinoma	BRCA_LumB	Yes	Non Responder	Anastrazole	Hormone Therapy	-0.064925	-0.012983	-0.019147	0.1221	-0.50342	0.40056	-0.24561	-0.29544	0.24643	0.36705	-0.406889	0.73258	-0.523378	-0.084247	0.011538	0.18419	0.88682	0.49973	-0.132333	1.07371	0.274806	-0.199894	0.0820565	-0.35977	-0.062153	-0.29145	0.076226	1.612	0.36724	0.20142	0.21118	-0.47404	0.177332	-0.223999	-0.308959	-0.0722684	-0.044448	0.688686	-0.342789	-0.301274	0.460378	-0.0559547
TCGA-AR-A2LO	STAGE IIB	Breast Invasive Lobular Carcinoma	BRCA_LumA	No	Responder	Anastrazole	Hormone Therapy	0.45979	0.20916	0.30767	-0.48048	-0.57308	0.47862	-0.29388	-1.265	0.90231	1.5375	1.40442	-1.7652	1.62791	0.15076	-0.34978	0.40821	0.2798	0.17091	0.102516	-0.25864	-0.00254434	-0.103665	-0.375444	-0.45317	-0.5657	0.39847	0.07861	1.2668	0.63231	0.11398	-0.25427	-0.29346	-0.620039	0.55413	-0.0281692	0.473751	0.19395	-0.0467443	0.26928	0.229246	0.259228	-0.990495
TCGA-AR-A2LQ	STAGE IIB	Breast Invasive Lobular Carcinoma	BRCA_Normal	No	Responder	Anastrazole	Hormone Therapy	0.49445	0.41482	-0.22129	-0.53534	-0.52016	-0.010064	-0.48603	-1.1577	1.356	1.2281	1.57173	-0.51249	2.34546	0.24689	-0.66068	-0.10215	1.1888	0.95573	0.514005	0.71473	-0.865935	0.220314	-0.213775	-0.25851	-0.3727	0.62503	0.1561	0.55549	0.26204	0.055789	-0.18539	-0.6679	-0.34292	0.344479	-0.0183101	0.32926	-0.3507	0.505525	0.415869	0.778665	0.500587	-1.03612
TCGA-AR-A5QM	STAGE IIA	Breast Invasive Lobular Carcinoma	BRCA_LumA	No	Responder	Anastrazole	Hormone Therapy	0.24533	-0.025572	-0.70554	-0.51548	-0.96003	-0.13615	0.063316	-0.63085	0.44206	0.22077	0.0936247	-0.33926	0.206805	0.37367	-0.52305	-0.30474	0.86703	0.50034	0.24568	0.759305	-0.76754	0.126809	-0.0580599	-0.47245	-0.0094967	0.79098	0.083755	0.90095	-0.09105	0.01866	-0.21087	-0.38911	-0.194125	0.287615	0.0887351	0.183555	-0.049883	0.30279	-0.0126854	0.59485	0.0538722	-0.661861
TCGA-AR-A5QN	STAGE IIIC	Breast Invasive Lobular Carcinoma	BRCA_LumA	No	Responder	Anastrazole	Hormone Therapy	0.10557	-0.019349	0.2825	1.936	1.4197	3.647	1.3562	0.09114	0.098657	-0.13081	0.79965	-1.3998	1.37433	0.020497	0.31186	0.76989	-0.17942	-0.77543	0.753605	-0.367171	-0.124165	-0.126516	-0.324405	-0.88143	-0.062563	0.051861	0.46092	1.5491	0.84454	0.42878	0.16458	0.26423	-0.2894	-0.13844	0.50793	0.50193	-0.33526	-0.460835	1.14338	-0.084735	-0.198683	-0.312776
TCGA-EW-A1P5	STAGE IIB	Breast Invasive Ductal Carcinoma	BRCA_LumA	No	Responder	Anastrazole	Hormone Therapy	0.26973	-0.13594	-0.37876	-0.36261	-0.41517	0.31649	-0.14095	0.53905	0.39871	0.22599	0.278564	-0.33137	0.555895	0.20117	0.025271	-0.29754	0.74835	0.037548	-0.80773	-0.0348756	-0.81987	-0.964661	-0.94471	0.23175	0.39566	-0.20459	0.03315	0.61713	0.47734	0.034428	-0.0013293	-0.37699	-0.420255	-0.795036	0.174905	0.049115	-0.051617	-0.15605	-0.351936	0.27027	0.170682	-0.962011
TCGA-EW-A423	STAGE IIA	Breast Invasive Lobular Carcinoma	BRCA_LumA	No	Responder	Anastrazole	Hormone Therapy	0.31426	0.096702	-0.59844	-0.55857	-0.72988	-0.13983	-0.047379	-1.2753	-0.65558	-1.059	-0.531083	-0.30277	-0.642312	0.50707	-0.4819	-0.34366	0.37819	0.016386	-0.524607	0.103807	-0.607757	0.092552	0.651553	-0.52963	-1.2907	1.4458	0.20097	0.74565	-0.32429	0.17537	-0.35739	-0.47396	-0.0308122	0.325857	-0.441172	-0.0789021	-0.6412	0.000882719	-0.0436428	0.632853	0.111895	-0.178408
TCGA-LQ-A4E4	STAGE IIIA	Breast Invasive Lobular Carcinoma		Yes	Responder	Anastrazole	Hormone Therapy	0.06039	0.089947	-0.39547	-0.081949	-0.1932	0.84883	0.071027	0.22254	-0.037986	0.21552	-0.4071	-0.29618	-0.17302	0.25921	-0.0083231	0.18981	1.3598	0.77609	0.015895	0.537869	-0.611515	-0.0497858	0.445345	0.033123	0.53167	-0.38364	0.46512	2.4439	0.20194	0.14109	0.068814	-0.5523	0.0560099	0.10104	0.86417	0.25959	-0.40167	-0.259665	-0.0970306	0.090205	0.00662696	-0.0846263
TCGA-S3-A6ZG	STAGE IIB	Breast Invasive Carcinoma (NOS)	BRCA_LumA	No	Responder	Anastrazole	Hormone Therapy	-0.10054	0.029165	0.091149	-0.0043283	-0.50902	0.21291	-0.24582	0.32664	0.42114	0.48615	-0.39589	-0.63112	-0.46181	-0.045537	-0.37257	0.33173	-0.47564	-0.48723	0.049735	-0.166271	0.303925	-0.0847058	0.0335249	-0.10533	0.79791	-0.56527	0.29051	2.0533	0.6983	-0.016261	0.30268	-0.47554	0.0968499	0.262499	0.19839	0.15256	0.63445	0.0176949	-0.251141	-0.135415	-0.055923	-0.0966263
TCGA-S3-AA0Z	STAGE IIB	Breast Invasive Ductal Carcinoma	BRCA_Basal	No	Responder	Anastrazole	Hormone Therapy	0.022889	0.25171	0.27433	-0.092353	-0.098652	-0.61704	-0.39459	0.24358	0.2143	0.21953	-0.667065	0.15645	-0.821405	0.002816	0.047223	-0.11973	-0.93473	-1.0866	-0.81827	-0.0668355	-0.35542	0.000199232	0.14824	-0.3578	0.2369	-0.4753	0.073279	-0.5732	0.39054	0.42363	0.52032	-0.27104	0.346515	0.516715	-0.136715	-0.394545	0.053154	0.13488	-0.617216	-0.41058	0.051772	0.227829
TCGA-S3-AA10	STAGE IIA	Breast Invasive Ductal Carcinoma	BRCA_Basal	No	Responder	Anastrazole	Hormone Therapy	-0.10761	0.25358	0.43897	0.62874	-0.49495	0.30025	-0.42222	-0.14702	-0.20474	0.012372	-0.9113	0.85927	0.14453	-0.0176	0.29421	0.10213	-1.0513	-0.98468	-0.079785	-0.414331	0.0647848	-0.104286	0.675935	-0.39892	0.26492	-0.30915	0.12386	-0.60991	0.63509	-0.0036379	0.22979	0.94922	0.33816	0.11071	-0.0286201	0.14146	0.71632	-0.120895	-0.0905706	-0.305105	-0.201183	0.132744
TCGA-S3-AA11	STAGE IIA	Breast Invasive Ductal Carcinoma	BRCA_LumA	No	Responder	Anastrazole	Hormone Therapy	-0.026909	0.19842	0.20991	-0.089809	-0.5287	-0.1243	-0.28942	0.0071708	0.031198	-0.0047426	-0.25678	-0.95992	-0.13823	-0.012166	-0.22868	0.20938	1.3241	1.2659	-0.081195	0.248099	0.0440548	-0.0717059	0.0969649	-0.34724	0.24897	-0.43355	0.28621	1.9162	0.40858	0.094599	0.21185	0.036045	0.29444	0.453589	0.89317	0.37774	0.29087	-0.0355552	-0.0879006	0.406645	-0.025443	-0.317806
TCGA-S3-AA12	STAGE IIIA	Breast Invasive Ductal Carcinoma	BRCA_LumA	No	Responder	Anastrazole	Hormone Therapy	-0.076379	0.25228	0.27471	0.79989	-0.42057	-0.70902	-0.14317	0.076429	0.16435	0.64199	0.399084	1.5722	-0.773776	-0.15107	-0.37057	0.22382	-1.0372	-0.95238	0.706399	-0.527366	0.862049	-0.107841	0.0529394	-0.12869	0.66013	-1.026	0.43122	0.95552	0.42564	-0.0018285	0.35966	-0.22448	-0.175286	-0.339756	0.467034	-0.0642255	0.37315	-0.0748207	0.391274	-0.184561	-0.112499	0.0750482
TCGA-S3-AA17	STAGE IIB	Breast Invasive Ductal Carcinoma	BRCA_LumB	No	Responder	Anastrazole	Hormone Therapy	-0.015916	0.24542	0.16202	0.30983	-0.42664	0.3288	-0.31405	-0.38285	0.83974	1.0705	-0.745381	-0.20235	0.23507	-0.014169	-0.12978	0.16348	-0.94565	-0.87974	-0.165645	-0.0437905	0.266195	-0.114546	0.294305	-0.35428	0.0039639	-0.58393	0.2226	1.3807	0.44643	0.088308	0.2553	0.11428	0.17829	-0.147301	0.00553993	0.27255	0.97835	0.0375849	0.619259	-0.298125	-0.114913	0.0479538
TCGA-AO-A03O	STAGE IIA	Breast Invasive Ductal Carcinoma	BRCA_LumB		Responder	Anastrazole	Hormone Therapy	0.096323	-0.056632	0.45823	-0.173835	-0.064008	-1.1327	-0.0648095	0.53468	-0.438825	0.98823	0.24594	-0.203655	0.791041	0.0150532	0.92482	0.0377919	-1.3321	-0.994545	0.954626	-0.53667	0.716335	0.0422449	0.114296	-0.96473	-0.477195	-0.95809	0.158975	2.22805	0.28182	0.225755	0.476445	-0.0671805	-0.0280193	-0.24431	0.466381	-0.0340193	-0.27874	-0.189174	0.1991	-0.336684	-0.0652223	0.263145
TCGA-AO-A0J3	STAGE IIB	Breast Invasive Carcinoma (NOS)	BRCA_LumB	No	Responder	Anastrazole	Hormone Therapy	-0.066705	0.0016641	0.50309	2.5761	-0.043079	0.91067	0.52483	1.3843	-0.022524	0.6423	0.796219	-1.063	-0.07932	-0.19151	1.5363	0.58185	-1.2348	-1.0185	1.0491	-0.751991	-0.488215	-0.00109585	0.0300649	-0.096017	0.20229	-1.477	0.13564	1.6417	0.51559	0.024265	0.60526	0.15939	0.00335993	-0.0548705	-0.20198	0.10049	-2.4922	-0.437995	1.36921	-0.334225	-0.116843	0.146834
TCGA-AO-A0J7	STAGE IIB	Breast Invasive Carcinoma (NOS)	BRCA_LumB	No	Responder	Anastrazole	Hormone Therapy	0.0068474	0.123	0.78828	0.46259	-0.75954	-0.48076	-0.25487	-0.20484	1.4843	1.842	0.352145	0.54	0.114945	0.096571	0.23648	0.10317	-0.82095	-0.75181	0.492141	-0.630685	0.43789	-0.12444	-0.23528	0.2707	0.64738	-1.0763	0.082917	2.8256	0.47622	0.48925	0.35157	-0.58483	-0.00952451	-0.038025	-0.243074	0.418726	0.44558	-0.32971	1.36525	-0.151749	-0.184537	0.121309
TCGA-AO-A0J8	STAGE IIA	Breast Invasive Lobular Carcinoma	BRCA_LumA	No	Responder	Anastrazole	Hormone Therapy	0.33752	0.016351	0.74879	-0.022341	-0.53946	-0.61693	-0.4911	0.0036706	-0.36948	-0.10848	0.401001	-1.3607	0.878931	0.97191	-0.30045	0.28605	0.17148	0.25208	0.409347	-0.207189	-0.291784	-0.0879043	-1.00713	-0.39727	0.0039767	0.44855	0.46614	1.2038	0.72659	0.30037	0.1584	-0.4135	-0.0988585	0.334111	0.0274715	0.224172	0.52908	-0.202854	0.638851	0.507247	-0.0491815	-0.577665
TCGA-AO-A0JD	STAGE IIIA	Breast Invasive Ductal Carcinoma	BRCA_LumB	No	Responder	Anastrazole	Hormone Therapy	0.17901	-1.0912e-05	-0.30577	0.38716	-0.4031	-0.89231	-0.10378	-0.6027	-0.33682	0.34182	-0.646045	0.73118	0.661385	0.18869	0.047423	0.58771	0.64911	0.62677	-0.09701	-0.258855	0.23663	-0.0716208	0.0538799	-0.85436	-0.74829	-0.97562	-0.011197	1.2108	0.56828	0.1623	0.1445	0.4257	0.227725	-0.201935	0.313935	0.274425	-0.41061	0.0493299	0.852204	-0.06595	-0.111938	0.259389
TCGA-AO-A0JF	STAGE IIA	Breast Invasive Ductal Carcinoma	BRCA_LumA	No	Responder	Anastrazole	Hormone Therapy	0.087825	0.024159	0.10225	-0.33471	-0.49202	-0.53437	-0.45599	-0.22695	0.51536	0.43862	0.735955	-2.1677	0.971046	0.44006	-0.68617	0.40646	-0.58088	-0.1779	0.527991	-0.510095	-0.3285	-0.0654303	-0.298069	0.030653	0.38709	0.4719	0.4306	1.6469	0.16931	0.38589	0.15742	-0.52101	-0.0306845	0.366565	0.161826	0.228036	0.2573	-0.23718	1.53334	1.07221	-0.0440375	-0.334781
TCGA-D8-A1JN	STAGE IIIC	Breast Invasive Lobular Carcinoma	BRCA_LumA	No	Responder	Anastrazole	Hormone Therapy	0.164495	0.0818855	-0.3106	0.37945	0.35558	1.11303	0.175518	0.380175	0.23345	-0.0526325		-0.068795		0.202765	-0.048872	0.67163	0.208628	0.073015						0.167657	0.38407	-1.07955	0.215816	2.5097	0.362795	0.244625	0.231355	0.197747					0.448595
TCGA-E2-A158	STAGE IIA	Breast Invasive Ductal Carcinoma	BRCA_Basal	No	Responder	Anastrazole	Chemotherapy	-0.11288	-0.11163	-0.017683	0.651	-0.13031	0.88551	-0.19513	-0.39435	0.25046	-0.027488	0.24901	0.79902	0.3498	0.19737	0.72343	0.34835	-0.39582	-0.93942	-0.126555	-0.53066	0.457065	0.122574	0.199595	-0.40181	0.40957	-1.0125	0.041943	-0.78902	0.45217	-0.088845	0.60577	0.54335	0.00675018	-0.0186303	-0.30041	-0.0651298	-0.14096	-0.268345	-0.40896	-0.203345	-0.128423	0.147494
TCGA-A2-A04N	STAGE IA	Breast Invasive Ductal Carcinoma	BRCA_LumA	No	Responder	Anastrazole	Hormone Therapy	0.0789645	0.0420175	0.282885	0.58696	-0.3629	0.462785	-0.0134529	-0.89069	-1.09575	-0.721585	-0.223376	-0.228615	-0.156715	0.217195	-0.37868	0.133827	0.172325	-0.132491	0.03855	0.148864	-0.46478	0.0384392	-0.0554901	-0.20399	-0.55153	0.627335	0.19108	0.600035	0.0597465	0.43398	-0.009385	-0.55488	0.0814049	0.433574	0.107155	0.397205	-0.601685	0.0211199	0.0470044	0.10857	0.024322	-0.106321
TCGA-A2-A04Y	STAGE IIB	Breast Invasive Ductal Carcinoma	BRCA_LumB		Responder	Anastrazole	Hormone Therapy	0.123641	-0.0234675	1.0933	-0.46855	-0.462375	-0.548195	-0.240625	-0.402015	1.01357	1.29785	-0.0503955	-1.20575	0.245545	0.113109	0.291275	0.0833075	-0.75294	-0.274537	0.15745	0.0266745	-0.1064	0.0705392	0.0307599	-0.61809	-0.60376	-0.5759	0.165925	-0.048128	0.375835	0.152929	0.426195	-0.03197	0.027905	-0.400136	0.0167049	0.413585	0.586515	0.22104	-0.301636	-0.34442	-0.153218	0.146499
TCGA-A2-A04Y	STAGE IIB	Breast Invasive Ductal Carcinoma	BRCA_LumB		Responder	Anastrazole	Hormone Therapy	0.123641	-0.0234675	1.0933	-0.46855	-0.462375	-0.548195	-0.240625	-0.402015	1.01357	1.29785	-0.0503955	-1.20575	0.245545	0.113109	0.291275	0.0833075	-0.75294	-0.274537	0.15745	0.0266745	-0.1064	0.0705392	0.0307599	-0.61809	-0.60376	-0.5759	0.165925	-0.048128	0.375835	0.152929	0.426195	-0.03197	0.027905	-0.400136	0.0167049	0.413585	0.586515	0.22104	-0.301636	-0.34442	-0.153218	0.146499
TCGA-A2-A0CL	STAGE IIIA	Breast Invasive Ductal Carcinoma	BRCA_Normal	No	Responder	Anastrazole	Hormone Therapy	0.10486	0.001103	0.1483	-0.6122	-0.35238	-0.35458	-0.24655	-0.36333	0.20503	0.033284	0.00169948	-1.5234	0.23742	0.05032	0.26201	-0.030896	-0.37937	-0.38337	0.329345	0.271989	0.368455	0.117264	-0.0051051	-0.57461	0.064441	0.028994	-0.014263	1.1809	0.31243	0.097589	0.20767	0.32682	0.2198	0.0538795	0.16478	0.19354	1.37	0.269945	1.24982	-0.219205	-0.293493	0.207994
TCGA-A2-A0CQ	STAGE IA	Breast Invasive Ductal Carcinoma	BRCA_LumA	No	Responder	Anastrazole	Hormone Therapy	-0.014912	0.16212	-0.12771	-0.21055	-0.24937	-0.56378	-0.15767	0.35983	0.73002	1.0756	-0.407781	-0.65887	-0.0968901	0.032691	0.36004	0.64196	-0.77112	-1.1795	0.582435	-0.643071	0.531165	-0.156306	-0.0488551	0.27826	1.1438	-0.81857	0.15476	2.1455	0.31322	0.19074	0.47887	-0.59568	-0.26131	-0.121371	0.21537	0.08531	1.0083	-0.215535	1.22612	0.171155	-0.00464305	0.242814
TCGA-A2-A0CT	STAGE IIA	Breast Invasive Ductal Carcinoma	BRCA_LumA	No	Responder	Anastrazole	Hormone Therapy	0.036117	0.045677	0.30158	0.16938	-0.2766	-0.70185	-0.20208	-1.0413	1.3785	1.4692	0.20666	0.17278	0.74091	0.0034977	0.29421	0.11211	-1.0965	-0.92726	0.422005	-0.28175	-0.597975	-0.0919257	-0.065355	0.016175	0.75736	-1.0824	0.047069	1.1219	0.043016	0.075027	0.23392	-0.59652	-0.21987	0.0096196	-0.59666	0.22317	-0.24261	-0.184055	0.644989	0.0577151	0.0848271	-0.171826
TCGA-A2-A0EP	STAGE I	Breast Invasive Lobular Carcinoma	BRCA_LumA	No	Responder	Anastrazole	Hormone Therapy	0.3124	0.030429	0.25334	-0.61152	-0.20184	0.67153	-0.49078	-0.81496	0.52952	0.87096	1.35687	-1.4242	1.18161	0.089045	-0.75096	-0.072254	1.1951	0.91018	0.162163	0.416788	-0.578637	-0.0830173	-0.117867	0.033313	0.13597	0.42096	0.2037	1.8285	0.44636	0.092944	-0.22204	-0.76904	-0.115792	0.037048	0.188518	0.0562285	-0.27651	0.253943	0.485888	0.764073	0.224725	-0.445828
TCGA-A2-A0EP	STAGE I	Breast Invasive Lobular Carcinoma	BRCA_LumA	No	Responder	Anastrazole	Hormone Therapy	0.3124	0.030429	0.25334	-0.61152	-0.20184	0.67153	-0.49078	-0.81496	0.52952	0.87096	1.35687	-1.4242	1.18161	0.089045	-0.75096	-0.072254	1.1951	0.91018	0.162163	0.416788	-0.578637	-0.0830173	-0.117867	0.033313	0.13597	0.42096	0.2037	1.8285	0.44636	0.092944	-0.22204	-0.76904	-0.115792	0.037048	0.188518	0.0562285	-0.27651	0.253943	0.485888	0.764073	0.224725	-0.445828
TCGA-A2-A0ER	STAGE IB	Breast Invasive Ductal Carcinoma	BRCA_LumA	No	Responder	Anastrazole	Hormone Therapy	0.45303	0.32376	-0.28673	-0.67599	-0.16081	0.35256	-0.12341	-0.87757	-0.69731	-0.59227	-0.365336	-1.8322	-0.253815	0.17553	-0.66684	-0.3994	0.62653	0.08058	-0.36502	0.158274	-0.71378	0.164229	0.0559599	-0.47061	-0.52387	0.63344	0.19472	0.6966	-0.30611	0.12241	-0.042186	-0.75821	-0.115305	0.250274	-0.626425	-0.067355	-0.56	0.10395	0.411214	0.82978	0.148032	-0.370201
TCGA-A2-A0EW	STAGE IIIC	Breast Invasive Lobular Carcinoma	BRCA_LumA	Yes	Non Responder	Anastrazole	Hormone Therapy	0.23121	0.24123	0.081578	0.96273	0.067642	1.3581	0.32295	-0.19961	-0.17779	-0.21674	0.684371	-1.2581	1.32725	0.068567	-1.2649	0.32406	0.48432	0.20957	0.767937	-0.044849	-0.171284	-0.155394	-0.170504	-0.15199	0.70852	0.54868	0.48689	1.3666	-0.21342	0.13658	0.12008	-0.74901	0.0010215	0.405651	0.110931	0.497682	-0.061129	-0.204004	0.849571	0.992017	0.160139	-1.19443
TCGA-A2-A0EW	STAGE IIIC	Breast Invasive Lobular Carcinoma	BRCA_LumA	Yes	Non Responder	Anastrazole	Hormone Therapy	0.23121	0.24123	0.081578	0.96273	0.067642	1.3581	0.32295	-0.19961	-0.17779	-0.21674	0.684371	-1.2581	1.32725	0.068567	-1.2649	0.32406	0.48432	0.20957	0.767937	-0.044849	-0.171284	-0.155394	-0.170504	-0.15199	0.70852	0.54868	0.48689	1.3666	-0.21342	0.13658	0.12008	-0.74901	0.0010215	0.405651	0.110931	0.497682	-0.061129	-0.204004	0.849571	0.992017	0.160139	-1.19443
TCGA-A2-A0EW	STAGE IIIC	Breast Invasive Lobular Carcinoma	BRCA_LumA	Yes	Non Responder	Anastrazole	Hormone Therapy	0.23121	0.24123	0.081578	0.96273	0.067642	1.3581	0.32295	-0.19961	-0.17779	-0.21674	0.684371	-1.2581	1.32725	0.068567	-1.2649	0.32406	0.48432	0.20957	0.767937	-0.044849	-0.171284	-0.155394	-0.170504	-0.15199	0.70852	0.54868	0.48689	1.3666	-0.21342	0.13658	0.12008	-0.74901	0.0010215	0.405651	0.110931	0.497682	-0.061129	-0.204004	0.849571	0.992017	0.160139	-1.19443
TCGA-A2-A0EW	STAGE IIIC	Breast Invasive Lobular Carcinoma	BRCA_LumA	Yes	Non Responder	Anastrazole	Hormone Therapy	0.23121	0.24123	0.081578	0.96273	0.067642	1.3581	0.32295	-0.19961	-0.17779	-0.21674	0.684371	-1.2581	1.32725	0.068567	-1.2649	0.32406	0.48432	0.20957	0.767937	-0.044849	-0.171284	-0.155394	-0.170504	-0.15199	0.70852	0.54868	0.48689	1.3666	-0.21342	0.13658	0.12008	-0.74901	0.0010215	0.405651	0.110931	0.497682	-0.061129	-0.204004	0.849571	0.992017	0.160139	-1.19443
TCGA-A2-A0EW	STAGE IIIC	Breast Invasive Lobular Carcinoma	BRCA_LumA	Yes	Non Responder	Anastrazole	Hormone Therapy	0.23121	0.24123	0.081578	0.96273	0.067642	1.3581	0.32295	-0.19961	-0.17779	-0.21674	0.684371	-1.2581	1.32725	0.068567	-1.2649	0.32406	0.48432	0.20957	0.767937	-0.044849	-0.171284	-0.155394	-0.170504	-0.15199	0.70852	0.54868	0.48689	1.3666	-0.21342	0.13658	0.12008	-0.74901	0.0010215	0.405651	0.110931	0.497682	-0.061129	-0.204004	0.849571	0.992017	0.160139	-1.19443
TCGA-A2-A0EW	STAGE IIIC	Breast Invasive Lobular Carcinoma	BRCA_LumA	Yes	Non Responder	Anastrazole	Hormone Therapy	0.23121	0.24123	0.081578	0.96273	0.067642	1.3581	0.32295	-0.19961	-0.17779	-0.21674	0.684371	-1.2581	1.32725	0.068567	-1.2649	0.32406	0.48432	0.20957	0.767937	-0.044849	-0.171284	-0.155394	-0.170504	-0.15199	0.70852	0.54868	0.48689	1.3666	-0.21342	0.13658	0.12008	-0.74901	0.0010215	0.405651	0.110931	0.497682	-0.061129	-0.204004	0.849571	0.992017	0.160139	-1.19443
TCGA-A2-A0EW	STAGE IIIC	Breast Invasive Lobular Carcinoma	BRCA_LumA	Yes	Non Responder	Anastrazole	Hormone Therapy	0.23121	0.24123	0.081578	0.96273	0.067642	1.3581	0.32295	-0.19961	-0.17779	-0.21674	0.684371	-1.2581	1.32725	0.068567	-1.2649	0.32406	0.48432	0.20957	0.767937	-0.044849	-0.171284	-0.155394	-0.170504	-0.15199	0.70852	0.54868	0.48689	1.3666	-0.21342	0.13658	0.12008	-0.74901	0.0010215	0.405651	0.110931	0.497682	-0.061129	-0.204004	0.849571	0.992017	0.160139	-1.19443
TCGA-A2-A0EW	STAGE IIIC	Breast Invasive Lobular Carcinoma	BRCA_LumA	Yes	Non Responder	Anastrazole	Hormone Therapy	0.23121	0.24123	0.081578	0.96273	0.067642	1.3581	0.32295	-0.19961	-0.17779	-0.21674	0.684371	-1.2581	1.32725	0.068567	-1.2649	0.32406	0.48432	0.20957	0.767937	-0.044849	-0.171284	-0.155394	-0.170504	-0.15199	0.70852	0.54868	0.48689	1.3666	-0.21342	0.13658	0.12008	-0.74901	0.0010215	0.405651	0.110931	0.497682	-0.061129	-0.204004	0.849571	0.992017	0.160139	-1.19443
TCGA-A2-A0EY	STAGE IIB	Breast Invasive Ductal Carcinoma	BRCA_LumB	No	Responder	Anastrazole	Hormone Therapy	0.082932	0.072266	-0.028146	0.015788	-0.29778	-0.012968	-0.0082327	-0.3532	1.4044	1.2068	-0.358495	-0.44391	0.0761451	0.20587	-0.099565	0.17407	-0.26756	-0.39727	0.1686	-0.175725	-0.0635201	0.281199	0.1651	-0.1695	0.21427	-0.14387	0.14925	2.7252	0.20837	0.55041	0.040445	-0.081822	0.129275	0.00568462	0.295245	0.553695	-0.19229	0.10118	0.307134	0.0218101	0.173422	0.390569
TCGA-A2-A0EY	STAGE IIB	Breast Invasive Ductal Carcinoma	BRCA_LumB	No	Responder	Anastrazole	Hormone Therapy	0.082932	0.072266	-0.028146	0.015788	-0.29778	-0.012968	-0.0082327	-0.3532	1.4044	1.2068	-0.358495	-0.44391	0.0761451	0.20587	-0.099565	0.17407	-0.26756	-0.39727	0.1686	-0.175725	-0.0635201	0.281199	0.1651	-0.1695	0.21427	-0.14387	0.14925	2.7252	0.20837	0.55041	0.040445	-0.081822	0.129275	0.00568462	0.295245	0.553695	-0.19229	0.10118	0.307134	0.0218101	0.173422	0.390569
TCGA-A2-A0EY	STAGE IIB	Breast Invasive Ductal Carcinoma	BRCA_LumB	No	Responder	Anastrazole	Hormone Therapy	0.082932	0.072266	-0.028146	0.015788	-0.29778	-0.012968	-0.0082327	-0.3532	1.4044	1.2068	-0.358495	-0.44391	0.0761451	0.20587	-0.099565	0.17407	-0.26756	-0.39727	0.1686	-0.175725	-0.0635201	0.281199	0.1651	-0.1695	0.21427	-0.14387	0.14925	2.7252	0.20837	0.55041	0.040445	-0.081822	0.129275	0.00568462	0.295245	0.553695	-0.19229	0.10118	0.307134	0.0218101	0.173422	0.390569
TCGA-A2-A0SU	STAGE IIA	Breast Invasive Ductal Carcinoma	BRCA_LumA	No	Responder	Anastrazole	Hormone Therapy	-0.024458	0.055017	0.080542	-0.2395	-0.48029	-1.4302	-0.4702	-0.1428	0.43177	0.75378	-0.40366	0.26188	0.0709	0.25727	-0.26988	1.0963	-1.2102	-0.95277	0.374495	-0.619091	0.329545	0.0732442	0.123175	-0.043092	1.1709	-0.35712	0.16535	0.96946	0.69145	0.15561	0.24233	-0.81459	0.00973999	0.0706695	0.39395	0.4431	-0.00058985	-0.195025	0.341799	0.381425	-0.069033	0.0977738
TCGA-A2-A0SV	STAGE IV	Breast Invasive Ductal Carcinoma	BRCA_LumB		Non Responder	Anastrazole	Hormone Therapy	0.025273	-0.030661	0.45835	1.369	-0.09692	0.39737	0.28515	-0.40781	0.41036	1.5335	0.104945	0.072825	0.206605	0.14901	0.17504	0.056177	-0.13607	-0.97324	0.23744	-0.107306	0.0888298	0.0115492	0.00729994	-0.13697	0.1505	-0.11072	0.070035	1.2674	0.14444	0.3747	0.28428	0.64265	0.104785	-0.0848055	0.178025	0.085335	0.26142	-0.0166601	0.0980244	-0.27752	-0.212018	-0.0467812
TCGA-A2-A0SW	STAGE IV	Breast Invasive Ductal Carcinoma	BRCA_LumB		Non Responder	Anastrazole	Hormone Therapy	0.032724	-0.033472	0.31738	1.3764	-0.10632	0.28524	0.31829	-0.45075	0.3565	1.6499	0.110475	0.29011	0.148775	0.15237	0.28015	0.034803	-0.19883	-0.86737	0.13999	-0.114926	0.10847	0.0199892	-0.0352901	-0.084663	0.33912	-0.1188	0.027938	1.3193	0.13456	0.36241	0.25646	0.5874	0.077925	-0.0550955	0.144815	0.055965	0.35192	0.0701699	-0.0740056	-0.36237	-0.167288	-0.0356912
TCGA-A2-A0YC	STAGE IIB	Breast Invasive Ductal Carcinoma	BRCA_LumA	Yes	Responder	Anastrazole	Hormone Therapy	0.61363	0.26943	-0.78614	-0.95794	-0.21603	-0.46545	0.10703	-0.94803	-0.52273	-0.8031	-1.15809	-1.5608	-0.643255	0.14768	-0.49002	-0.54623	-0.36289	-0.055225	-0.65471	1.05677	-1.23605	0.173609	0.12014	-0.57256	-1.159	-0.46088	0.042043	0.87323	-0.39401	0.1152	0.12709	-0.38694	-0.125965	0.666754	-0.990995	-0.478125	-0.62284	0.91095	-0.233706	0.82044	0.345622	0.0986487
TCGA-A2-A0YD	STAGE IIB	Breast Invasive Lobular Carcinoma	BRCA_LumA	No	Responder	Anastrazole	Hormone Therapy	-0.034755	-0.037624	-0.20561	-0.51639	-0.49352	-0.34176	-0.17945	0.39974	-0.5067	-0.83103	0.426515	-0.33534	-0.0446049	-0.052315	0.82037	0.1913	0.6348	0.36011	0.39078	0.122105	0.10959	0.272999	0	0.18293	0.15635	-0.07297	0.049263	1.274	0.63342	0.23909	0.22289	-0.69771	0.163715	0.448675	0.326995	0.103595	0.04137	0.0780499	0.378054	0.0285001	0.0297221	0.366599
TCGA-A2-A0YF	STAGE I	Breast Invasive Ductal Carcinoma	BRCA_LumA	No	Responder	Anastrazole	Hormone Therapy	0.76232	0.41352	-0.54177	-0.93739	-0.23559	-0.82699	-0.064322	-1.1518	-0.94571	-1.2317	-0.808985	-1.095	-0.427795	0.34489	-0.63718	-0.9347	-0.34167	0.25206	-0.52453	0.907604	-1.29302	0.258799	0.24517	-0.40727	-0.94829	0.42282	0.11625	0.97289	-0.53784	0.083896	0.1428	-0.24595	0.210585	0.517645	-0.835465	-0.359865	-0.36018	0.83299	-0.0231856	0.9583	0.389672	-0.286541
TCGA-A2-A0YG	STAGE IIIC	Breast Invasive Ductal Carcinoma	BRCA_LumB	No	Responder	Anastrazole	Hormone Therapy	0.0040588	-0.034507	0.064707	0.51508	-0.1071	0.66965	0.063118	0.1647	0.51481	0.46753	0.45995	-1.8053	0.73266	0.25371	0.76181	0.80102	-0.37666	-0.33971	0.335535	-0.3558	-0.260515	0.182494	-0.186605	-0.79205	-0.41826	-0.4825	0.11778	1.436	0.14035	0.11721	0.24587	1.815	0.18968	-0.11117	0.27317	0.38104	-0.089225	-0.207295	1.04336	0.0602853	-0.198583	0.0567441
TCGA-A2-A0YH	STAGE IIIA	Breast Invasive Ductal Carcinoma	BRCA_LumB	No	Responder	Anastrazole	Hormone Therapy	-0.0098023	-0.050348	0.84747	1.546	0.25206	1.9125	0.5189	0.49647	1.3846	1.3661	-0.252285	-1.2233	0.175155	0.07736	0.26367	0.39253	-0.77279	-0.56695	0.39389	-0.492206	-0.24444	-0.0469708	0.0103699	-1.0512	-0.68136	-0.69138	0.087408	0.99637	0.054361	0.14654	0.072425	0.39332	0.129625	-0.171065	-0.203065	0.401735	-0.20081	-0.23755	0.874404	-0.03179	-0.196218	0.234789
TCGA-A2-A0YK	STAGE IIA	Breast Invasive Lobular Carcinoma	BRCA_Normal	No	Responder	Anastrazole	Hormone Therapy	0.43419	0.19053	-0.28301	0.4282	-0.0040714	0.85731	0.062214	-0.64965	-0.056741	-0.23325	-0.00405419	-1.7206	0.913196	0.30653	-0.43822	-0.13775	-0.15112	-0.048101	-0.212979	0.259736	-1.1098	0.15801	0.0653812	-0.49239	-0.12159	-0.035681	0.2658	1.1219	-0.10114	0.13135	0.12564	-0.60246	-0.0913237	0.436776	-0.453654	-0.365374	-0.059431	0.257921	0.489766	0.798751	0.212083	-0.47764
TCGA-A2-A0YL	STAGE IIIA	Breast Invasive Lobular Carcinoma	BRCA_LumA	No	Responder	Anastrazole	Hormone Therapy	-0.035583	0.12208	0.18217	0.33547	-0.28228	-0.45682	-0.30197	0.25949	0.26273	0.024084	0.123405	-0.29952	0.739245	0.23327	-0.67481	0.37058	0.1017	-0.47439	0.68697	-0.400155	-0.49911	0.0166194	-0.30654	0.27825	1.0544	0.30627	0.37341	1.0261	-0.0038376	0.0089311	0.06243	-0.58209	0.113215	0.227045	0.0161251	0.598185	0.34198	-0.16701	1.27112	0.55375	-0.126288	-0.372161
TCGA-A2-A0YT	STAGE IIIB	Breast Invasive Ductal Carcinoma	BRCA_LumB	No	Responder	Anastrazole	Hormone Therapy	0.34821	0.34787	0.89157	-0.18854	-0.42003	-1.4639	-0.045917	-0.13896	0.50693	1.1238	0.394405	0.45577	0.418485	0.22595	-0.043296	0.4027	-1.0244	-1.13	0.73812	-0.0120755	0.22833	0.0417493	0	-0.46862	0.31277	-0.033011	0.37986	-0.05453	0.41778	-0.0010373	0.099713	-0.12356	0.186715	0.341945	-0.025665	0.0825251	-0.37224	0.18663	1.28133	0.60118	-0.248388	-0.0592912
TCGA-A2-A1FV	STAGE IIB	Breast Invasive Lobular Carcinoma	BRCA_LumA	No	Responder	Anastrazole	Hormone Therapy	0.31148	0.0383525	0.532595	0.62133	-0.272965	0.506635	-0.11765	0.52622	1.01928	0.79756		-0.55425		-8.95e-05	-0.423635	-0.50339	-0.316415	-0.64775						-0.52454	0.39026	-0.038167	0.27477	0.2672	0.34698	-0.0057495	-0.0006175	-0.432285					-1.05303
TCGA-A2-A1FX	STAGE IIIA	Breast Invasive Ductal Carcinoma	BRCA_LumB	No	Responder	Anastrazole	Hormone Therapy	-0.1458	0.105943	0.923275	0.579005	-0.479165	-0.398805	-0.006398	-0.0107765	0.126345	0.721685	0.807679	-0.831955	-0.0197101	-0.008142	0.35047	0.104794	-0.925515	-0.962715	-0.105735	-0.748011	0.459745	-0.0913759	-0.0509851	-0.078312	-0.203039	-0.559205	0.23515	1.17084	0.39705	-0.0368755	0.0493604	-0.401545	0.27702	0.0237294	-0.0787301	0.46374	0.051785	-0.129545	-0.299951	0.0896049	-0.146933	-0.133956
TCGA-A2-A1FZ	STAGE IIA	Breast Invasive Ductal Carcinoma	BRCA_LumA	No	Responder	Anastrazole	Hormone Therapy	0.64916	0.338955	-0.37825	-0.299215	-0.0231132	-0.402165	0.0561955	-0.911475	-0.566465	-1.3417	-0.52075	-0.831175	-0.158	0.433595	-0.88223	-0.446355	-0.485595	-0.135917	-0.761035	0.726779	-1.4289	0.350014	0.159995	-0.441725	-0.254341	0.588735	0.164145	0.27897	-0.46346	0.267636	0.148884	-0.49673	0.12717	0.66125	-0.74288	0.0661501	-0.890435	0.547425	-0.0358706	1.6068	0.324867	-0.479936
TCGA-A2-A259	STAGE I	Breast Invasive Ductal Carcinoma	BRCA_LumA	No	Responder	Anastrazole	Hormone Therapy	0.95947	0.14094	0.49452	-1.0483	-0.69057	-0.26685	0.13819	-1.4032	-0.082277	-0.76121	0.3614	-2.6752	0.78576	0.95809	-0.64603	-1.1185	-0.41151	-0.027888	0.0512854	0.79726	-1.06747	0.183355	-0.382385	-0.8498	-0.42971	1.0178	0.48568	-0.35303	0.16056	0.04537	-0.40355	-0.68753	0.0734303	0.28448	-0.00841974	0.33261	-0.78435	0.529245	-0.34143	0.496845	0.255417	-0.539126
TCGA-A2-A25D	STAGE IIIC	Breast Invasive Lobular Carcinoma	BRCA_LumA	No	Responder	Anastrazole	Hormone Therapy	0.060393	-0.0085999	1.1671	0.46352	-0.43996	-0.033853	0.16148	-0.28127	0.90101	1.7726	-0.323245	-1.4621	-0.0144745	0.041031	0.0010344	-0.22217	-1.0714	-1.3611	-0.00965949	-0.321375	-0.1888	-0.17969	0.0166604	-0.53341	-0.26953	-0.3007	-0.21516	2.0876	0.25446	0.23029	0.24163	-0.1402	0.00423544	0.266665	0.766405	0.0471655	-0.45531	-0.21374	-0.0192951	0.0240505	-0.0429375	-0.0755007
TCGA-A2-A3KC	STAGE IIB	Breast Invasive Lobular Carcinoma		No	Responder	Anastrazole	Hormone Therapy	0.10651	0.24175	0.30323	-0.28122	-0.58676	-0.8538	-0.4064	-0.07982	0.15541	0.14472	0.0426945	-0.64323	-0.341675	0.029436	-0.12857	0.18449	-0.3019	-0.34976	-0.11191	-0.123036	-0.2647	0.0557792	-0.26585	-0.085873	0.21197	-0.0041779	0.2548	1.5274	0.32346	0.10258	-0.053023	-0.40949	-0.160085	0.235515	0.401395	0.291595	0.00097756	-0.0169401	-0.300826	0.34322	-0.027548	-0.469721
TCGA-A2-A3XU	STAGE IIB	Breast Invasive Ductal Carcinoma	BRCA_Basal	Yes	Non Responder	Anastrazole	Hormone Therapy	0.25899	0.20364	-0.29432	-0.17259	-0.26082	-0.12055	-0.066391	-1.0264	0.34651	0.21114	-1.92405	0.074368	-0.70883	0.26909	0.33134	-0.55559	-0.36364	-0.13941	-0.597665	-0.0528406	0.131615	0.313224	-0.00435509	-0.23878	-0.97674	1.1481	0.10302	-0.4996	-0.078813	0.81543	0.25964	0.65794	-0.17367	0.377229	-0.81104	-0.24349	-0.71785	-0.0573251	0.215529	0.055975	-0.109903	0.103824
TCGA-A2-A4S2	STAGE IIIA	Breast Invasive Lobular Carcinoma	BRCA_LumA	No	Responder	Anastrazole	Hormone Therapy	0.13672	0.11266	0.14084	0.15091	-0.82893	-1.0134	-0.088028	-0.12948	-0.37937	-0.43784	-0.202766	0.46222	-0.520415	0.36857	0.4366	0.031759	-0.13122	-0.36864	0	0.517554	-0.32137	0.116289	0.1684	-0.80573	-0.023947	-0.03815	0.21823	0.35403	0.1294	0.056888	0.097685	-0.24317	-0.0718851	0.291204	-0.0637751	0.132255	-0.74843	0.40878	-0.113796	-0.01185	0.00331196	-0.0102313
TCGA-A2-A4S2	STAGE IIIA	Breast Invasive Lobular Carcinoma	BRCA_LumA	No	Responder	Anastrazole	Hormone Therapy	0.13672	0.11266	0.14084	0.15091	-0.82893	-1.0134	-0.088028	-0.12948	-0.37937	-0.43784	-0.202766	0.46222	-0.520415	0.36857	0.4366	0.031759	-0.13122	-0.36864	0	0.517554	-0.32137	0.116289	0.1684	-0.80573	-0.023947	-0.03815	0.21823	0.35403	0.1294	0.056888	0.097685	-0.24317	-0.0718851	0.291204	-0.0637751	0.132255	-0.74843	0.40878	-0.113796	-0.01185	0.00331196	-0.0102313
TCGA-A2-A4S2	STAGE IIIA	Breast Invasive Lobular Carcinoma	BRCA_LumA	No	Responder	Anastrazole	Hormone Therapy	0.13672	0.11266	0.14084	0.15091	-0.82893	-1.0134	-0.088028	-0.12948	-0.37937	-0.43784	-0.202766	0.46222	-0.520415	0.36857	0.4366	0.031759	-0.13122	-0.36864	0	0.517554	-0.32137	0.116289	0.1684	-0.80573	-0.023947	-0.03815	0.21823	0.35403	0.1294	0.056888	0.097685	-0.24317	-0.0718851	0.291204	-0.0637751	0.132255	-0.74843	0.40878	-0.113796	-0.01185	0.00331196	-0.0102313
TCGA-A7-A0CD	STAGE I	Breast Invasive Ductal Carcinoma	BRCA_LumA	No	Responder	Anastrazole	Hormone Therapy	0.0022732	-0.053504	0.22495	-0.55176	-0.69251	-0.14477	-0.29144	-0.56624	0.82647	0.85743	0.163299	0.46751	0.23224	0.17545	-0.069284	0.031802	-0.38625	-0.86949	0.608975	0.0397694	-0.172225	-0.0319858	-0.110765	-0.18717	-0.40592	-0.73958	0.077855	2.7513	0.30036	0.21993	0.1598	-0.59542	-0.18242	0.109769	-0.61104	0.14883	0.81639	0.146365	0.217599	0.141025	0.021527	-0.0314963
TCGA-A7-A0CH	STAGE IIA	Breast Invasive Ductal Carcinoma	BRCA_LumA	No	Responder	Anastrazole	Hormone Therapy	-0.025562	0.00090013	-0.22313	-0.26886	-0.40245	-0.14025	-0.23145	0.31774	0.32606	0.21928	0.0106995	0.24526	-0.40615	0.035302	0.083626	0.66059	-0.18869	-0.39476	-0.213735	-0.304971	0.180115	0.102084	-0.216575	0.31569	0.9758	-0.3796	0.082133	2.4847	0.28818	0.4286	0.27693	-0.51332	-0.10257	0.0639095	0.30514	0.54047	0.66698	-0.111505	-0.382911	-0.244985	-0.104043	-0.0102563
TCGA-A7-A0CJ	STAGE IIA	Breast Invasive Ductal Carcinoma	BRCA_LumB	No	Responder	Anastrazole	Hormone Therapy	-0.026126	-0.23466	0.12209	0.18178	0.013481	0.57863	0.069183	-0.59813	-0.63086	-0.44242	1.08003	-0.070102	-0.0416799	0.034152	0.15934	-0.058041	0.8335	0.3374	-0.272595	-0.0312204	-0.0770851	-0.103406	-0.135165	-1.3089	-1.0622	-0.99348	0.073823	1.1664	0.16678	0.12345	0.17333	-0.65565	0.0903201	-0.11444	-0.23352	0.23845	-0.092381	-0.366185	-0.128681	0.0785251	-0.142743	0.178794
TCGA-A7-A0DB	STAGE IIA	Breast Invasive Ductal Carcinoma	BRCA_LumA	No	Responder	Anastrazole	Hormone Therapy	0.024256	0.037989	-0.30256	-0.54136	-0.46985	-0.084918	-0.32526	0.15038	0.18098	0.087112	0.323319	-0.12271	0.55463	0.070451	0.068843	0.40342	1.673	1.7882	0.422935	0.218619	-0.0302952	0.0180742	-0.102005	0.1299	0.80058	-0.28904	0.13123	1.6435	0.44906	0.22647	0.17313	-0.35406	0.0216499	0.0289895	0.38013	0.5204	0.18799	-0.280595	1.19544	0.094675	0.018667	0.0684537
TCGA-A7-A0DC	STAGE IA	Breast Invasive Ductal Carcinoma		No	Responder	Anastrazole	Hormone Therapy	0.16463	0.0785235	0.650525	0.523255	-0.35168	-0.63657	-0.17439	0.239415	0.18913	0.0684648	0.22132	0.75672	0.5459	-0.0130715	-0.183075	-0.323165	-1.48535	-0.95633	0.161625	-0.52924	0.768845	-0.0135657	0.074585	-0.71225	-0.022834	-2.1879	0.309505	1.81375	0.034045	0.141435	-0.63626	-0.269915	-0.489	-0.30495	-0.24045	-0.14169	-0.478665	-0.239215	2.27027	-0.115225	-0.0937629	0.0814039
TCGA-A7-A0DC	STAGE IA	Breast Invasive Ductal Carcinoma		No	Responder	Anastrazole	Hormone Therapy	0.16463	0.0785235	0.650525	0.523255	-0.35168	-0.63657	-0.17439	0.239415	0.18913	0.0684648	0.22132	0.75672	0.5459	-0.0130715	-0.183075	-0.323165	-1.48535	-0.95633	0.161625	-0.52924	0.768845	-0.0135657	0.074585	-0.71225	-0.022834	-2.1879	0.309505	1.81375	0.034045	0.141435	-0.63626	-0.269915	-0.489	-0.30495	-0.24045	-0.14169	-0.478665	-0.239215	2.27027	-0.115225	-0.0937629	0.0814039
TCGA-A7-A13E	STAGE IIB	Breast Invasive Ductal Carcinoma	BRCA_Basal	Yes	Non Responder	Anastrazole	Hormone Therapy	-0.0960097	-0.0953905	0.23779	0.570275	0.0914655	1.11304	-0.111395	-0.134517	-0.0599307	-0.37734	0.209216	0.131863	0.560637	-0.0472305	0.37956	-0.544575	-0.09784	-0.487855	-0.358058	0.0392061	0.584561	0.0629708	-0.0109284	-0.63163	-0.215375	-0.260335	-0.155156	-0.950765	-0.122807	-0.133383	0.33868	0.81348	-0.173563	-0.165944	-0.115883	-0.238953	-0.528725	0.0611215	-0.416264	-0.102698	-0.0657264	-0.0622296
TCGA-A7-A13E	STAGE IIB	Breast Invasive Ductal Carcinoma	BRCA_Basal	Yes	Non Responder	Anastrazole	Hormone Therapy	-0.0960097	-0.0953905	0.23779	0.570275	0.0914655	1.11304	-0.111395	-0.134517	-0.0599307	-0.37734	0.209216	0.131863	0.560637	-0.0472305	0.37956	-0.544575	-0.09784	-0.487855	-0.358058	0.0392061	0.584561	0.0629708	-0.0109284	-0.63163	-0.215375	-0.260335	-0.155156	-0.950765	-0.122807	-0.133383	0.33868	0.81348	-0.173563	-0.165944	-0.115883	-0.238953	-0.528725	0.0611215	-0.416264	-0.102698	-0.0657264	-0.0622296
TCGA-A7-A13E	STAGE IIB	Breast Invasive Ductal Carcinoma	BRCA_Basal	Yes	Non Responder	Anastrazole	Hormone Therapy	-0.0960097	-0.0953905	0.23779	0.570275	0.0914655	1.11304	-0.111395	-0.134517	-0.0599307	-0.37734	0.209216	0.131863	0.560637	-0.0472305	0.37956	-0.544575	-0.09784	-0.487855	-0.358058	0.0392061	0.584561	0.0629708	-0.0109284	-0.63163	-0.215375	-0.260335	-0.155156	-0.950765	-0.122807	-0.133383	0.33868	0.81348	-0.173563	-0.165944	-0.115883	-0.238953	-0.528725	0.0611215	-0.416264	-0.102698	-0.0657264	-0.0622296
TCGA-A7-A13F	STAGE IIIA	Breast Invasive Ductal Carcinoma	BRCA_LumB	No	Responder	Anastrazole	Hormone Therapy	0.113655	0.0106415	0.018138	0.469165	-0.401935	-0.52845	-0.0615805	0.05953	0.195909	1.03724	0.0677745	0.208504	-0.323305	0.046609	0.0993245	-0.063558	-0.75516	-0.91018	0.08211	0.550454	0.0444098	-0.239191	-0.17091	-0.964705	-0.51414	-0.50825	0.0874724	1.4218	0.40279	0.106205	0.003986	0.030701	0.229065	-0.181395	-0.228975	-0.398665	0.508245	0.55215	-0.0927456	-0.31884	0.00418198	-0.0553912
TCGA-A7-A13F	STAGE IIIA	Breast Invasive Ductal Carcinoma	BRCA_LumB	No	Responder	Anastrazole	Hormone Therapy	0.113655	0.0106415	0.018138	0.469165	-0.401935	-0.52845	-0.0615805	0.05953	0.195909	1.03724	0.0677745	0.208504	-0.323305	0.046609	0.0993245	-0.063558	-0.75516	-0.91018	0.08211	0.550454	0.0444098	-0.239191	-0.17091	-0.964705	-0.51414	-0.50825	0.0874724	1.4218	0.40279	0.106205	0.003986	0.030701	0.229065	-0.181395	-0.228975	-0.398665	0.508245	0.55215	-0.0927456	-0.31884	0.00418198	-0.0553912
TCGA-A7-A26E	STAGE IIIA	Breast Invasive Lobular Carcinoma	BRCA_LumA	No	Responder	Anastrazole	Hormone Therapy	0.013451	0.14964	0.056419	-0.47187	-0.35366	0.69684	-0.23977	-0.28342	-0.4316	-0.39769		0.69839		-0.0048603	-0.2775	-0.072236	0.59633	-0.22173						-0.20137	-0.025277	0.3145	-0.036991	1.4077	0.22483	-0.0053959	0.074028	-1.1429					-0.14216
TCGA-A7-A425	STAGE IIIC	Breast Invasive Lobular Carcinoma	BRCA_LumA	Yes	Non Responder	Anastrazole	Hormone Therapy	0.092314	0.14459	-0.56145	0.088581	-0.87779	-0.58774	-0.16638	-0.30994	0.023088	-0.48565	0.240285	-0.080454	-0.179594	0.16608	-0.1031	-0.23843	-0.54422	-0.69894	0.109641	-0.272805	-0.233099	0.24615	0.0816308	-0.22525	0.62617	325	0.25345	0.9841	0.27881	-0.020979	0.27383	-1.4152	-0.115084	0.396695	0.653076	0.572626	0.070895	-0.127859	0.489085	0.308211	0.184763	-0.0983804
TCGA-A7-A425	STAGE IIIC	Breast Invasive Lobular Carcinoma	BRCA_LumA	Yes	Non Responder	Anastrazole	Hormone Therapy	0.092314	0.14459	-0.56145	0.088581	-0.87779	-0.58774	-0.16638	-0.30994	0.023088	-0.48565	0.240285	-0.080454	-0.179594	0.16608	-0.1031	-0.23843	-0.54422	-0.69894	0.109641	-0.272805	-0.233099	0.24615	0.0816308	-0.22525	0.62617	325	0.25345	0.9841	0.27881	-0.020979	0.27383	-1.4152	-0.115084	0.396695	0.653076	0.572626	0.070895	-0.127859	0.489085	0.308211	0.184763	-0.0983804
TCGA-AC-A2B8	STAGE IIB	Breast Invasive Lobular Carcinoma	BRCA_LumA	Yes	Responder	Anastrazole	Hormone Therapy	0.12474	0.091756	0.2693	0.11886	-0.32029	0.27932	-0.56915	-0.46416	-0.016956	-0.055369	0.549199	-0.2673	0.72878	-0.065898	-0.43868	0.30328	0.35762	0.10014	0.400435	-0.0897406	-0.106395	-0.186136	-0.526665	-0.18978	0.14991	0.33941	0.22618	1.4923	0.5215	-0.060781	-0.39628	-0.93182	-0.0704401	0.451299	0.0201299	0.36526	-0.023158	-0.0320051	-0.298281	0.720015	0.132687	-0.890066
TCGA-AC-A2FB	STAGE IIA	Breast Invasive Lobular Carcinoma	BRCA_LumA	No	Responder	Anastrazole	Hormone Therapy	0.52917	0.30255	-0.63401	-0.96793	-0.3152	-0.18896	-0.28274	-1.0502	-0.79075	-1.4163	-0.62584	-0.86716	-0.467979	0.50442	-0.60801	-0.6704	0.46656	0.41784	-0.958214	0.92284	-1.02197	0.0927248	-0.00600448	-0.53974	-0.9484	0.23585	0.019087	0.74051	-0.090516	0.24391	0.11574	-0.25829	-0.129629	0.25184	-0.876939	-0.237999	-0.21336	0.688325	-0.29714	0.693136	0.400018	-0.206276
TCGA-AC-A2FE	STAGE IIIC	Breast Invasive Lobular Carcinoma		Yes	Non Responder	Anastrazole	Hormone Therapy	0.15156	0.19126	0.1161	0.0079395	-0.47593	0.38694	-0.40246	-0.066013	0.80699	0.031855	0.89229	0.069448	2.39099	-0.13499	-0.17524	0.20994	349	0.06848	0.668815	-0.33478	0.204555	-0.320966	-0.210105	-0.084969	0.28025	0.68375	0.095846	0.89896	0.44799	0.11329	-0.1395	-0.61003	0	0.45806	0.17968	0.41584	0.53418	-0.109715	0.0207694	1.93203	0.104137	-1.05894
TCGA-AC-A2FE	STAGE IIIC	Breast Invasive Lobular Carcinoma		Yes	Non Responder	Anastrazole	Hormone Therapy	0.15156	0.19126	0.1161	0.0079395	-0.47593	0.38694	-0.40246	-0.066013	0.80699	0.031855	0.89229	0.069448	2.39099	-0.13499	-0.17524	0.20994	349	0.06848	0.668815	-0.33478	0.204555	-0.320966	-0.210105	-0.084969	0.28025	0.68375	0.095846	0.89896	0.44799	0.11329	-0.1395	-0.61003	0	0.45806	0.17968	0.41584	0.53418	-0.109715	0.0207694	1.93203	0.104137	-1.05894
TCGA-AC-A2FG	STAGE IIB	Breast Invasive Lobular Carcinoma	BRCA_LumA	No	Responder	Anastrazole	Hormone Therapy	0.23596	0.1984	-0.045044	0.0063236	-0.44569	0.063288	-0.31355	-0.10801	0.56151	0.42374	1.0137	-0.095829	0.94218	0.26204	-0.38284	0.26825	-0.47069	-0.3943	0.443355	0.17589	-0.322275	-0.0112656	-0.282165	0.19604	0.70876	0.24436	0.14353	2.1731	0.45569	-0.044297	0.21165	-0.43967	-0.1704	0.24984	0.0765901	0.20417	-0.39255	0.157805	0.16708	0.410335	0.257617	-0.731836
TCGA-AC-A3TM	STAGE IIIA	Breast Invasive Lobular Carcinoma		No	Responder	Anastrazole	Hormone Therapy	-0.026868	-0.013047	-0.12117	-0.25966	-0.54932	-0.36736	-0.10466	0.74774	-0.31191	-0.40753	0.00528465	0.07741	-0.504955	-0.10952	0.24381	0.21304	1.5981	1.2778	-0.0169098	0.440905	0.21937	-0.0103007	-0.0415499	-0.11943	0.37857	-0.64079	0.23571	1.4942	0.52136	0.4199	0.43628	0.11355	0.0411651	0.0290446	0.0556151	0.409715	0.76128	-0.06957	-0.0466855	-0.12747	-0.114358	0.154509
TCGA-AC-A3TN	STAGE IIB	Breast Invasive Lobular Carcinoma		No	Responder	Anastrazole	Hormone Therapy	0.43237	0.27683	-0.17666	-0.4829	-0.16745	-0.072208	-0.37171	-0.44517	0.044575	-0.20151	-0.68525	-0.36993	-0.3572	0.44802	-0.6064	-0.34482	-0.099396	0.12515	-0.551315	0.90731	-1.0529	0.326104	0.163905	-0.068445	0	-0.10504	0.075631	1.3802	0.060727	0.038127	0.12785	-0.49803	-0.0786199	0.54574	-0.47543	0.0138902	-0.50732	0.770615	0.12935	0.649415	0.200127	-0.355746
TCGA-AC-A3YJ	STAGE IIA	Breast Invasive Carcinoma (NOS)	BRCA_LumA	No	Responder	Anastrazole	Hormone Therapy	0.058717	0.11533	-0.25429	0.13632	-0.23341	-0.11428	-0.090238	0.33538	0.97036	0.80718	0.3172	-0.59278	-0.30393	0.042577	0.42066	0.33057	-0.12828	-0.047418	0.022875	-0.221291	0.309355	-0.218416	-0.136795	0.084378	0.44857	-0.80965	0.14981	2.3013	0.79926	0.26964	0.22048	0.011659	-0.15214	-0.23512	-0.15786	0.12607	0.60686	0.139635	-0.193741	-0.180355	0.244787	-0.192296
TCGA-AO-A03N	STAGE IIB	Breast Invasive Ductal Carcinoma	BRCA_LumB	Yes	Non Responder	Anastrazole	Hormone Therapy	0.0685285	0.050754	-0.23905	-0.19578	-0.504875	-0.74099	0.08523	0.533035	0.678525	1.40035	-0.626019	0.058335	-0.180428	-0.0007275	0.214385	0.42835	-0.471015	-0.74785	-0.456503	0.147201	-0.00636366	0.0316557	-0.00672354	0.356185	1.10195	-619	0.388325	2.84075	0.34965	0.67204	0.2777	-0.52199	0.0340515	0.142031	0.217481	-0.0386584	-0.241983	0.248686	-0.0470491	0.342136	-0.114682	0.0993253
TCGA-AO-A0JG	STAGE IIIA	Breast Invasive Carcinoma (NOS)	BRCA_LumA	No	Responder	Anastrazole	Hormone Therapy	0.198935	0.138735	-0.078205	-0.595425	-0.40687	-1.08524	-0.21609	0.584345	-0.50453	0.283145	0.313179	-0.30123	0.40741	0.147446	0.12299	0.581705	-0.931895	-1.00958	0.883995	-0.436601	-0.327885	0.0213542	0.0539549	0.43396	1.03388	-0.734495	0.2348	2.15405	0.293625	0.213129	0.38234	-0.0311897	-0.14532	0.445069	-0.36298	0.08205	-0.124635	-0.169385	1.51023	0.352925	0.012977	-0.161436
TCGA-AO-A12B	STAGE IIA	Breast Invasive Ductal Carcinoma	BRCA_LumA	No	Responder	Anastrazole	Hormone Therapy	0.289825	0.31933	-0.090524	0.16629	-0.393355	-1.453	-0.266655	-0.26534	-1.07195	0.567715	0.915505	0.984105	-0.0826245	0.334126	0.327335	0.016109	-1.03265	-0.94598	0.12462	-0.264435	0.84225	-0.0177503	0.0939004	0.431395	0.32177	-1.202	0.257375	0.72045	0.06209	0.092161	0.130918	-0.621185	-0.140355	-0.176465	-0.301525	-0.0378145	0.72877	-0.0744296	0.351245	-0.0214395	-0.0553875	-0.0352208
TCGA-AO-A1KP	STAGE IIA	Breast Invasive Ductal Carcinoma	BRCA_LumB		Responder	Anastrazole	Hormone Therapy	0.44477	0.11304	0.40319	0.0034999	-0.15046	0.26271	0.099322	-0.68908	-0.97899	-1.2355	-0.32792	-1.3971	0.0363003	0.41614	-0.61941	-0.20325	-0.46552	-0.35535	-0.424285	0.33599	-0.623465	0.169414	-0.172745	-0.63203	-0.85238	0.64068	0.16219	0.19507	-0.070799	-0.040989	-0.066211	-0.96354	-0.28273	0.71866	-0.11915	0.0866404	-0.90572	0.268575	-0.38183	1.07743	0.420547	-0.697316
TCGA-AO-A1KS	STAGE IIA	Breast Invasive Lobular Carcinoma	BRCA_LumB		Responder	Anastrazole	Hormone Therapy	-0.12287	-0.17654	0.23998	-0.10404	-0.29008	-0.009256	-0.09863	0.2713	0.92055	1.1917	-0.177765	-0.64999	0.515805	-0.18211	0.7248	0.11951	-0.38343	-0.58038	-0.17479	-0.516635	0.42956	-0.0553208	0.05811	-0.65491	-0.14391	-0.62551	-0.095404	1.9953	0.82811	0.39037	-0.057498	0.0076326	0.034135	0.195175	0.439695	-0.398755	0.012691	-0.10368	1.03492	0.89727	0.144542	-0.317331
TCGA-AO-A1KT	STAGE IIA	Breast Invasive Ductal Carcinoma	BRCA_LumB		Responder	Anastrazole	Hormone Therapy	0.35109	-0.1952	0.97624	0.58096	-0.00948	1.0948	0.23917	-0.036606	0.20703	0.55608	-0.000339465	0.57204	0.021751	0.35529	-0.12236	0.7447	-0.63283	-1.1912	-0.048704	-0.2851	0.392436	-0.0603148	-0.0331241	-0.91039	-0.055681	-0.47737	0.14008	0.23855	0.24391	0.042734	-0.18253	-0.25254	-0.048149	0.487571	-0.0952091	0.968291	-0.7147	-0.188244	-0.54082	0.152626	0.054018	-0.142435
TCGA-AQ-A1H2	STAGE IIIA	Breast Invasive Ductal Carcinoma	BRCA_LumA	No	Responder	Anastrazole	Hormone Therapy	0.43202	-0.15381	0.65686	-0.53408	-0.68549	-0.32946	-0.48754	-0.22731	-0.29699	0.23541	0.976011	0.19784	0.112421	0.46959	0.39462	0.19014	-0.74064	-968	0.316826	-0.24403	0.426876	-0.0307348	-0.040094	-1.0035	-0.39741	-0.55194	0.42548	1.7327	1.0222	0.023573	-0.13224	-0.50641	0.081171	0.214021	0.336461	0.320541	0.01768	-0.0499141	0.10994	-0.0309739	-0.0431119	0.00387484
TCGA-AQ-A1H2	STAGE IIIA	Breast Invasive Ductal Carcinoma	BRCA_LumA	No	Responder	Anastrazole	Hormone Therapy	0.43202	-0.15381	0.65686	-0.53408	-0.68549	-0.32946	-0.48754	-0.22731	-0.29699	0.23541	0.976011	0.19784	0.112421	0.46959	0.39462	0.19014	-0.74064	-968	0.316826	-0.24403	0.426876	-0.0307348	-0.040094	-1.0035	-0.39741	-0.55194	0.42548	1.7327	1.0222	0.023573	-0.13224	-0.50641	0.081171	0.214021	0.336461	0.320541	0.01768	-0.0499141	0.10994	-0.0309739	-0.0431119	0.00387484
TCGA-BH-A0B1	STAGE IIB	Breast Invasive Ductal Carcinoma		No	Responder	Anastrazole	Hormone Therapy	0.023277	0.036298	1.2977	1.7121	-0.73397	-0.72987	-0.34234	-0.12723	-0.25787	0.93659	0.00959962	-1.3078	0.31177	0.54172	0.31482	0.14199	-1.0691	-1.0644	0.531645	-0.41214	-0.000225082	-0.119726	-0.370135	-0.3821	0.34122	-0.43029	0.40776	0.80401	0.6636	0.12449	0.24172	-0.75595	-0.00795993	0.1653	-0.47361	0.2727	-0.63693	-0.276425	2.24635	0.0418851	-0.152363	-0.114126
TCGA-BH-A0BC	STAGE IIIC	Breast Invasive Ductal Carcinoma	BRCA_LumA		Responder	Anastrazole	Hormone Therapy	0.095081	0.21145	-0.086315	-0.022715	-0.68367	-0.67749	-0.39976	-0.082676	-0.79616	-0.94805	-0.32266	-0.75397	0.0346101	0.029567	0.024027	0.45271	-0.39395	-0.3055	0.325365	-0.21049	-0.180905	0.0198142	-0.169765	-0.099727	0.0053398	0.13876	0.25575	1.5918	0.14949	0.061177	0.16839	0.16761	0.15406	0.37566	0.00517	0.38423	0.22672	0.0633149	1.04193	0.362635	-0.219973	-0.152546
TCGA-BH-A0BJ	STAGE IIB	Breast Invasive Ductal Carcinoma	BRCA_LumA		Responder	Anastrazole	Hormone Therapy	0.0924385	0.34053	0.343455	0.15968	-0.638515	-0.853505	-0.30197	0.43844	0.129791	0.38676	0.148275	-2.1734	0.382415	0.183121	-0.18232	0.282765	-1.06985	-1.24797	0.47929	-0.552346	-0.12375	0.0188992	-0.40469	0.3426	1.536	0.111169	0.296465	1.5548	0.929495	-0.141979	0.22687	0.023239	-0.055095	0.574685	0.237685	0.567865	0.88765	-0.44324	0.115354	0.37506	0.0219521	-0.428001
TCGA-BH-A0BV	STAGE IIB	Breast Invasive Ductal Carcinoma	BRCA_LumA		Responder	Anastrazole	Hormone Therapy	0.035833	0.10302	-0.0028628	-0.28591	-0.30465	-1.1383	-0.063279	0.75412	-0.49244	0.91298	0.648295	-0.093714	0.199875	-0.045503	0.78069	0.80372	-1.3584	-1.097	0.9859	-0.561215	0.21704	0.144899	0.0389901	-0.36049	0.035531	-0.16848	0.055123	1.6542	0.34912	0.37478	0.17937	-0.17489	0.221805	-0.117655	0.263595	0.555165	0.6627	-0.16153	1.38085	-0.0647998	-0.196908	0.196669
TCGA-BH-A0C0	STAGE IIA	Breast Invasive Ductal Carcinoma	BRCA_LumB		Responder	Anastrazole	Hormone Therapy	0.0049161	0.049953	0.017526	-0.34106	-0.26228	0.055241	-0.11995	-0.89535	1.5527	1.6028	0.0560309	-0.24495	0.620021	0.033216	-0.027601	-0.015346	-0.19434	-0.37124	-0.0771536	0.00546088	-0.0452738	-0.0340044	-0.0959537	-0.017858	-0.82877	0.28213	0.12548	0.90819	0.22059	0.14911	-0.055846	0.54828	0.139491	-0.155379	0.0653713	0.601281	0.85443	-0.0895537	0.320841	0.0374264	-0.0690316	0.0350952
TCGA-BH-A0DP	STAGE IIB	Breast Invasive Lobular Carcinoma	BRCA_LumA		Responder	Anastrazole	Hormone Therapy	0.58114	0.3783	0.19949	-0.42038	-0.21968	-0.28839	-0.10074	-0.80923	0.81479	0.39928	1.04909	0.019493	2.22389	0.63798	-0.49312	0.33968	-0.55913	-0.60688	0.637366	0.237531	-1.05513	0.254095	-0.274264	-0.14504	0.49002	1.2735	0.44013	-0.19913	0.04644	0.068014	-0.22042	-1.0637	0.224191	0.0900706	-0.115929	1.12116	0.21735	0.215636	1.15123	1.4958	0.130648	-0.459875
TCGA-BH-A0E1	STAGE IIB	Breast Invasive Ductal Carcinoma	BRCA_LumA		Responder	Anastrazole	Hormone Therapy	0.32616	0.32591	-0.34746	-0.32474	-0.52621	-1.5349	-0.27649	-0.42716	-0.43765	-0.18154	-0.273005	-1.8583	-0.0917849	0.24065	-0.38442	-0.095677	-0.28348	-0.42184	0.00482018	0.233195	-0.54204	0.100469	0.00700008	-0.19959	0.26957	0.28947	0.10336	0.44704	0.08401	0.0014273	0.017807	-0.5741	-0.0101349	0.178075	-0.244065	0.103605	0.069491	0.11015	0.389934	0.45193	0.189232	-0.0766411
TCGA-BH-A0E7	STAGE IIB	Breast Invasive Ductal Carcinoma	BRCA_LumA		Responder	Anastrazole	Hormone Therapy	0.0082089	0.14168	-0.13874	-0.98272	-0.35497	-0.34947	-0.26815	0.12573	0.34436	0.024795	0.161005	-0.10833	-0.0903847	0.28045	-0.33748	-0.24554	-0.9965	-0.92037	0.43941	-0.328485	0.60108	0.0323095	0.10098	0.084812	0.60804	-1.0467	0.0057627	1.4968	0.27933	0.13826	-0.28458	-0.87849	-0.240625	-0.242425	0.268525	0.0966254	-0.19404	0.17226	1.3514	-0.0805296	-0.144038	0.183019
TCGA-BH-A0EB	STAGE IA	Breast Invasive Ductal Carcinoma	BRCA_LumA		Responder	Anastrazole	Hormone Therapy	-0.10781	0.092727	-0.4266	-0.28912	-0.19658	-0.23786	-0.031076	0.061361	0.5241	0.23708	-0.0896805	-0.2937	-0.00121001	0.053442	-0.06054	0.29584	-0.42849	-0.90694	0.117555	-0.00538053	-0.0490352	-0.0844558	-0.0727251	-0.30574	0.41115	-0.13619	0.094449	1.5775	0.21513	0.31693	0.17414	-0.90152	0.33701	-0.0989105	0.12575	0.70112	1.2166	0.322935	0.862759	0.193865	0.091607	0.0788938
TCGA-BH-A0GY	STAGE IIA	Breast Invasive Ductal Carcinoma	BRCA_LumA		Responder	Anastrazole	Hormone Therapy	0.17769	0.18402	0.60498	0.45747	-0.027067	1.1045	0.01933	-0.20377	0.20757	0.1121	0.32564	-1.0633	0.812691	0.11649	-0.34657	0.31178	0.69525	0.50925	0.355476	-0.24242	0.397556	0.0779451	-0.571364	-0.36557	0.27499	0.19201	0.24606	1.1958	-0.19831	-0.0060763	0.10235	-0.74143	-0.158079	-0.0141496	-0.0600692	0.235281	0.48076	-0.131694	0.62841	0.656636	0.0667779	-0.730285
TCGA-BH-A0H7	STAGE IIIA	Breast Invasive Ductal Carcinoma	BRCA_LumA		Responder	Anastrazole	Hormone Therapy	0.71961	0.452295	-0.258195	-0.551155	-0.0501082	-0.28896	-0.121301	-1.07582	-0.296995	-0.92212	-0.292795	-1.24075	0.413276	0.36897	-0.74875	-0.57814	-0.324775	-0.11829	-0.259569	0.594255	-1.42121	0.51616	0.433071	-0.62385	-0.53276	-0.165305	0.151626	0.77631	-0.622395	0.187267	0.13407	-0.756865	-0.0434643	0.868985	-1.08448	-0.601054	-0.77253	0.703541	0.0490551	1.05791	0.422243	-0.157931
TCGA-BH-A0H9	STAGE IIA	Breast Invasive Ductal Carcinoma	BRCA_LumA		Responder	Anastrazole	Hormone Therapy	-0.066684	0.037559	-0.11229	0.15022	-0.26758	-0.15725	-0.061589	0.35046	1.1595	0.96269	1.42324	0.29902	0.626895	0.023247	-0.083071	0.70964	-0.51641	0.070583	0.49856	-0.455525	0.20274	0.189179	-0.12783	-0.1295	0.53534	-0.4409	0.078986	0.77813	-0.024836	0.20366	0.15218	-0.46238	-0.147255	0.0174847	-0.108675	0.276015	0.41453	-0.13363	0.732715	0.24141	-0.00521784	-0.138261
TCGA-BH-A0HK	STAGE IIB	Breast Invasive Ductal Carcinoma	BRCA_LumA		Responder	Anastrazole	Hormone Therapy	0.050856	-0.0066212	-0.18985	-0.13915	-0.36665	-0.23256	-0.31294	0.17223	0.88611	0.66884	0.61437	-1.0387	0.12615	0.063727	0.074876	0.15344	-0.71757	-0.68715	0.315175	-0.39928	-0.502785	0.0643543	-0.081285	0.61558	0.41727	-0.94856	0.043017	2.2988	0.49939	0.19509	0.24013	-0.65364	-0.21672	-0.24198	0.15262	0.21095	-0.59423	-0.340215	2.18527	0.391535	-0.0548029	-0.312826
TCGA-BH-A0HL	STAGE IIB	Breast Invasive Ductal Carcinoma			Responder	Anastrazole	Hormone Therapy	0.12371	0.14214	-0.47819	0.12209	-0.19023	-0.62675	-0.28142	0.64998	-0.081758	-0.41942	-0.81204	-0.27824	0.31109	0.13184	-0.05391	0.80743	-1.0831	-0.9405	0.0139452	-0.28751	0.460905	0.140424	-0.00959487	-0.091186	0.97623	-0.72493	0.14214	1.6138	-0.084306	-0.10493	0.33497	-0.080325	-0.25977	0.13781	-0.12466	-0.17862	-0.04504	0.0668151	0.56993	0.269575	0.346277	0.00621397
TCGA-BH-A0HN	STAGE IA	Breast Invasive Ductal Carcinoma			Responder	Anastrazole	Hormone Therapy	0.23909	0.21317	-0.19966	-0.069034	-0.2973	0.11911	-0.071093	-0.25704	0.5429	0.3158	0.88003	-0.25681	1.44325	0.15956	-0.44768	-0.073609	0.1576	-0.11122	0.622905	-0.140541	-0.633905	0.126704	-0.129255	-0.1358	0.21948	0.22652	0.21511	1.8253	0.14199	0.21716	0.035081	-1.0398	-0.17523	0.484509	-0.0017001	0.33121	-0.19129	0.0759649	1.05318	0.576685	-0.101063	-0.583326
TCGA-BH-A0HP	STAGE IIIA	Breast Invasive Lobular Carcinoma	BRCA_LumA		Responder	Anastrazole	Hormone Therapy	0.075215	0.19082	0.049196	0.5011	0.26133	-0.3695	-0.017087	-0.21937	0.4588	0.3407	1.16065	0.37864	1.04906	0.36216	-0.92167	0.40199	0.47152	0.56622	0.492785	-0.24396	-0.0987852	0.0466842	-0.879145	0.14639	0.8415	-0.21031	0.59072	2.0365	-0.1308	0.017396	-0.072111	-0.76954	-0.14995	0.21808	0.24952	0.70352	-0.20895	-0.505845	1.51296	0.772485	0.019247	-1.32928
TCGA-BH-A0HW	STAGE IA	Breast Invasive Ductal Carcinoma	BRCA_LumB		Responder	Anastrazole	Hormone Therapy	-0.03017	0.027795	0.27004	0.91874	0.0085266	0.17349	0.071624	513	2.0581	1.8641	-0.453545	0.49779	-0.363865	-0.14248	0.17361	0.18533	-1.0066	-0.84003	-0.23065	-0.452176	-0.0235102	0.118819	-0.0775501	0.038989	0.96386	-1.318	0.021198	2.3083	0.13055	0.16361	-0.37578	0.35101	-0.479565	0.0205645	-0.570225	-0.163175	-0.1267	-0.25115	0.0117644	-0.33293	-0.156718	0.193609
TCGA-BH-A0HX	STAGE IIB	Breast Invasive Ductal Carcinoma	BRCA_LumA		Responder	Anastrazole	Hormone Therapy	0.22323	0.12593	0.43348	0.9865	-0.40852	0.072283	-0.10251	-0.26809	1.0585	1.0508	1.46282	0.2789	1.5409	0.43373	0.077018	-214	-1.087	-1.0315	1.51067	-0.49188	0.331355	0.102065	-0.450455	-0.33202	0.070131	-0.45144	0.19124	1.7088	0.61929	0.079042	0.10119	-0.12298	0.0109505	0.08964	-0.10534	0.399751	-0.23782	-0.424855	1.52117	0.327325	-0.0230625	-0.148706
TCGA-BH-A0W5	STAGE IIA	Breast Invasive Ductal Carcinoma	BRCA_LumA	No	Responder	Anastrazole	Hormone Therapy	-0.082133	-0.03633	-0.13534	-0.52091	-0.35509	0.57767	-0.24521	-0.09764	-0.52479	-0.10674	0.19081	-0.71441	-0.14631	0.094719	-0.35048	0.22689	0.35222	-0.055236	0.0590851	0.0264595	0.0394049	0.0437543	-0.048495	-0.75163	-1.5089	-0.1996	0.04323	1.1413	0.20659	0.14431	0.0092612	-0.69191	-0.01881	0.81026	0	0.10436	0.49975	-0.136115	0.295179	0.570235	0.335287	-0.0372862
TCGA-D8-A1JT	STAGE IIA	Breast Invasive Carcinoma (NOS)	BRCA_LumB	No	Responder	Anastrazole	Hormone Therapy	-0.045079	-0.16127	0.60031	-0.20374	-0.39937	-0.061482	0.10268	0.079568	1.1657	0.8115	0.798155	-0.52692	0.515025	-0.14024	0.4987	-0.10743	-1.644	-1.2768	-0.21255	-0.943205	-0.0351298	-0.517571	-0.0223197	0.26186	0.43136	-1.2268	0.079147	0.07477	0.24161	-0.087344	0.0018141	-0.42199	-0.605645	-0.692545	-1.12711	-0.250045	-0.0091264	-0.46088	0.0967147	0.13709	0.164342	-0.319411
TCGA-E2-A107	STAGE IIIA	Breast Invasive Lobular Carcinoma	BRCA_LumA	No	Responder	Anastrazole	Hormone Therapy	0.1156	0.14508	0.091771	-0.21892	-0.52612	-1.1329	-0.088687	0.076469	0.39365	0.69692	-0.23639	-1.5399	-0.18993	0.066942	0.1685	-0.34724	2.0314	1.865	0.730246	0	0.374615	-0.0275653	0.182735	-0.53272	-0.78422	-0.95214	0.28233	1.7644	0.67578	0.44797	0.35685	-0.80514	0.0462005	0.27766	0.33343	0.176251	-0.66777	0.0792754	0.30277	-0.477324	-0.237352	0.214704
TCGA-E2-A109	STAGE IIA	Breast Invasive Ductal Carcinoma	BRCA_LumB	No	Responder	Anastrazole	Hormone Therapy	0.0495395	0.0160876	0.7842	0.53951	-0.228535	-0.622355	-0.0037455	-0.2971	0.84556	1.168	-0.60261	-0.01165	0.54531	-0.0650225	1.34485	0.698065	-1.1748	-0.78252	1.09925	-0.560211	0.550085	-0.0133559	0.159155	-0.49737	-0.0104297	-0.721645	0.22143	1.52905	0.455285	0.074043	0.275655	0.36711	0.0248199	-0.0746905	-0.31002	0.28123	0.2725	-0.192955	0.103499	-0.355335	-0.183433	0.483784
TCGA-E2-A10B	STAGE IIB	Breast Invasive Ductal Carcinoma	BRCA_LumA	Yes	Responder	Anastrazole	Hormone Therapy	0.046861	-0.0594075	-0.21498	-0.59002	-0.12757	0.12503	-0.126855	0.26464	0.68659	0.625285	0.254395	0.0678015	-0.176945	-0.029909	0.28107	-0.16577	1.2553	0.881045	0.13475	0.528104	0.10456	-0.0286709	0.24107	-0.387605	-0.0882485	-0.312405	-0.0158818	2.1968	0.212853	0.26267	0.098292	-0.73436	0.157105	-0.124516	-0.196565	-0.015385	0.495035	-0.23282	0.201234	-0.13364	0.175032	0.162319
TCGA-E2-A10B	STAGE IIB	Breast Invasive Ductal Carcinoma	BRCA_LumA	Yes	Responder	Anastrazole	Hormone Therapy	0.046861	-0.0594075	-0.21498	-0.59002	-0.12757	0.12503	-0.126855	0.26464	0.68659	0.625285	0.254395	0.0678015	-0.176945	-0.029909	0.28107	-0.16577	1.2553	0.881045	0.13475	0.528104	0.10456	-0.0286709	0.24107	-0.387605	-0.0882485	-0.312405	-0.0158818	2.1968	0.212853	0.26267	0.098292	-0.73436	0.157105	-0.124516	-0.196565	-0.015385	0.495035	-0.23282	0.201234	-0.13364	0.175032	0.162319
TCGA-E2-A10C	STAGE IIB	Breast Invasive Ductal Carcinoma	BRCA_LumB	No	Responder	Anastrazole	Hormone Therapy	0.37803	0.17529	0.23118	-0.27785	0.051237	1.0279	-0.16829	-0.58837	0.10512	0.59323	-0.21677	-1.8348	0.48227	-0.047407	-0.077873	-0.52937	1.2004	0.82068	0.0496651	0.980259	-0.810555	-0.183886	-0.429625	-0.12877	0.012993	0.58994	0.16749	1.4126	0.24955	-0.17424	-0.10028	-0.68431	0.2452	0.18622	0.18455	0.0760401	-0.040947	0.704905	0.117619	0.701055	0.168197	-1.46114
TCGA-E2-A10E	STAGE IIA	Breast Invasive Ductal Carcinoma		No	Responder	Anastrazole	Hormone Therapy	0.100398	0.072184	-0.250925	-0.108882	-0.0785915	0.0823313	-0.11637	0.103879	0.568505	0.545525	0.13976	-1.20348	0.83259	0.0227772	0.411385	0.0935105	-0.527285	-0.70029	0.241025	-0.46521	-0.0715252	-0.0513558	-0.0702351	0.044496	0.363365	-0.254075	0.127735	1.5309	0.46957	0.0421746	0.13745	-0.120764	-0.12439	-0.00942048	0.14136	0.19293	-0.309865	-0.197635	0.637529	0.450875	0.160507	-0.117726
TCGA-E2-A14O	STAGE IIIA	Breast Invasive Ductal Carcinoma	BRCA_LumB	No	Responder	Anastrazole	Hormone Therapy	-0.057464	0.062964	1.2447	1.0265	-0.77737	-0.51826	-0.29801	-0.71207	1.0936	1.4219	0.46091	-0.5534	-0.17631	1.0329	-0.28326	0.054656	-0.85742	-0.71299	0.103125	1.44157	1.44981	-0.247706	-0.182865	0.061405	0.39606	-0.32622	0.60646	2.0424	1.16	0.0658	0.13324	-0.37208	0.40903	0.269479	0.00329993	-0.16667	-0.65363	0.974835	-0.211731	-0.166395	0.150727	-0.502496
TCGA-E2-A14T	STAGE IIA	Breast Invasive Ductal Carcinoma	BRCA_LumA	No	Responder	Anastrazole	Hormone Therapy	0.34669	0.13938	0.80299	0.46352	-0.32196	-0.61281	-0.32999	-0.075008	0.94438	1.4723	0.199955	-0.47237	0.511335	0.74292	0.071265	-0.028081	0.069985	0.30703	0.18179	0.374145	-0.40268	0.130739	-0.5206	0.23402	0.55834	-0.079939	0.39822	1.6919	1.1838	-0.14078	0.23288	0.0047612	0.107495	-0.0356854	0.348505	0.309235	0.1048	0.07322	0.0541345	0.0461701	-0.0825579	-0.442311
TCGA-E2-A14V	STAGE IIB	Breast Invasive Ductal Carcinoma	BRCA_Her2	No	Responder	Anastrazole	Hormone Therapy	0.14516	0.076411	0.15746	-0.34209	-0.18427	-0.34206	-0.028399	-0.60796	0.18329	0.64773	-0.0835753	-1.7466	-0.397515	0.10302	0.044531	-0.2895	-0.44636	-0.50184	-0.33494	0.559965	-0.35428	0.0682093	0.0213801	-0.29696	-0.45791	-0.16093	0.17896	1.1301	0.29217	0.12091	0.023271	-0.28597	0.125725	0.203795	0.598595	-0.593465	-0.60856	0.41007	-0.319115	0.0459601	0.0616821	-0.122341
TCGA-E2-A14Z	STAGE I	Breast Invasive Ductal Carcinoma	BRCA_LumA	Yes	Non Responder	Anastrazole	Hormone Therapy	-0.0042581	0.044951	0.55579	-0.3672	-0.17504	-0.088953	-0.18427	-0.088456	-1.0727	-0.45387	-0.753965	-1.056	0.231995	0.13602	0.17399	-0.61734	0.87555	0.93849	0.39285	0.366314	0.0537199	-0.117181	0.08056	-0.90389	-1.3441	-0.69445	0.086982	1.128	1.1805	0.49535	0.21037	-0.22935	0.164575	0.0293446	0.403375	-0.120525	-0.22993	0.11087	-0.0403756	-0.27711	-0.152018	0.136019
TCGA-E2-A14Z	STAGE I	Breast Invasive Ductal Carcinoma	BRCA_LumA	Yes	Non Responder	Anastrazole	Hormone Therapy	-0.0042581	0.044951	0.55579	-0.3672	-0.17504	-0.088953	-0.18427	-0.088456	-1.0727	-0.45387	-0.753965	-1.056	0.231995	0.13602	0.17399	-0.61734	0.87555	0.93849	0.39285	0.366314	0.0537199	-0.117181	0.08056	-0.90389	-1.3441	-0.69445	0.086982	1.128	1.1805	0.49535	0.21037	-0.22935	0.164575	0.0293446	0.403375	-0.120525	-0.22993	0.11087	-0.0403756	-0.27711	-0.152018	0.136019
TCGA-E2-A152	STAGE I	Breast Invasive Ductal Carcinoma	BRCA_Her2	Yes	Responder	Anastrazole	Hormone Therapy	-0.062005	-0.14635	-0.26352	-0.02095	0.20836	0.19296	0.11062	-0.1955	-0.17838	-0.23014	-0.70214	-1.1453	-0.3506	-0.081316	0.079672	0.57303	0.97139	1.5426	-0.040245	-0.125331	0.158535	0.270764	0.0340149	0.68521	0.066312	-0.09197	0.048938	1.2954	0.33866	0.34874	0.21796	0.25121	0.05502	0.00759951	0.74774	0.18651	-0.31091	-0.0634751	-0.368131	-0.167115	-0.189663	0.0904738
TCGA-E2-A154	STAGE I	Breast Invasive Ductal Carcinoma	BRCA_LumA	No	Responder	Anastrazole	Hormone Therapy	-0.0029905	-0.11408	0.27844	-0.018949	-0.36804	0.69076	-0.085363	0.087612	0.68025	0.70581	-0.14057	0.89661	-0.2935	0.12157	0.46382	0.27223	-0.41773	-0.087366	0.640885	0.0611595	-0.462955	-0.0229158	0.069645	-0.4085	-0.48903	-0.54373	0.0079532	2.3784	0.80345	0.64572	0.085303	-0.46709	-0.1756	-0.14555	0.90747	-0.0797499	0.09731	0.101065	0.359389	-0.517695	-0.215773	0.0836238
TCGA-E2-A155	STAGE IIB	Breast Invasive Ductal Carcinoma	BRCA_LumB	No	Responder	Anastrazole	Hormone Therapy	0.037837	-0.096531	0.15177	0.19037	-0.19267	-0.31993	-0.011615	-0.15532	0.62603	1.1268	0.366865	-0.41011	-0.194094	0.079935	0.28823	0.49207	-0.8364	-0.29011	0.145461	-0.343515	0.40421	0.0662098	0.0766205	0.54304	1.4704	-1.2887	0.15353	469	0.57795	0.15018	0.80156	0.13554	-0.214415	0.256805	0.0918655	0.0349856	-0.28984	-0.20678	0.162185	-0.224239	-0.178057	0.159339
TCGA-E2-A156	STAGE I	Breast Invasive Ductal Carcinoma	BRCA_LumA	No	Responder	Anastrazole	Hormone Therapy	-0.10166	-0.044569	-0.36559	-0.38568	-0.3303	-0.23877	-0.14708	0.37128	1.079	1.1696	0.0610154	0.28586	-0.398524	0.13021	0.16639	0.099046	-0.2495	0.0010716	0.237691	-0.0764747	0.253231	0.07564	0.0765208	-0.63736	-0.31038	-1.182	0.045927	2.22	0.65132	0.3768	0.25441	-0.55634	-0.0502642	-0.0664246	0.480876	0.118726	0.52372	-0.0134093	-0.0969548	-0.117149	0.0287628	0.18325
TCGA-E2-A15C	STAGE I	Breast Invasive Ductal Carcinoma	BRCA_LumA	No	Responder	Anastrazole	Hormone Therapy	0.34941	-0.052711	0.15054	-0.55947	-0.52574	-0.21148	-0.30935	-0.47475	-0.86068	-0.22257	0.120825	-1.4349	0.122305	385	-0.42898	-0.088973	0.46562	-0.021753	0.0392101	0.0171646	-0.62366	-0.0443907	-0.28604	-0.15773	0.10025	0.19386	0.3136	0.32115	0.60295	-0.0088667	0.060702	-0.70401	0.0649251	0.377985	0.125715	-0.252195	0.11313	-0.14578	-0.282066	0.57571	0.154222	-0.711131
TCGA-E2-A15F	STAGE I	Breast Invasive Ductal Carcinoma	BRCA_LumA	No	Responder	Anastrazole	Hormone Therapy	0.19475	0.24763	0.85161	1.1993	-0.37054	0.47321	0.030837	-0.24761	0.038843	0.52275	0.963105	-2.0308	-0.232014	0.3303	-0.084808	-0.81361	-0.56531	-0.55392	0.383981	0.919755	-0.18086	-0.18141	-0.133699	-0.37449	-0.17046	-0.0026997	0.31689	1.4647	0.52426	0.21085	0.39144	-0.56718	0.182506	0.487435	-0.0209244	-0.313034	-1.2165	0.7166	-0.184655	-0.0489794	0.174313	-0.352851
TCGA-E2-A15G	STAGE IIA	Breast Invasive Carcinoma (NOS)	BRCA_LumA	No	Responder	Anastrazole	Hormone Therapy	-0.056681	0.04046	-0.19386	-0.34711	-0.39673	0.30077	-0.31446	0.12023	0.070082	0.22081	-0.237285	-0.17806	-0.301325	0.059307	-0.05899	0.28209	-0.67714	-0.65418	-0.13833	-0.151925	0.04313	0.0727794	-0.0244999	0.13996	-0.39991	-0.73583	0.11645	2.4859	0.54232	0.025857	0.40422	-0.68671	-0.0403248	0.224195	0.353125	0.0760452	0.41192	-0.00871991	-0.220945	0.12978	-0.0053878	-0.00817101
TCGA-E2-A15L	STAGE IIA	Breast Invasive Lobular Carcinoma	BRCA_LumA	No	Responder	Anastrazole	Hormone Therapy	0.01087	0.17233	-0.15933	0.23345	-0.16248	-0.61421	-0.16853	0.11843	0.059757	0.34768	-0.22004	-0.17247	0.150311	0.063621	-0.11309	0.4658	-0.50917	-0.73402	0.206795	-0.18289	0.441865	-0.138895	-0.103955	0.23114	0.50693	-0.5207	0.21647	1.4023	0.2807	0.053221	0.63755	-0.49734	-0.19173	-0.14301	0.37994	0.38242	0.5029	-0.0203047	-0.38643	0.152865	0.0841275	-0.540166
TCGA-E2-A15M	STAGE IIA	Breast Invasive Lobular Carcinoma	BRCA_LumA	No	Responder	Anastrazole	Hormone Therapy	0.24629	0.085526	0.2638	-0.12513	-0.24597	-0.2905	-0.12138	0.31394	-0.26688	-0.14832	-0.0572053	0.16113	0.353585	0.35907	0.13658	-0.29216	-0.70408	0.60989	-0.0131698	0.368225	-0.35626	0.0380994	-0.20586	0.40404	-0.1688	-0.51891	0.19224	1.6643	0.73222	-0.11486	0.61783	-0.44755	0.574625	0.0588647	-0.273385	-0.0232348	-0.15237	0.29677	-0.431475	0.38946	0.0678222	-0.248881
TCGA-E2-A15O	STAGE I	Breast Invasive Ductal Carcinoma	BRCA_LumA	Yes	Responder	Anastrazole	Hormone Therapy	-0.020264	-0.043591	0.347	0.94234	-0.194	1.2962	0.1615	0.23933	0.32758	0.443	-0.25028	-0.66638	-0.0426501	0.03522	0.12744	-0.057248	0.0085599	-0.46564	0.272065	0.0666694	0.608505	-0.00467585	-0.0640951	-0.39045	-0.5527	-0.29369	0.046986	1.6578	0.55051	0.20298	-0.00095127	-0.62349	0.00448993	0.0885695	0.27796	0.08093	0.14405	-0.0565852	-0.206441	0.038285	-0.239743	-0.0461463
TCGA-E2-A15P	STAGE IA	Breast Invasive Ductal Carcinoma	BRCA_LumA	No	Responder	Anastrazole	Hormone Therapy	0.023318	0.092353	-0.020778	-0.20362	-0.43691	-0.070159	-0.16616	0.3195	0.66413	0.75409	-0.0778005	-0.57141	-0.20288	0.15259	-0.0084625	0.51152	0.18003	-0.35376	-0.134395	0.718689	0.0422348	-0.0494959	-0.133555	-0.45483	-0.46483	-0.03696	0.035802	1.1552	0.49212	0.22472	0.52051	-0.44481	0.18029	0.0843595	-0.27698	0.05352	-0.21682	0.750635	-0.231631	0.285045	-0.014513	-0.462756
TCGA-E2-A15R	STAGE IIA	Breast Invasive Ductal Carcinoma	BRCA_LumA	No	Responder	Anastrazole	Hormone Therapy	0.09892	0.096177	0.69213	1.2962	0.019027	0.92539	0.30343	0.75731	0.096453	0.67331	0.10997	-1.4828	0.1105	0.47217	0.29324	-0.0053601	-0.64418	-0.86235	0.529245	-0.341521	0.312575	0.00317424	-0.079985	-0.53374	-495	-0.71774	0.29873	1.0886	0.70348	0.2115	0.45048	-0.34356	-0.30761	-0.0340404	-0.63654	0.29578	-0.47173	-0.143755	-0.124141	-0.128315	-0.106733	-0.0135562
TCGA-E2-A15S	STAGE IIB	Breast Invasive Ductal Carcinoma	BRCA_LumB	No	Responder	Anastrazole	Hormone Therapy	0.071729	-0.08348	0.39344	-0.28829	-0.057553	-0.26646	-0.079937	0.4466	0.39148	0.030119	-0.48223	0.56476	0.16658	-0.017677	0.10251	0.033975	-0.99106	-0.69883	0.507255	-0.469471	1.09764	-0.0479958	0.130895	0.51146	0.31197	-1.2033	-0.0042757	0.58147	0.031411	-0.036458	0.15598	0.43267	-0.31331	-0.23846	-0.32744	-0.10562	-0.24137	-0.0967951	-0.0278006	-0.161415	-0.0917529	-0.127616
TCGA-E2-A15T	STAGE IIA	Breast Invasive Ductal Carcinoma	BRCA_LumB	No	Responder	Anastrazole	Hormone Therapy	0.17248	0.14112	0.4749	-0.28459	-0.39596	-0.58895	-0.22603	0.25353	1.186	1.2415	-0.39833	0.95259	0.1922	0.34179	0.20205	0.20935	-1.2026	-0.96877	0.213395	-0.561421	0.401575	0.0849042	-0.175825	0.25864	0.60221	-1.0273	0.34355	1.3478	0.37683	-0.042719	0.93939	-0.81494	-0.37452	-0.0148005	-0.16581	-0.11964	-0.77045	-0.270085	0.287489	0.535625	0.033087	-0.299536
TCGA-E2-A1B4	STAGE IIIA	Breast Invasive Ductal Carcinoma	BRCA_LumA	No	Non Responder	Anastrazole	Hormone Therapy	0.052941	0.096778	-0.037884	-0.30458	-0.28311	-0.43384	-0.049182	-0.097347	0.42707	0.28203	0.209404	0.66715	-0.337255	0.13034	-0.077088	0.30149	-0.5963	-1.0952	0.37168	-0.254196	0.19973	-0.106381	-0.0145201	0.46709	1.0606	-0.30949	0.25443	1.2632	0.39342	-0.014202	0.028653	-0.79488	0.0691849	0.514925	0.375985	0.437555	0.15318	0.13576	0.191694	0.04131	0.487522	-0.108931
TCGA-E2-A1BC	STAGE IA	Breast Invasive Ductal Carcinoma	BRCA_LumA	No	Responder	Anastrazole	Hormone Therapy	0.083491	0.10957	-0.058651	-0.33612	-0.33112	-0.063149	-0.13634	-0.28895	1.3675	0.83947	1.6774	-1.1111	2.24068	0.71589	-0.49595	0.33146	0.40338	0.27993	0.748866	0.0729905	-0.215604	-0.0289648	-0.449684	0.14593	0.47196	-0.19066	0.37577	1.9749	0.48974	0.022123	0.072701	-0.94587	0.023701	0.402361	-0.0414691	0.598641	-0.20182	-0.265414	0.0104404	0.425506	0.019018	-0.836315
TCGA-E2-A1BD	STAGE IIA	Breast Invasive Ductal Carcinoma	BRCA_LumA	No	Responder	Anastrazole	Hormone Therapy	0.022766	-0.069904	-0.16749	-0.43505	-0.53418	-0.64633	-0.39685	0.18506	0.29756	0.25389	0.32375	0.57183	-0.39931	0.18643	0.41222	0.006582	-0.39805	0.0016748	-0.0338149	-0.341591	0.189765	0.0725042	0.100295	0.20124	0.14999	-0.64325	0.11975	1.9965	0.40032	0.23527	0.38496	-0.59975	0.00367002	0.70661	0.61322	0.27191	0.21657	-0.233445	-0.411491	0.0272351	-0.000862951	0.0338038
TCGA-E2-A1IL	STAGE IIA	Breast Invasive Lobular Carcinoma	BRCA_LumA	No	Responder	Anastrazole	Hormone Therapy	0.80259	-0.20688	-0.28256	-0.90336	-0.65773	-0.031861	-0.39575	0.44518	0.37199	-0.18619	1.26159	0.14605	1.44928	0.74647	-0.15814	0.42882	0.68774	0.31993	-0.505204	-0.21319	-0.341545	-0.697575	-0.774684	0.0027543	0.11685	0.0076138	0.50087	1.1138	0.82108	-0.14423	-0.16559	-0.88189	-0.611699	0.00173014	-0.617339	-0.550489	-0.33608	-0.473544	-0.5253	0.994946	0.396098	-1.17566
TCGA-E2-A1IU	STAGE IA	Breast Invasive Ductal Carcinoma	BRCA_LumA	No	Responder	Anastrazole	Hormone Therapy	0.34024	0.1109	-0.2574	-0.45185	-0.23081	-0.34048	-0.14381	-0.37567	0.39427	-0.12185	1.13989	-0.35215	0.95836	293	-0.35869	-0.13014	-0.26159	-0.17857	-0.043915	0.206119	-0.270255	-0.216056	-0.336345	-0.048039	0.18569	0.08689	0.32329	1.1058	0.31757	-0.068968	-0.12098	-0.74493	-0.14345	0.238789	0.24995	0	-0.70314	-0.0363151	-0.253101	0.657345	0.389667	-0.788166
TCGA-E2-A1L7	STAGE IIIA	Breast Invasive Ductal Carcinoma	BRCA_LumB	Yes	Responder	Anastrazole	Hormone Therapy	-0.12575	-0.019969	0.010551	0.016836	0.069022	-0.53419	-0.12951	-0.18003	-0.86417	-0.61891	0.226105	-0.059539	-0.222814	-0.1479	0.2256	0.68882	-1.1972	-1.2885	-0.410239	-0.488705	0.323711	0	0.121101	-0.21858	0.25835	-0.36723	0.055651	1.8527	0.064997	-0.067108	0.4089	-0.46784	-0.0410942	0.195035	-0.00892425	0.286506	0.30763	-0.0716993	-0.673095	0.294021	0.204073	-0.0840404
TCGA-E2-A1L7	STAGE IIIA	Breast Invasive Ductal Carcinoma	BRCA_LumB	Yes	Responder	Anastrazole	Hormone Therapy	-0.12575	-0.019969	0.010551	0.016836	0.069022	-0.53419	-0.12951	-0.18003	-0.86417	-0.61891	0.226105	-0.059539	-0.222814	-0.1479	0.2256	0.68882	-1.1972	-1.2885	-0.410239	-0.488705	0.323711	0	0.121101	-0.21858	0.25835	-0.36723	0.055651	1.8527	0.064997	-0.067108	0.4089	-0.46784	-0.0410942	0.195035	-0.00892425	0.286506	0.30763	-0.0716993	-0.673095	0.294021	0.204073	-0.0840404
TCGA-E2-A1L8	STAGE IIB	Breast Invasive Lobular Carcinoma	BRCA_LumA	No	Responder	Anastrazole	Hormone Therapy	0.21148	-0.045005	-0.4976	-0.3813	0.18771	-0.60547	-0.21735	0.10593	1.0985	0.57591	0.59661	-0.78499	0.16722	0.080298	0.12561	0.61816	-0.88652	-0.23141	-0.385455	0.158089	-0.378625	-0.127676	-0.282135	0.1632	0.75758	-0.37639	0.32702	1.465	0.45096	-0.1423	-0.10999	-0.73422	0.0236	1.21741	0.17471	0.0743801	0.23041	0.320745	-0.281631	1.2544	0.280467	-0.619486
TCGA-E2-A2P5	STAGE IIIC	Breast Invasive Lobular Carcinoma		Yes	Non Responder	Anastrazole	Hormone Therapy	0.0041775	0.12757	0.18991	-0.0054115	-0.34109	-1.1302	-0.21615	-0.52271	-0.50283	0.35292	-0.210026	-0.83666	0.035605	-0.019327	0.23603	0.26772	-0.87347	-0.89021	-0.08533	-0.343296	-0.15791	0.00154916	0.0717399	-0.5766	-0.079765	-0.22173	0.28383	2.6229	0.54604	0.77153	0.29837	0.049687	-0.152865	0.440354	-0.155215	-0.043915	-0.039369	-0.0803101	0.0113844	0.15443	0.219222	-0.0106112
TCGA-E2-A56Z	STAGE IIB	Breast Invasive Ductal Carcinoma	BRCA_LumB		Responder	Anastrazole	Hormone Therapy	0.23807	0.13537	-0.16754	2.7618	-0.30349	1.875	1.0624	0.48959	0.39576	0.35057	0.0847245	0.5827	0.472825	0.21883	0.11982	0.24364	-0.96625	-0.95663	0.28667	0.135164	-0.21131	-0.220591	-0.50296	0.085047	0.97919	-0.11603	0.11797	1.4676	0.46171	0.030344	0.30955	-0.31748	-0.154855	0.000744472	-0.175495	0.125465	0.1057	0.10617	0.0541543	0.25552	0.224292	-0.565251
TCGA-E2-A9RU	STAGE IIIC	Breast Invasive Ductal Carcinoma	BRCA_LumB	No	Responder	Anastrazole	Hormone Therapy	0.0089528	0.26897	0.16423	0.96256	-0.31525	0.91808	0.03923	0.05281	0.59863	0.82854	-0.38361	-0.45575	-0.15856	-0.03032	0.023233	0.21782	-0.79916	-0.91085	-0.516075	-0.33047	0.398085	0.0457643	0.0278851	-0.51779	-0.45992	-0.4926	0.11288	0.34228	0.54346	0.068461	0.47327	1.3621	0.0136201	-0.16749	0.36182	-0.37606	0.29347	0.073525	-0.184491	-0.243875	0.295357	0.108584
TCGA-E2-A9RU	STAGE IIIC	Breast Invasive Ductal Carcinoma	BRCA_LumB	No	Responder	Anastrazole	Hormone Therapy	0.0089528	0.26897	0.16423	0.96256	-0.31525	0.91808	0.03923	0.05281	0.59863	0.82854	-0.38361	-0.45575	-0.15856	-0.03032	0.023233	0.21782	-0.79916	-0.91085	-0.516075	-0.33047	0.398085	0.0457643	0.0278851	-0.51779	-0.45992	-0.4926	0.11288	0.34228	0.54346	0.068461	0.47327	1.3621	0.0136201	-0.16749	0.36182	-0.37606	0.29347	0.073525	-0.184491	-0.243875	0.295357	0.108584
TCGA-EW-A1J2	STAGE IIB	Breast Invasive Lobular Carcinoma	BRCA_LumA	No	Responder	Anastrazole	Hormone Therapy	0.63453	0.26424	-0.28981	-0.52167	-0.33582	-0.46644	-0.021036	-0.68339	-0.029566	-0.64823	0.40912	-1.1951	0.35663	0.63211	-0.53258	-0.38619	-0.1757	0.35511	-0.333465	0.71787	-0.684985	0.255474	-0.232495	-0.23436	-0.38319	0.64827	0.23313	0.71435	0.11694	-0.044158	-0.0639	-0.79162	-0.2766	0.39712	-0.23784	-0.32238	-0.92984	0.532065	-0.27114	1.06244	0.366487	-0.826336
TCGA-EW-A1J3	STAGE IA	Breast Invasive Lobular Carcinoma	BRCA_LumA	No	Responder	Anastrazole	Hormone Therapy	0.011681	-0.14471	0.028086	-0.15489	-0.12924	-0.25708	-0.20062	0.43138	2.9501	1.9254	-0.716741	-0.062244	-0.27547	0.0057459	0.28689	0.18606	-0.43128	-0.57699	-0.063725	-0.45829	-0.190635	-0.112736	0.133205	0.29274	0.32282	-0.81836	0.049716	2.4183	0.32892	0.079101	0.45476	-0.86202	-0.24146	-0.0737105	0.62564	0.41817	-0.081061	0.0532249	-0.398411	0.00408502	0.049487	0.134474
TCGA-EW-A1P0	STAGE IIB	Breast Invasive Carcinoma (NOS)	BRCA_LumB	Yes	Responder	Anastrazole	Hormone Therapy	0.05246	0.096736	0.72019	0.044708	-0.14412	-1.0291	-0.38046	0.79731	-1.3697	0.21728	0.844444	-0.26515	0.506415	-0.0026048	0.44628	0.90064	-1.5693	-1.5595	0.0638	-1.50211	0.86543	-0.590171	-0.27863	-0.9415	-0.18026	-0.61715	-0.07107	1.0849	0.36767	-0.10241	0.36841	0.66783	-0.599015	-0.321676	-0.317215	-0.336505	1.0889	-0.874	-0.963186	0.64336	0.373742	-0.816741
TCGA-EW-A424	STAGE IIIA	Breast Invasive Lobular Carcinoma		No	Responder	Anastrazole	Hormone Therapy	0.22419	0.13288	-0.26034	-0.28317	-0.93136	-1.3259	-0.27568	-0.30716	0.085421	-0.2769	0.38848	0.21239	0.19535	0.28176	-0.084961	-0.023832	-0.66021	-0.50099	0.382285	-0.0983004	-0.363925	0.150664	0.00646506	-0.45357	0.86856	0.2744	0.42856	1.7593	0.32523	0.10217	0.022717	-0.77225	-0.0443399	0.76794	0.3681	0.27112	0.2445	-0.035865	0.156279	0.498865	0.0413071	-0.585616
TCGA-GM-A2D9	STAGE I	Breast Invasive Ductal Carcinoma	BRCA_LumA	Yes	Non Responder	Anastrazole	Hormone Therapy	-0.048059	0.030333	-0.053828	-0.078701	-0.21729	0.3049	-0.23808	0.48883	0.41058	0.38179	0.31058	-0.85323	0.26641	-0.0095253	0.33834	0.28088	0.55519	0.014795	0.368195	-0.209061	0.288765	0.181274	-0.0506951	-0.06102	0.5424	-0.68131	0.1612	1.7926	0.56357	0.10149	0.17074	-0.56599	0.08165	-0.15251	0.3799	0.54127	-0.017206	-0.178745	1.07762	0.579255	-0.242183	-0.0954562
TCGA-GM-A2D9	STAGE I	Breast Invasive Ductal Carcinoma	BRCA_LumA	Yes	Non Responder	Anastrazole	Hormone Therapy	-0.048059	0.030333	-0.053828	-0.078701	-0.21729	0.3049	-0.23808	0.48883	0.41058	0.38179	0.31058	-0.85323	0.26641	-0.0095253	0.33834	0.28088	0.55519	0.014795	0.368195	-0.209061	0.288765	0.181274	-0.0506951	-0.06102	0.5424	-0.68131	0.1612	1.7926	0.56357	0.10149	0.17074	-0.56599	0.08165	-0.15251	0.3799	0.54127	-0.017206	-0.178745	1.07762	0.579255	-0.242183	-0.0954562
TCGA-GM-A2DC	STAGE IIA	Breast Invasive Ductal Carcinoma	BRCA_LumA	No	Responder	Anastrazole	Hormone Therapy	0.010738	0.026327	0.92648	0.22412	-0.58443	0.56303	-0.1978	0.19174	1.2531	1.5704	-0.353547	-1.9256	-0.193857	0.027316	0.44609	-0.32543	-0.66223	-0.82407	-0.420342	1.41983	-0.200792	-0.161253	-0.124242	-0.098309	-0.24613	-0.74778	-0.037466	1.4953	0.062557	0.14642	0.23897	-0.29854	0.246553	-0.189247	-0.995927	0.00145316	0.65925	1.34764	-0.0825175	-0.140762	0.14794	-0.202463
TCGA-GM-A2DK	STAGE I	Breast Invasive Ductal Carcinoma	BRCA_LumA	No	Responder	Anastrazole	Hormone Therapy	0.21051	0.12101	0.33309	-0.49802	-0.62181	-0.45419	-0.015917	-1.0759	0.44325	0.78597	1.57896	-2.6284	0.361921	0.10077	-0.35356	0.40774	-1.2084	-1.0292	0.486166	-0.57783	0.373445	-0.0910151	-0.126534	0.50461	0.33186	-0.097441	0.39917	-0.32765	0.18553	0.1837	-0.24414	0.0033786	0.0524007	-0.00315978	0.178771	0.763821	1.1658	-0.181214	1.1734	0.549996	-0.0601723	-0.0733655
TCGA-GM-A2DL	STAGE I	Breast Invasive Ductal Carcinoma	BRCA_LumA	No	Responder	Anastrazole	Hormone Therapy	0.38216	0.033348	0.09952	-0.1249	-0.51536	-0.26304	-0.25223	-0.16893	0.6897	0.70135	0.63068	-1.6538	1.52317	0.02047	-0.43549	0.18945	-0.12217	-0.51756	0.508916	-0.29716	-0.234455	-0.0962051	-0.139494	-0.054437	0.56042	0.14198	0.16791	0.82251	0.48803	0.030954	0.073632	-0.53476	-0.00849932	0.22383	0.0844306	0.308771	0.26527	-0.100134	1.0884	0.787526	-0.0334723	-0.366185
TCGA-GM-A2DM	STAGE IIA	Breast Invasive Ductal Carcinoma	BRCA_LumA	No	Responder	Anastrazole	Hormone Therapy	0.19125	0.21829	-0.70801	-0.05981	-0.46506	-0.14494	0.01577	-0.077405	0.69342	0.46817	-0.266101	-0.98699	-0.26842	0.11558	-0.44812	0.3198	-0.8281	-0.86137	-0.361165	-0.0686205	-0.0274952	0.0740942	0.0658749	-0.075167	0.10464	-0.45435	0.14178	0.7028	0.2926	0.2285	0.0020694	-0.29898	-0.06141	0.0604795	-0.38161	0.31813	0.60103	0.198665	-0.247721	0.269105	0.609087	0.0412338
TCGA-GM-A2DN	STAGE IIA	Breast Invasive Ductal Carcinoma	BRCA_LumA	No	Responder	Anastrazole	Hormone Therapy	-0.035329	-0.091728	-0.39865	-0.45633	-0.57163	-0.56598	-0.25718	0.049854	-0.21235	-0.41773	-0.205966	-0.5201	-0.539275	0.13324	0.096229	-0.15576	-0.13248	-0.29508	-0.2409	0.442704	-0.159491	0.0638089	-0.0314203	0.15249	0.19762	-0.14623	0.11205	1.0719	0.21261	0.43028	0.055624	-0.2051	0.0505447	0.0927542	-0.0317653	0.255025	0.63315	0.40516	-0.348006	0.0127697	0.177362	0.0478185
TCGA-GM-A3NY	STAGE IIB	Breast Invasive Lobular Carcinoma		No	Responder	Anastrazole	Hormone Therapy	0.26984	0.1369	0.083002	-0.64226	-0.45368	0.021852	-0.32071	0.054581	-0.26235	-0.40863	0.734917	-2.5331	1.40576	0.38921	-0.52684	-0.12555	0.24268	-0.12207	0.285153	0.0515673	-0.799067	0.109142	-0.0640672	-0.023427	-0.28272	0.034758	0.39378	0.60842	0.55727	0.081031	-0.23133	-0.47403	0.239298	0.243437	0.148838	0.349608	0.61717	0.0376028	0.517347	1.10603	0.170645	-0.460858
TCGA-GM-A3XG	STAGE IIIA	Breast Invasive Lobular Carcinoma		No	Responder	Anastrazole	Hormone Therapy	0.25636	0.045243	-0.49971	-0.61872	-0.98212	-1.2446	-0.006232	-0.72858	0.057636	0.25808	-0.352255	-2.0089	-0.919025	0.40633	-0.40119	-0.3561	-1.2546	-0.76173	-0.04245	0.606904	-0.50982	0.369189	0.27038	-0.1531	0.19582	-0.1841	0.1664	1.2811	-0.22381	0.030407	-0.13589	-0.019283	-0.00351507	0.599024	0.0430749	0.192435	0.34157	0.59441	-0.0607056	0.16823	-0.060558	0.119649
TCGA-GM-A3XN	STAGE IIIA	Breast Invasive Lobular Carcinoma		No	Responder	Anastrazole	Hormone Therapy	-0.093988	0.13525	-0.022707	-0.013848	-0.38273	-0.16438	-0.25956	0.09694	-0.58394	-0.54784	0.191425	-2.3397	0.141685	0.13346	0.062525	0.66301	0.40742	-0.18512	0.39596	-0.0980255	0.13267	-0.0233708	-0.06662	0.20528	0.12107	0.16416	0.5474	0.78513	0.26161	-0.10448	0.23317	-0.19762	-0.00364498	1.04836	-0.137745	0.350755	0.35245	0.0806699	0.0771444	0.39587	0.360432	-0.161321
TCGA-GM-A4E0	STAGE IIIC	Breast Invasive Lobular Carcinoma	BRCA_LumA	No	Responder	Anastrazole	Hormone Therapy	0.38531	0.26169	0.016986	-0.24111	-1.1739	-0.81824	-0.18566	-0.64416	0.28704	-0.11788	0.778345	-1.7736	1.20514	0.35913	-0.13274	0.11389	-0.11412	-0.44152	0.82224	0.0271246	-0.58768	-0.0641207	-0.37122	-0.24703	-0.11061	0.29086	0.37008	1.0893	0.29993	0.14601	-0.23894	-0.86755	-0.628525	-0.0849254	0.116895	0.855325	0.081572	0	1.14684	0.55906	0.121252	-0.647231
TCGA-GM-A5PX	STAGE IIB	Breast Invasive Lobular Carcinoma	BRCA_LumA	No	Responder	Anastrazole	Hormone Therapy	0.18463	0.3287	0.24199	-1.0526	-1.038	-0.66295	-0.32135	-0.73271	-0.85107	-0.65999	-0.13761	-1.6841	-0.73266	0.55727	-0.30197	-0.2675	0.019134	-0.42449	0.209975	0.0485294	0.128325	0.239394	0.361685	0.097345	0.092011	0.75626	0.75495	0.77247	-0.069583	0.083094	-0.23524	-0.48288	0.20279	0.798709	0.64621	0.69874	-0.46747	0.260635	0.832919	-0.040765	0.031407	0.202254
TCGA-LL-A440	STAGE IA	Breast Invasive Lobular Carcinoma	BRCA_LumA	No	Responder	Anastrazole	Hormone Therapy	0.38369	0.15132	-0.61198	-1.125	-0.70332	-0.10874	-0.026629	-0.59265	0.05809	-0.5578	0.0503646	-0.93411	0.541915	0.39205	-0.64268	-0.20182	0.71093	0.24394	-0.12235	0.477395	-0.80089	0.00147928	0.27122	-0.59026	-0.31793	1.0241	0.070203	0.38828	0.024738	0.0027045	-0.25088	-0.22962	-0.105435	0.212885	-0.669805	-0.147365	-0.20474	0.40892	0.176604	0.96916	0.127202	-0.156091
TCGA-LL-A442	STAGE IIA	Breast Invasive Ductal Carcinoma		No	Responder	Anastrazole	Hormone Therapy	-0.086233	0.16005	-0.1435	-377	-0.18113	0.073701	-0.32777	0.18592	1.8617	1.3181	0.324504	-0.99386	0.046035	0.13278	-0.036971	0.28987	-0.79792	-0.78446	0.43514	-0.386246	0.42629	0.163919	0.25713	-0.51466	0.25408	-0.68222	0.33026	-0.81945	0.46317	0.19811	0.2915	-0.57879	-0.252735	-0.460655	0.140125	0.213235	0.5855	0.39691	1.56347	-0.14025	-0.383208	0.160419
TCGA-LL-A50Y	STAGE IIA	Breast Invasive Lobular Carcinoma	BRCA_LumA	No	Responder	Anastrazole	Hormone Therapy	-0.023238	0.030361	-0.32898	-0.33435	-0.62778	-0.046769	-0.17524	0.11864	-0.1529	-0.54503	-0.0767554	-0.89569	-0.0876249	0.24366	-0.19193	0.0071655	-0.61872	-0.8437	0.39126	-0.0618054	0.295	-0.0108507	0.11325	-0.14624	0.79619	0.21396	0.68092	1.6444	0.76687	0.15033	0.34617	-0.6183	0.157415	0.246355	0.910605	0.531075	1.0419	0.21098	0.00982448	-0.16568	-0.0449779	-0.0114311
TCGA-LL-A5YL	STAGE IIB	Breast Invasive Lobular Carcinoma	BRCA_LumA	No	Responder	Anastrazole	Hormone Therapy	0.28399	0.15205	-0.80696	-0.47071	-0.71299	-0.46844	0.052246	-0.59507	-0.53967	-0.89404	-0.793851	-0.43689	-0.59009	0.46278	-0.23068	-0.38968	-0.30177	-0.18416	-0.342205	0.5736	-0.866685	0.498224	0.364615	-0.36599	-0.35325	0.46642	0.02618	0.1392	-0.33449	0.16404	-0.38605	-0.24487	0.1006	1.14356	-0.50153	-0.00937997	-0.23245	0.548535	-0.0258606	0.376435	0.130887	0.249164
TCGA-LL-A5YL	STAGE IIB	Breast Invasive Lobular Carcinoma	BRCA_LumA	No	Responder	Anastrazole	Hormone Therapy	0.28399	0.15205	-0.80696	-0.47071	-0.71299	-0.46844	0.052246	-0.59507	-0.53967	-0.89404	-0.793851	-0.43689	-0.59009	0.46278	-0.23068	-0.38968	-0.30177	-0.18416	-0.342205	0.5736	-0.866685	0.498224	0.364615	-0.36599	-0.35325	0.46642	0.02618	0.1392	-0.33449	0.16404	-0.38605	-0.24487	0.1006	1.14356	-0.50153	-0.00937997	-0.23245	0.548535	-0.0258606	0.376435	0.130887	0.249164
TCGA-LL-A5YP	STAGE IIB	Breast Invasive Ductal Carcinoma	BRCA_Basal	No	Responder	Anastrazole	Hormone Therapy	-0.088006	0.039327	-0.27141	0.18414	-0.46091	0.18187	-0.011098	-0.36601	0.3101	0.26016	-0.421894	0.087951	-0.360474	0.13319	0.63972	-0.14287	0.84399	0.47646	0.316381	0.618516	0.568551	0.0253903	-0.0116589	-0.4644	0.56821	0.12914	-0.11322	-0.66699	-0.038684	0.39434	0.2599	0.10045	0.183206	0.180566	-0.128934	0.373886	-0.063226	-0.083269	-0.598715	0.0535211	0.100413	-0.0071001
TCGA-LL-A6FP	STAGE IIA	Breast Invasive Lobular Carcinoma	BRCA_LumA	No	Responder	Anastrazole	Hormone Therapy	0.14922	0.15394	-0.69836	-0.34759	-0.96766	-0.60742	-0.16766	-0.28574	0.29871	-0.1914	0.33195	0.33539	-0.26087	0.21726	-0.049767	-0.014541	-0.59658	-0.69027	0.173695	0.0121594	0.0913248	0.164664	0.176355	0.40793	1.2229	-0.57416	0.11962	1.7294	0.42261	0.29124	0.2122	-0.59948	-0.0323701	0.307769	0.6094	-0.05548	-0.9836	-0.0333152	0.176579	0.066505	-0.0807531	0.164464
TCGA-LL-A8F5	STAGE IIA	Breast Invasive Ductal Carcinoma	BRCA_Basal	No	Responder	Anastrazole	Hormone Therapy	0.41496	0.097988	0.02132	-0.24071	-0.43364	-0.23942	-0.19947	-0.35644	-0.40127	-0.43072	-1.2488	-0.58426	-1.03852	0.093497	-0.15017	0.082412	1.2384	1.3495	-0.715705	1.21744	0.00327487	0.0204942	-0.063345	-0.25221	-0.18256	0.12675	0.23471	-0.38237	0.33232	0.24817	0.28024	0.86988	0.40399	-0.16399	-1.01326	-0.48876	-0.16759	0.878655	-0.338911	-0.285405	0.110307	0.0307038
TCGA-LL-A9Q3	STAGE IIIC	Breast Invasive Lobular Carcinoma	BRCA_LumA	No	Responder	Anastrazole	Hormone Therapy	0.02335	0.17491	0.29395	0.094959	-0.31608	-0.28124	-0.14956	-0.063569	0.036065	0.44248	-0.306175	-0.82135	-0.319545	-0.13851	-0.21643	0.46188	-0.21423	-0.11148	0.7058	-0.237575	0.73885	-0.0842508	0.24347	-0.28981	0.3715	-0.31318	0.31028	1.3633	0.85854	0.48946	0.26865	-0.52114	-0.0226051	0.198285	1.14572	0.492745	0.14096	-0.22306	0.164774	0.05039	0.00455198	-0.170211
TCGA-W8-A86G	STAGE IIA	Breast Invasive Lobular Carcinoma	BRCA_LumA	No	Responder	Anastrazole	Hormone Therapy	0.63231	0.026598	-0.16964	0.1174	-0.33385	0.46004	0.18266	-1.1415	-0.38282	-1.2478	-1.39858	-693	2.13681	0.096212	0.12355	-0.37448	-0.047366	-0.13375	-1.39418	0.0825845	-2.64398	0.268679	0	-0.64245	-1.6693	0.77883	-0.076899	0.76517	-0.38817	0.66089	-0.32398	-0.23043	0.399785	0.394045	-2.61206	-1.20385	-1.0268	0.05675	-0.00927555	1.70487	0.0623121	-0.168341
TCGA-WT-AB41	STAGE IIB	Breast Invasive Ductal Carcinoma	BRCA_LumA	No	Responder	Anastrazole	Hormone Therapy	0.06515	0.051282	0.23858	0.62398	-0.39313	0.7282	-0.15681	-0.18599	-0.10324	0.30382	0.0482512	-0.84902	-0.149828	-0.14442	0.697	0.20032	-0.81615	-1.2608	-0.00722328	0.165141	-0.0846735	-0.0480641	-0.189193	-0.36804	-0.71774	-0.45295	0.37024	0.96781	0.32751	-0.15917	-0.081452	-0.19596	0.105152	0.0404712	0.565142	0.414392	0.90585	0.0697466	0.0673211	0.215037	0.136109	-0.226714
TCGA-A1-A0SF	STAGE IIA	Breast Invasive Ductal Carcinoma	BRCA_LumA		Responder	Anastrazole	Other, specify in notes	-0.0006425	-0.0885775	-0.151583	0.22563	-0.069401	0.239001	-0.18573	-0.0508534	0.54909	0.359735		-0.425555		-0.0712815	-0.034107	0.022575	-0.147874	-0.38327						-0.094302	-0.208965	-0.0854675	0.043647	2.2422	0.30262	0.0504375	0.0104935	-0.65642					0.322032
TCGA-AO-A0J9	STAGE IIIC	Breast Invasive Lobular Carcinoma	BRCA_LumA	Yes	Non Responder	Anastrazole	Hormone Therapy	0.30204	0.15276	-0.17623	-0.43524	-0.53395	-0.77353	-0.36455	-0.015741	-0.062827	0.1922	0.70672	-0.086733	1.01656	-0.0082181	0.1561	-0.13037	-0.90973	-0.44976	-0.331255	-0.91778	-0.501585	-1.7221	-0.428205	0.32445	0.68607	0.054414	0.42187	1.6721	-0.087409	-0.10575	0.10598	-0.6032	-0.48507	-0.46125	-0.2614	-0.70719	0.22758	-0.360265	0.58113	1.02814	0.525517	-0.873906
TCGA-AO-A0JI	STAGE IIA	Breast Invasive Ductal Carcinoma	BRCA_LumA	No	Responder	Anastrazole	Hormone Therapy	0.49356	0.59073	1.9721	1.4519	-0.33392	1.2715	0.31839	-0.26069	-0.18917	0.7719	1.07527	-1.3554	0.72421	0.56127	-0.21057	-1.6868	-0.98448	-0.56645	0.837065	-0.369471	0.528615	-0.318696	0.0792349	0.007927	-0.00071536	0.1672	0.61414	1.6332	0.55111	0.37672	-0.30622	0.13265	-0.21578	-0.148701	0.25556	-0.20455	-1.4516	-0.195175	0.181499	0.456455	-0.0571731	-0.275026
TCGA-AO-A12G	STAGE IIA	Breast Invasive Carcinoma (NOS)	BRCA_LumA		Responder	Anastrazole	Hormone Therapy	0.149235	0.055244	0.25869	-0.33578	-0.44445	-0.845515	-0.20604	-1.5841	1.1698	1.27045	0.33966	-0.864135	-0.139289	0.286385	0.14579	-0.0511035	-0.3149	-0.28747	0.422296	-0.12099	0.577145	-0.158825	-0.0288145	-0.0645745	0.51879	-0.55418	0.178335	2.75225	0.376635	0.062033	0.199245	-0.137805	-0.0992495	-0.15785	-0.0732395	0.220951	-0.0308285	-0.156744	1.88331	-0.0899144	-0.101322	0.0319544
TCGA-AO-A12H	STAGE IIA	Breast Invasive Carcinoma (NOS)	BRCA_LumA	No	Responder	Anastrazole	Hormone Therapy	0.19181	0.0882625	-0.34774	-0.45514	-0.30707	-0.52075	-0.190825	0.64389	0.77801	0.778835	-0.50693	-0.706495	0.185421	0.0609305	0.19263	0.207365	0.680285	0.714265	0.532566	-0.15578	0.535506	0.015475	0.155336	0.091407	-0.14147	-0.83364	0.105505	1.26565	0.300665	0.0408505	0.330955	0.48097	0.0153408	-0.15459	-0.306069	-0.166899	0.78376	0.0260957	0.38522	0.342236	0.152778	0.0557146
TCGA-EW-A1OZ	STAGE IIA	Breast Invasive Ductal Carcinoma	BRCA_LumB	No	Responder	Aromasin	Chemotherapy	-0.098472	-0.034694	-0.27924	-0.015816	0.42249	0.68163	0.058747	-0.30134	0.094699	0.20427	-0.00948529	-0.5518	-0.124795	-0.084875	-0.16033	0.38703	-0.35795	-0.50941	-0.72449	-0.148535	0.21438	-0.0670906	-0.13386	0.21965	-0.1486	0.089347	0.11777	2.4388	0.002352	0.34061	-0.13589	-0.34358	-0.338565	-0.195495	-0.120395	0.0435552	0.18471	-0.0121099	-0.823845	0.75657	1.33379	-0.123771
TCGA-A2-A25C	STAGE IIB	Breast Invasive Ductal Carcinoma	BRCA_LumB	No	Responder	Aromasin	Hormone Therapy	0.010904	0.062257	-0.16708	-0.22747	-0.5214	0.029922	0.015765	-0.1524	-0.86128	-0.24352	0.17369	-0.65524	-0.38503	0.0089416	0.1775	0.8536	-1.0695	-1.366	0.177505	-0.37634	-0.351575	-0.209925	0.752995	0.044204	-0.051867	-0.39173	-0.086078	1.5398	0.19875	0.04448	-212	-0.26424	0.0802404	0.49541	-0.19729	0.13429	0.18953	0.0292353	-0.239	0.872795	0.0564774	-0.126576
TCGA-A2-A25C	STAGE IIB	Breast Invasive Ductal Carcinoma	BRCA_LumB	No	Responder	Aromasin	Hormone Therapy	0.010904	0.062257	-0.16708	-0.22747	-0.5214	0.029922	0.015765	-0.1524	-0.86128	-0.24352	0.17369	-0.65524	-0.38503	0.0089416	0.1775	0.8536	-1.0695	-1.366	0.177505	-0.37634	-0.351575	-0.209925	0.752995	0.044204	-0.051867	-0.39173	-0.086078	1.5398	0.19875	0.04448	-212	-0.26424	0.0802404	0.49541	-0.19729	0.13429	0.18953	0.0292353	-0.239	0.872795	0.0564774	-0.126576
TCGA-A2-A25C	STAGE IIB	Breast Invasive Ductal Carcinoma	BRCA_LumB	No	Responder	Aromasin	Hormone Therapy	0.010904	0.062257	-0.16708	-0.22747	-0.5214	0.029922	0.015765	-0.1524	-0.86128	-0.24352	0.17369	-0.65524	-0.38503	0.0089416	0.1775	0.8536	-1.0695	-1.366	0.177505	-0.37634	-0.351575	-0.209925	0.752995	0.044204	-0.051867	-0.39173	-0.086078	1.5398	0.19875	0.04448	-212	-0.26424	0.0802404	0.49541	-0.19729	0.13429	0.18953	0.0292353	-0.239	0.872795	0.0564774	-0.126576
TCGA-A7-A3J1	STAGE IA	Breast Invasive Lobular Carcinoma		No	Responder	Aromasin	Hormone Therapy	0.029457	0.13668	0.16655	-0.53152	-0.41525	0.28143	-0.43528	-0.29253	-0.053178	-0.079269	0.656695	-1.4164	1.12499	-0.060074	0.084551	0.086466	0.55844	0.35368	0.78261	0.0755145	0.36844	-0.111441	-0.22128	-0.67935	-0.66342	0.24773	0.30458	1.9382	0.46508	0.057534	-0.0041332	-0.77537	-0.186485	0.176365	-0.301125	0.162075	-0.26366	-0.16622	0.526444	0.50307	0.115882	-1.29756
TCGA-AO-A03N	STAGE IIB	Breast Invasive Ductal Carcinoma	BRCA_LumB	Yes	Non Responder	Aromasin	Hormone Therapy	0.0685285	0.050754	-0.23905	-0.19578	-0.504875	-0.74099	0.08523	0.533035	0.678525	1.40035	-0.626019	0.058335	-0.180428	-0.0007275	0.214385	0.42835	-0.471015	-0.74785	-0.456503	0.147201	-0.00636366	0.0316557	-0.00672354	0.356185	1.10195	-619	0.388325	2.84075	0.34965	0.67204	0.2777	-0.52199	0.0340515	0.142031	0.217481	-0.0386584	-0.241983	0.248686	-0.0470491	0.342136	-0.114682	0.0993253
TCGA-AO-A12A	STAGE IIA	Breast Invasive Ductal Carcinoma	BRCA_LumA		Responder	Aromasin	Hormone Therapy	-0.103253	-0.075609	-0.3698	-0.362995	-0.616585	-0.496735	-0.126893	0.127777	-0.202182	-0.44881	0.227549	-0.00111	-0.7557	-0.16284	-0.0640175	0.41175	0.187305	0.0408145	0.00701499	-0.141531	0.109165	0.122254	0.182755	0.098077	0.30659	-0.112943	0.238895	0.91259	0.228725	0.165465	0.144195	-0.95034	0.0845999	0.110349	0.19772	0.24432	0.10309	-0.133475	-0.238881	-0.314525	-0.150763	-0.151036
TCGA-BH-A0AY	STAGE IIA	Breast Invasive Ductal Carcinoma	BRCA_LumA	No	Responder	Aromasin	Hormone Therapy	0.34625	0.4082	1.1656	1.0634	-0.3375	-0.69301	-0.033132	-0.49214	-1.4549	0.26514	-0.26312	-0.77984	0.85412	0.44829	-0.031418	-0.45268	-1.2735	-1.0225	0.252625	1.37622	-0.418705	-0.175496	-0.409455	-0.50798	0.025166	0.84945	0.58441	1.3714	0.85825	0.25723	0.097508	-0.6178	0.29454	0.15253	0.12308	-0.19733	-1.4787	1.28279	0.288059	0.204105	0.216517	-0.416466
TCGA-E2-A107	STAGE IIIA	Breast Invasive Lobular Carcinoma	BRCA_LumA	No	Responder	Aromasin	Hormone Therapy	0.1156	0.14508	0.091771	-0.21892	-0.52612	-1.1329	-0.088687	0.076469	0.39365	0.69692	-0.23639	-1.5399	-0.18993	0.066942	0.1685	-0.34724	2.0314	1.865	0.730246	0	0.374615	-0.0275653	0.182735	-0.53272	-0.78422	-0.95214	0.28233	1.7644	0.67578	0.44797	0.35685	-0.80514	0.0462005	0.27766	0.33343	0.176251	-0.66777	0.0792754	0.30277	-0.477324	-0.237352	0.214704
TCGA-E2-A109	STAGE IIA	Breast Invasive Ductal Carcinoma	BRCA_LumB	No	Responder	Aromasin	Hormone Therapy	0.0495395	0.0160876	0.7842	0.53951	-0.228535	-0.622355	-0.0037455	-0.2971	0.84556	1.168	-0.60261	-0.01165	0.54531	-0.0650225	1.34485	0.698065	-1.1748	-0.78252	1.09925	-0.560211	0.550085	-0.0133559	0.159155	-0.49737	-0.0104297	-0.721645	0.22143	1.52905	0.455285	0.074043	0.275655	0.36711	0.0248199	-0.0746905	-0.31002	0.28123	0.2725	-0.192955	0.103499	-0.355335	-0.183433	0.483784
TCGA-E2-A14S	STAGE I	Breast Invasive Ductal Carcinoma		No	Responder	Aromasin	Hormone Therapy	0.20206	0.042327	0.87517	-0.64836	-0.52771	-0.63816	-0.32653	-0.12898	-0.51099	0.18316	0.0667546	-0.075911	-0.189565	0.12848	-0.15568	-0.24045	-0.26069	-0.95683	-0.14547	1.20278	-0.27039	0.0391693	0.04142	-0.77745	-0.57852	-0.18598	0.10741	0.68571	0.31724	-0.099801	0.4552	-0.41326	0.207035	0.00123461	-0.350785	0.0886851	-1.1511	1.08344	-0.0889855	-0.20401	0.0877221	-0.187011
TCGA-E2-A15E	STAGE IIA	Breast Invasive Ductal Carcinoma	BRCA_LumA	No	Responder	Aromasin	Hormone Therapy	-0.021258	-0.042283	0.17573	-0.39902	-0.30667	-0.18774	-0.22519	0.21585	1.04	1.6203	0.247345	-0.81641	-0.0462342	0.16924	-0.0038294	-0.12775	-0.30218	-0.53506	0.260021	-0.456215	0.120181	0	-0.0393592	-0.46555	0.08833	-0.55683	0.091494	1.8184	0.48566	0.2784	0.12171	0.050884	-0.0614942	-0.0696547	-0.511044	0.182156	-0.21997	-0.141019	0.149605	-0.0294392	0.0150428	-0.0239804
TCGA-E2-A15O	STAGE I	Breast Invasive Ductal Carcinoma	BRCA_LumA	Yes	Responder	Aromasin	Hormone Therapy	-0.020264	-0.043591	0.347	0.94234	-0.194	1.2962	0.1615	0.23933	0.32758	0.443	-0.25028	-0.66638	-0.0426501	0.03522	0.12744	-0.057248	0.0085599	-0.46564	0.272065	0.0666694	0.608505	-0.00467585	-0.0640951	-0.39045	-0.5527	-0.29369	0.046986	1.6578	0.55051	0.20298	-0.00095127	-0.62349	0.00448993	0.0885695	0.27796	0.08093	0.14405	-0.0565852	-0.206441	0.038285	-0.239743	-0.0461463
TCGA-E2-A15P	STAGE IA	Breast Invasive Ductal Carcinoma	BRCA_LumA	No	Responder	Aromasin	Hormone Therapy	0.023318	0.092353	-0.020778	-0.20362	-0.43691	-0.070159	-0.16616	0.3195	0.66413	0.75409	-0.0778005	-0.57141	-0.20288	0.15259	-0.0084625	0.51152	0.18003	-0.35376	-0.134395	0.718689	0.0422348	-0.0494959	-0.133555	-0.45483	-0.46483	-0.03696	0.035802	1.1552	0.49212	0.22472	0.52051	-0.44481	0.18029	0.0843595	-0.27698	0.05352	-0.21682	0.750635	-0.231631	0.285045	-0.014513	-0.462756
TCGA-E9-A1ND	STAGE IIB	Breast Invasive Ductal Carcinoma	BRCA_Basal	No	Responder	Aromasin	Hormone Therapy	0.010567	-0.13123	-0.17897	-0.39582	-0.16143	0.87633	0.20134	0.26143	0.51224	0.1313	-0.0782505	-0.61642	0.56826	0.42711	0.27616	0.39755	2.0675	2.6314	-0.073385	0.245799	-0.115285	0.179384	0.370435	0.1675	0.0048816	0.48714	0.018682	-0.82654	0.34274	0.17249	-0.10893	1.5212	0.71482	-0.0930205	0.2328	0.32391	0.7014	-0.00535511	-0.669341	-0.199815	0.040837	0.248034
TCGA-EW-A1PG	STAGE IIB	Breast Invasive Lobular Carcinoma	BRCA_Normal	No	Responder	Aromasin	Hormone Therapy	-0.060208	0.14513	-0.11679	-0.57483	-0.27048	-0.13979	-0.13195	-0.48938	0.093975	-0.097629	0.3396	-0.71164	-0.0603099	0.055466	-0.25871	-0.036395	-0.21747	-0.17959	-0.932345	-0.73941	-0.401495	-0.664496	-0.623215	0.53412	0.45634	0.32279	0.22503	1.2762	0.24789	-0.097241	0.10272	-0.53401	-0.73327	-0.4992	0.0686601	-0.5695	-0.18189	-0.608795	-0.84412	0.642615	0.377717	-0.691036
TCGA-GM-A5PX	STAGE IIB	Breast Invasive Lobular Carcinoma	BRCA_LumA	No	Responder	Aromasin	Hormone Therapy	0.18463	0.3287	0.24199	-1.0526	-1.038	-0.66295	-0.32135	-0.73271	-0.85107	-0.65999	-0.13761	-1.6841	-0.73266	0.55727	-0.30197	-0.2675	0.019134	-0.42449	0.209975	0.0485294	0.128325	0.239394	0.361685	0.097345	0.092011	0.75626	0.75495	0.77247	-0.069583	0.083094	-0.23524	-0.48288	0.20279	0.798709	0.64621	0.69874	-0.46747	0.260635	0.832919	-0.040765	0.031407	0.202254
TCGA-AO-A0J9	STAGE IIIC	Breast Invasive Lobular Carcinoma	BRCA_LumA	Yes	Non Responder	Aromasin	Hormone Therapy	0.30204	0.15276	-0.17623	-0.43524	-0.53395	-0.77353	-0.36455	-0.015741	-0.062827	0.1922	0.70672	-0.086733	1.01656	-0.0082181	0.1561	-0.13037	-0.90973	-0.44976	-0.331255	-0.91778	-0.501585	-1.7221	-0.428205	0.32445	0.68607	0.054414	0.42187	1.6721	-0.087409	-0.10575	0.10598	-0.6032	-0.48507	-0.46125	-0.2614	-0.70719	0.22758	-0.360265	0.58113	1.02814	0.525517	-0.873906
TCGA-EW-A6SC	STAGE IIA	Breast Invasive Lobular Carcinoma	BRCA_LumA	No	Responder	Aromasin	Hormone Therapy	0.34641	-0.051019	-0.29297	-0.52944	-0.38202	-0.058117	-0.047824	-0.59921	-0.74336	-1.3084	-1.13193	-2.8617	-0.83712	0.36299	-0.85638	-0.21595	-0.19252	-0.07383	-0.998855	0.964329	-1.26208	0.282854	0.629585	-0.023569	-0.25287	-0.18311	0.23754	1.081	0.26878	0.25034	-0.042736	-0.48203	-0.10313	0.30227	-0.70319	-0.4007	0.085195	0.561495	-0.307821	0.449795	0.179687	0.0813837
TCGA-A2-A04P	STAGE IIIC	Breast Invasive Ductal Carcinoma	BRCA_Basal	Yes	Non Responder	Aromasin	Hormone Therapy	0.0066509	0.042006	-0.15163	-0.31264	-0.081058	0.44256	-0.084807	-0.33499	0.13537	0.094274	-0.55538	0.3257	0.53111	0.34122	0.048093	1.0321	0.72912	0.30977	0.312435	-0.246291	0.323495	0.186934	0.224735	-0.43071	0.67077	0.19299	-0.10456	-0.71039	-0.044511	0.32933	-0.061547	0.18648	-0.0695501	0.546339	0.11	-0.16202	0.14664	-0.0525951	0.438179	-0.239975	-0.124573	0.232334
TCGA-A2-A04P	STAGE IIIC	Breast Invasive Ductal Carcinoma	BRCA_Basal	Yes	Non Responder	Aromasin	Hormone Therapy	0.0066509	0.042006	-0.15163	-0.31264	-0.081058	0.44256	-0.084807	-0.33499	0.13537	0.094274	-0.55538	0.3257	0.53111	0.34122	0.048093	1.0321	0.72912	0.30977	0.312435	-0.246291	0.323495	0.186934	0.224735	-0.43071	0.67077	0.19299	-0.10456	-0.71039	-0.044511	0.32933	-0.061547	0.18648	-0.0695501	0.546339	0.11	-0.16202	0.14664	-0.0525951	0.438179	-0.239975	-0.124573	0.232334
TCGA-A2-A04P	STAGE IIIC	Breast Invasive Ductal Carcinoma	BRCA_Basal	Yes	Non Responder	Aromasin	Hormone Therapy	0.0066509	0.042006	-0.15163	-0.31264	-0.081058	0.44256	-0.084807	-0.33499	0.13537	0.094274	-0.55538	0.3257	0.53111	0.34122	0.048093	1.0321	0.72912	0.30977	0.312435	-0.246291	0.323495	0.186934	0.224735	-0.43071	0.67077	0.19299	-0.10456	-0.71039	-0.044511	0.32933	-0.061547	0.18648	-0.0695501	0.546339	0.11	-0.16202	0.14664	-0.0525951	0.438179	-0.239975	-0.124573	0.232334
TCGA-A2-A04V	STAGE IIA	Breast Invasive Ductal Carcinoma	BRCA_LumA		Non Responder	Aromasin	Hormone Therapy	0.0306322	-0.0663415	0.383785	-0.1782	-0.50226	-1.08064	-0.211095	0.166824	-0.276195	0.020784	-0.507261	-0.09638	0.04361	-0.03235	0.015632	0.51022	-0.98927	-0.987675	0.201815	0.00875944	-0.390275	-0.0493258	0.0870449	0.094389	0.618015	0.0968307	0.128462	1.45545	0.256165	0.24941	0.46239	-0.736625	-0.11945	-0.272901	0.14979	-0.0588	-0.0940225	0.199905	0.162039	0.108265	0.044637	-0.133396
TCGA-A2-A0EO	STAGE IA	Breast Invasive Ductal Carcinoma	BRCA_LumA	No	Responder	Aromasin	Hormone Therapy	-0.022011	0.035958	-0.13443	-0.15291	-0.44079	-0.071047	-0.29902	-0.2816	1.3693	1.4359	-0.0959897	-0.79618	0.422791	-0.084414	-0.10094	0.59736	0.25044	-0.083187	0.439466	-0.18365	-0.00290438	-0.032675	-0.0629343	-0.088309	0.28857	0.32076	0.059464	1.9365	-0.19351	0.38229	-0.00058308	-0.62461	-0.0667392	0.52004	-0.143249	-0.0637092	0.59584	0.291316	0.14982	0.171346	0.271258	0.0163346
TCGA-A2-A0ES	STAGE IIA	Breast Invasive Lobular Carcinoma	BRCA_LumA	No	Responder	Aromasin	Hormone Therapy	0.24205	0.2244	-0.28993	0.6611	-0.12205	0.84704	0.11826	-0.48872	0.31239	0.21659	-0.44486	0.25519	-0.335009	0.063087	-0.33775	-0.0042936	-0.73795	-0.34275	0.00675565	-0.14848	-0.403375	0.0245148	0.266746	-0.13337	0.39205	0.21761	0.17245	1.1129	-0.12646	0.15523	0.077655	-0.69372	-0.0778194	0.49583	-0.0510094	-0.0344494	-0.286	0.0555955	-0.03827	0.716806	-0.0520824	-0.189006
TCGA-A2-A0EW	STAGE IIIC	Breast Invasive Lobular Carcinoma	BRCA_LumA	Yes	Non Responder	Aromasin	Hormone Therapy	0.23121	0.24123	0.081578	0.96273	0.067642	1.3581	0.32295	-0.19961	-0.17779	-0.21674	0.684371	-1.2581	1.32725	0.068567	-1.2649	0.32406	0.48432	0.20957	0.767937	-0.044849	-0.171284	-0.155394	-0.170504	-0.15199	0.70852	0.54868	0.48689	1.3666	-0.21342	0.13658	0.12008	-0.74901	0.0010215	0.405651	0.110931	0.497682	-0.061129	-0.204004	0.849571	0.992017	0.160139	-1.19443
TCGA-A2-A0EW	STAGE IIIC	Breast Invasive Lobular Carcinoma	BRCA_LumA	Yes	Non Responder	Aromasin	Hormone Therapy	0.23121	0.24123	0.081578	0.96273	0.067642	1.3581	0.32295	-0.19961	-0.17779	-0.21674	0.684371	-1.2581	1.32725	0.068567	-1.2649	0.32406	0.48432	0.20957	0.767937	-0.044849	-0.171284	-0.155394	-0.170504	-0.15199	0.70852	0.54868	0.48689	1.3666	-0.21342	0.13658	0.12008	-0.74901	0.0010215	0.405651	0.110931	0.497682	-0.061129	-0.204004	0.849571	0.992017	0.160139	-1.19443
TCGA-A2-A0EW	STAGE IIIC	Breast Invasive Lobular Carcinoma	BRCA_LumA	Yes	Non Responder	Aromasin	Hormone Therapy	0.23121	0.24123	0.081578	0.96273	0.067642	1.3581	0.32295	-0.19961	-0.17779	-0.21674	0.684371	-1.2581	1.32725	0.068567	-1.2649	0.32406	0.48432	0.20957	0.767937	-0.044849	-0.171284	-0.155394	-0.170504	-0.15199	0.70852	0.54868	0.48689	1.3666	-0.21342	0.13658	0.12008	-0.74901	0.0010215	0.405651	0.110931	0.497682	-0.061129	-0.204004	0.849571	0.992017	0.160139	-1.19443
TCGA-A2-A0EW	STAGE IIIC	Breast Invasive Lobular Carcinoma	BRCA_LumA	Yes	Non Responder	Aromasin	Hormone Therapy	0.23121	0.24123	0.081578	0.96273	0.067642	1.3581	0.32295	-0.19961	-0.17779	-0.21674	0.684371	-1.2581	1.32725	0.068567	-1.2649	0.32406	0.48432	0.20957	0.767937	-0.044849	-0.171284	-0.155394	-0.170504	-0.15199	0.70852	0.54868	0.48689	1.3666	-0.21342	0.13658	0.12008	-0.74901	0.0010215	0.405651	0.110931	0.497682	-0.061129	-0.204004	0.849571	0.992017	0.160139	-1.19443
TCGA-A2-A25D	STAGE IIIC	Breast Invasive Lobular Carcinoma	BRCA_LumA	No	Responder	Aromasin	Hormone Therapy	0.060393	-0.0085999	1.1671	0.46352	-0.43996	-0.033853	0.16148	-0.28127	0.90101	1.7726	-0.323245	-1.4621	-0.0144745	0.041031	0.0010344	-0.22217	-1.0714	-1.3611	-0.00965949	-0.321375	-0.1888	-0.17969	0.0166604	-0.53341	-0.26953	-0.3007	-0.21516	2.0876	0.25446	0.23029	0.24163	-0.1402	0.00423544	0.266665	0.766405	0.0471655	-0.45531	-0.21374	-0.0192951	0.0240505	-0.0429375	-0.0755007
TCGA-A8-A07I	STAGE IIIA	Breast Invasive Ductal Carcinoma	BRCA_Her2	No	Responder	Aromasin	Hormone Therapy	-0.12952	-0.088222	0.09651	-0.59439	-0.38153	0.073766	-0.24806	-0.2986	1.5157	1.5043	-0.227251	-0.16007	0.71762	-0.08917	0.19564	0.23419	0.24887	-0.38642	0.038075	-0.223991	-0.485115	0.00902415	-0.381795	-0.41084	-0.25818	-0.15532	0.0076304	1.3852	0.15469	0.22191	0.30001	-0.4323	0.0776199	-0.241341	0.21429	0.41504	-0.039486	-0.248145	0.213599	0.021515	0.00860695	0.434924
TCGA-A8-A07W	STAGE IV	Breast Invasive Ductal Carcinoma	BRCA_LumB		Non Responder	Aromasin	Hormone Therapy	-0.087145	-0.19465	0.55029	0.90238	0.0065741	0.45902	0.13537	-0.59483	1.0194	0.69727	-0.10487	0.26913	-0.57998	-0.18993	-0.17011	-0.20721	-0.87994	-0.95255	-0.199585	-0.46554	0.0822151	0.0825744	0.00851517	-0.033763	0.73272	-0.24722	-0.091241	1.1117	0.30189	0.18666	0.25382	-0.26952	-0.0477198	-0.28152	-0.63849	0.37551	-0.35492	-0.115015	-0.48565	-0.208255	0.00528723	-0.138836
TCGA-A8-A07Z	STAGE IIA	Breast Invasive Ductal Carcinoma	BRCA_LumA	No	Responder	Aromasin	Hormone Therapy	-0.11538	-0.21512	0.14739	-0.70197	-0.38977	-0.02905	-0.12623	0.077623	2.685	2.5467	0.976167	0.16168	-0.396673	-0.18912	0.45503	0.42	-0.14275	-0.044716	0.0679722	-0.351773	0.661502	-0.0739686	-0.0124179	0.40367	0.28708	-1.0948	-0.088936	3.4022	0.52501	0.33443	0.24099	-0.3285	-0.327763	-0.179393	-0.0998628	-0.163683	0.21619	-0.275288	-0.264273	-0.154948	-0.138246	-0.043789
TCGA-A8-A082	STAGE IIB	Breast Invasive Ductal Carcinoma	BRCA_LumB	No	Responder	Aromasin	Hormone Therapy	-0.171845	-0.104516	-0.0202495	0.865055	0.136916	1.4228	0.085474	0.69936	-0.46801	-0.69623	0.5691	-0.11678	-0.01499	-0.168441	0.038267	0.314995	-0.70904	-0.75417	-0.115945	-0.552081	0.824345	0.143254	0.208355	0.046161	0.21283	-0.807995	-0.00491	0.47714	0.316945	-0.0463665	0.47509	-0.312135	-0.06338	-0.103221	-0.22607	0.24169	0.410705	-0.199725	0.143209	-0.396755	-0.229643	0.211044
TCGA-A8-A08G	STAGE IIA	Breast Invasive Ductal Carcinoma	BRCA_LumB	No	Responder	Aromasin	Hormone Therapy	-0.0050894	0.057846	0.076544	0.44172	-0.13213	0.49922	0.10094	-0.26735	0.55664	0.51774	0.104066	-1.5976	0.503066	0.31118	0.40988	0.070793	-0.41955	-0.63998	0.348111	-0.371984	-0.243299	-0.0373196	-0.360789	-0.59524	0.021178	-0.35056	0.18662	0.83315	0.22189	0.25785	0.44607	-0.068417	-0.0241338	-0.160644	-0.196044	0.490516	0.16583	-0.207499	2.18723	0.344541	-0.336487	0
TCGA-A8-A08P	STAGE IIIA	Breast Invasive Ductal Carcinoma	BRCA_LumB	No	Responder	Aromasin	Hormone Therapy	0.071035	0.026579	0.81684	-0.45667	-0.19789	0.22894	-0.19699	-0.8078	0.22026	0.98152	-0.404341	-1.8894	-0.03823	0.16582	0.19455	-0.19812	-0.29456	-0.69914	-0.069365	-0.311071	-0.0936752	-0.0216959	-0.187955	-0.25197	-0.091334	0.22386	0.29276	0.054757	0.91539	0.71251	0.30521	0.034648	0.11511	0.0371295	0.215	0.12315	-0.58883	-0.0530752	0.0443993	-0.107565	-0.054073	-0.0829363
TCGA-A8-A099	STAGE X	Breast Invasive Ductal Carcinoma	BRCA_LumA	No	Responder	Aromasin	Hormone Therapy	0.0298835	0.202955	-0.116778	-0.0006615	-0.108054	-0.146165	-0.062278	0.372465	0.980875	0.87585	0.28241	-1.0195	-0.17431	0.0644845	0.482525	-0.40924	0.75229	0.175735	0.406645	-0.59383	0.251225	-0.0251054	-0.125515	-0.002015	0.740775	-1.05525	0.328065	2.1748	0.722355	0.54622	0.16427	-0.958685	0.0866703	-0.26837	0.72218	0.17254	-0.862885	-0.279075	0.70209	-0.268315	-0.0159626	0.0776841
TCGA-A8-A09M	STAGE IIIC	Breast Invasive Ductal Carcinoma	BRCA_LumB	No	Responder	Aromasin	Hormone Therapy	-0.039299	-0.17694	0.41343	-0.027005	-0.16566	0.02091	0.022935	-0.34838	1.6003	1.3731	0.0155196	0.07041	0.33016	-0.013121	0.23293	-0.048332	-1.1507	-0.87288	0.0895451	-0.47778	0.136835	0.123504	-0.077285	-0.48688	0.022055	-0.45902	0.1184	1.3402	0.19824	0.23754	-0.042617	0.66773	0	-0.42185	-0.48536	0.28029	0.04202	-0.00975508	0.697309	-0.316855	0.170387	0.263954
TCGA-AR-A0TQ	STAGE IIIA	Breast Invasive Ductal Carcinoma	BRCA_LumB	No	Responder	Aromasin	Hormone Therapy	0.17574	0.11348	-0.12787	0.12853	-0.15898	0.051737	-0.11026	-0.42999	0.34432	0.085233	-0.27318	-0.73519	0.68419	-0.19886	0.14189	0.65228	-0.69118	-0.2895	1.08895	-0.319151	0.594185	0.138884	-0.333975	0.020791	0.24451	0.075149	0.24313	-0.17374	-0.29892	0.0020173	0.030747	0.55543	0.07415	0.0545095	-0.08575	0.42876	0.35398	-0.155615	1.36326	0.489745	-0.330233	0.220824
TCGA-AR-A0U2	STAGE IIIA	Breast Invasive Ductal Carcinoma	BRCA_LumB	Yes	Non Responder	Aromasin	Hormone Therapy	0.62564	0.46456	-0.41259	-0.32839	-0.063841	-0.42597	0.14119	-1.9023	-1.1995	-1.2702	-1.46196	-2.1342	-0.781893	0.25956	-0.66138	-0.78131	-0.61665	-0.067248	-1.04931	0.668926	-1.51273	0.287041	0.321742	-638	-2.0359	0.63717	0.34688	0.47009	-0.35659	0.21845	0.033431	-0.33275	-0.0166235	0.521556	-1.28174	-0.144923	-1.1547	0.436302	-0.160844	0.477002	1.10335	0.142
TCGA-AR-A1AX	STAGE I	Breast Invasive Ductal Carcinoma	BRCA_LumA	No	Responder	Aromasin	Hormone Therapy	0.72687	0.41218	0.131795	-0.79504	-0.281585	0.04773	-0.213855	-1.50055	-0.359955	-0.094175	-0.07151	-1.72005	0.35744	0.39279	-0.82847	-0.777495	-0.0693235	0.761645	-0.451294	2.33622	-1.56804	0.172395	-0.0767546	-0.245705	-0.501365	0.73802	0.194188	0.31438	-0.193001	0.067125	0.07659	-0.313345	0.57024	0.44845	-0.27006	-0.269599	-1.2702	1.99208	-0.87173	0.934766	0.798808	-1.75086
TCGA-AR-A24S	STAGE I	Breast Invasive Ductal Carcinoma	BRCA_LumB	No	Responder	Aromasin	Hormone Therapy	0.21737	-0.2809	0.16192	-0.55881	-0.50394	-0.50473	-0.39493	-0.42742	-0.17724	0.39428	0.0516295	617	-0.14091	0.26195	0.3538	0.54954	-0.72268	-1.0129	-0.354845	-0.201701	-0.288125	0.0582841	-0.0382451	-0.32128	0.27012	0.09326	0.12041	1.9934	0.47343	0.20747	-0.06728	0.35074	-0.0731801	0.238109	-0.20117	-0.01392	0.59015	0.0629349	-0.409101	0.361105	0.585157	-0.171766
TCGA-AR-A5QN	STAGE IIIC	Breast Invasive Lobular Carcinoma	BRCA_LumA	No	Responder	Aromasin	Hormone Therapy	0.10557	-0.019349	0.2825	1.936	1.4197	3.647	1.3562	0.09114	0.098657	-0.13081	0.79965	-1.3998	1.37433	0.020497	0.31186	0.76989	-0.17942	-0.77543	0.753605	-0.367171	-0.124165	-0.126516	-0.324405	-0.88143	-0.062563	0.051861	0.46092	1.5491	0.84454	0.42878	0.16458	0.26423	-0.2894	-0.13844	0.50793	0.50193	-0.33526	-0.460835	1.14338	-0.084735	-0.198683	-0.312776
TCGA-EW-A1PE	STAGE IIA	Breast Invasive Ductal Carcinoma	BRCA_LumA	No	Responder	Aromasin	Hormone Therapy	-0.08368	-0.14068	-0.38142	-0.43958	-0.30835	-0.080984	-0.04252	0.23791	0.65634	0.10376	0.33307	-0.36553	0.270811	-0.05838	-0.052618	0.53703	0.67568	0.099452	-0.378444	0.0453503	-0.696154	-0.306815	-0.372144	-0.14567	-0.21467	-0.2933	0.17538	1.2033	0.17211	-0.25115	-0.14523	-0.55768	-0.252839	-0.26794	0.133721	0.0904608	-0.022799	-0.216744	-0.49801	0.602946	0.498478	-0.607175
TCGA-EW-A2FW	STAGE IIA	Breast Invasive Carcinoma (NOS)	BRCA_LumB	No	Responder	Aromasin	Hormone Therapy	0.118489	0.23627	-0.168157	-0.296535	-0.35142	-0.387945	0.115721	0.31237	0.762985	0.69561	3.14486	-2.0457	0.359595	-0.008627	-0.170637	0.370975	-1.15795	-0.717975	0.51016	-0.532475	0.05473	-0.402631	-0.22985	-0.0589335	0.282065	-1.2782	0.39023	1.27915	0.252736	-0.087247	0.24139	-0.38767	-0.176195	-0.582015	-0.807385	-0.164795	-0.1936	-0.26294	0.232745	0.62499	0.148802	-0.168451
TCGA-S3-AA11	STAGE IIA	Breast Invasive Ductal Carcinoma	BRCA_LumA	No	Responder	Aromasin	Hormone Therapy	-0.026909	0.19842	0.20991	-0.089809	-0.5287	-0.1243	-0.28942	0.0071708	0.031198	-0.0047426	-0.25678	-0.95992	-0.13823	-0.012166	-0.22868	0.20938	1.3241	1.2659	-0.081195	0.248099	0.0440548	-0.0717059	0.0969649	-0.34724	0.24897	-0.43355	0.28621	1.9162	0.40858	0.094599	0.21185	0.036045	0.29444	0.453589	0.89317	0.37774	0.29087	-0.0355552	-0.0879006	0.406645	-0.025443	-0.317806
TCGA-AO-A03P	STAGE IIB	Breast Invasive Ductal Carcinoma	BRCA_LumB	Yes	Non Responder	Aromasin	Hormone Therapy	0.107381	0.13413	-0.139341	-0.16016	-0.388185	-1.06904	-0.24679	1.82115	-0.401955	0.68919	-0.55859	-0.20959	0.04028	0.201642	0.58444	0.0435115	-1.06965	-1.19305	-0.121745	-0.27344	0.242735	0.0869442	0.0317649	-0.891015	-0.44952	-0.952205	0.57245	1.86515	0.381905	0.062767	0.39181	-0.203928	-0.12245	-0.148081	0.00695994	0.0792	0.138558	-0.126895	0.118439	-0.132305	0.124127	0.0269438
TCGA-AC-A2BK	STAGE IIIA	Breast Invasive Ductal Carcinoma	BRCA_Basal	No	Responder	Avastin	Chemotherapy	-0.0092014	0.051226	-0.19394	0.7251	0.030172	0.21681	0.15961	-0.49777	-0.29753	-0.60199	0.445915	0.55221	-0.461174	0.10663	1.3405	-0.54718	-0.95812	-0.72586	-0.595869	-0.506515	1.63762	0.21975	0.351161	-0.40931	-0.15175	-1.3085	-0.11195	-0.66332	-0.0094186	0.19006	0.47268	1.1894	-0.113724	-0.0380048	-0.493454	-0.670744	0.21718	-0.0342294	0.312935	-0.458139	-0.132807	0.142489
TCGA-E2-A107	STAGE IIIA	Breast Invasive Lobular Carcinoma	BRCA_LumA	No	Responder	Avastin	Chemotherapy	0.1156	0.14508	0.091771	-0.21892	-0.52612	-1.1329	-0.088687	0.076469	0.39365	0.69692	-0.23639	-1.5399	-0.18993	0.066942	0.1685	-0.34724	2.0314	1.865	0.730246	0	0.374615	-0.0275653	0.182735	-0.53272	-0.78422	-0.95214	0.28233	1.7644	0.67578	0.44797	0.35685	-0.80514	0.0462005	0.27766	0.33343	0.176251	-0.66777	0.0792754	0.30277	-0.477324	-0.237352	0.214704
TCGA-E2-A14X	STAGE IIIA	Breast Invasive Ductal Carcinoma	BRCA_Basal	No	Responder	Avastin	Chemotherapy	0.27386	0.0042474	0.23459	-0.5486	-0.17721	-0.29054	-0.15013	-0.97644	-0.69039	-0.93552	-0.622331	-0.6275	0.02908	0.20948	-0.034935	-0.53573	-0.79078	-0.6308	-0.520285	0.964739	-0.287495	0.120164	0.124705	-0.5831	-0.19665	-0.78413	0.067269	0.069585	0.31197	-0.084357	0.26238	0.20156	0.14245	-0.25519	-0.63521	-0.28001	-0.017673	0.535935	-0.455491	-0.161515	0.058687	-0.0219163
TCGA-BH-A0AZ	STAGE IIIA	Breast Invasive Ductal Carcinoma	BRCA_LumA	No	Responder	Avastin	Immunotherapy	0.35654	0.363745	0.0127065	-0.174752	-0.555035	-1.12285	-0.190522	-0.47711	-0.759395	0.213755	0.620945	-1.99495	1.04156	0.284125	-0.172975	0.28718	-0.902495	-0.75444	0.33374	-0.513785	-0.30282	-0.0140907	-0.22412	0.02911	0.4626	0.640915	0.41844	0.65098	0.179686	0.31752	0.151905	-0.72105	0.0311551	0.400505	0.096965	0.599525	-0.09534	-0.25311	-0.0212855	0.46409	0.185912	-0.634451
TCGA-E2-A107	STAGE IIIA	Breast Invasive Lobular Carcinoma	BRCA_LumA	No	Responder	Avastin	Chemotherapy	0.1156	0.14508	0.091771	-0.21892	-0.52612	-1.1329	-0.088687	0.076469	0.39365	0.69692	-0.23639	-1.5399	-0.18993	0.066942	0.1685	-0.34724	2.0314	1.865	0.730246	0	0.374615	-0.0275653	0.182735	-0.53272	-0.78422	-0.95214	0.28233	1.7644	0.67578	0.44797	0.35685	-0.80514	0.0462005	0.27766	0.33343	0.176251	-0.66777	0.0792754	0.30277	-0.477324	-0.237352	0.214704
TCGA-E2-A10B	STAGE IIB	Breast Invasive Ductal Carcinoma	BRCA_LumA	Yes	Responder	Avastin	Chemotherapy	0.046861	-0.0594075	-0.21498	-0.59002	-0.12757	0.12503	-0.126855	0.26464	0.68659	0.625285	0.254395	0.0678015	-0.176945	-0.029909	0.28107	-0.16577	1.2553	0.881045	0.13475	0.528104	0.10456	-0.0286709	0.24107	-0.387605	-0.0882485	-0.312405	-0.0158818	2.1968	0.212853	0.26267	0.098292	-0.73436	0.157105	-0.124516	-0.196565	-0.015385	0.495035	-0.23282	0.201234	-0.13364	0.175032	0.162319
TCGA-EW-A2FS	STAGE IIB	Breast Invasive Ductal Carcinoma	BRCA_LumA	No	Responder	Avastin	Chemotherapy	0.0958435	-0.127487	-0.301615	-0.80258	-0.533955	-0.548585	0.0071415	-0.33987	-0.53184	-0.64305	-0.0783505	-0.594755	-0.15595	0.18758	0.03166	-0.242915	-0.64782	-0.522995	-0.300105	0.478469	-0.413315	-0.305516	-0.253515	-0.1518	-0.44026	-0.561095	0.189618	0.45539	0.258545	0.025721	-0.21687	0.562935	-0.06036	-0.18937	-0.21237	-0.20761	-0.0890125	0.451415	-0.0550206	0.012625	0.196467	-0.174736
TCGA-AO-A03P	STAGE IIB	Breast Invasive Ductal Carcinoma	BRCA_LumB	Yes	Non Responder	Avastin	Immunotherapy	0.107381	0.13413	-0.139341	-0.16016	-0.388185	-1.06904	-0.24679	1.82115	-0.401955	0.68919	-0.55859	-0.20959	0.04028	0.201642	0.58444	0.0435115	-1.06965	-1.19305	-0.121745	-0.27344	0.242735	0.0869442	0.0317649	-0.891015	-0.44952	-0.952205	0.57245	1.86515	0.381905	0.062767	0.39181	-0.203928	-0.12245	-0.148081	0.00695994	0.0792	0.138558	-0.126895	0.118439	-0.132305	0.124127	0.0269438
TCGA-AR-A24V	STAGE IIB	Breast Invasive Ductal Carcinoma	BRCA_LumA	No	Responder	Avastin	Immunotherapy	235	0.12172	0.22824	-0.25782	-0.5385	-0.16664	-0.15491	-1.9247	0.46129	0.70618	0.291565	-1.4819	-0.764835	0.21015	-0.23162	-1.5151	-1.2168	-1.2057	-0.000539974	0.0575145	-0.2425	-0.0984208	-0.288	-0.50465	-0.1095	-0.37877	0.24958	1.6853	0.27504	0.050883	-0.26156	-0.75407	-0.349115	0.342315	0.322145	-0.092365	-0.75785	0.21945	-0.268096	0	0.119222	-0.286461
TCGA-AR-A2LO	STAGE IIB	Breast Invasive Lobular Carcinoma	BRCA_LumA	No	Responder	Avastin	Immunotherapy	0.45979	0.20916	0.30767	-0.48048	-0.57308	0.47862	-0.29388	-1.265	0.90231	1.5375	1.40442	-1.7652	1.62791	0.15076	-0.34978	0.40821	0.2798	0.17091	0.102516	-0.25864	-0.00254434	-0.103665	-0.375444	-0.45317	-0.5657	0.39847	0.07861	1.2668	0.63231	0.11398	-0.25427	-0.29346	-0.620039	0.55413	-0.0281692	0.473751	0.19395	-0.0467443	0.26928	0.229246	0.259228	-0.990495
TCGA-A7-A13E	STAGE IIB	Breast Invasive Ductal Carcinoma	BRCA_Basal	Yes	Non Responder	Avastin	Targeted Molecular therapy	-0.0960097	-0.0953905	0.23779	0.570275	0.0914655	1.11304	-0.111395	-0.134517	-0.0599307	-0.37734	0.209216	0.131863	0.560637	-0.0472305	0.37956	-0.544575	-0.09784	-0.487855	-0.358058	0.0392061	0.584561	0.0629708	-0.0109284	-0.63163	-0.215375	-0.260335	-0.155156	-0.950765	-0.122807	-0.133383	0.33868	0.81348	-0.173563	-0.165944	-0.115883	-0.238953	-0.528725	0.0611215	-0.416264	-0.102698	-0.0657264	-0.0622296
TCGA-A7-A13E	STAGE IIB	Breast Invasive Ductal Carcinoma	BRCA_Basal	Yes	Non Responder	Avastin	Targeted Molecular therapy	-0.0960097	-0.0953905	0.23779	0.570275	0.0914655	1.11304	-0.111395	-0.134517	-0.0599307	-0.37734	0.209216	0.131863	0.560637	-0.0472305	0.37956	-0.544575	-0.09784	-0.487855	-0.358058	0.0392061	0.584561	0.0629708	-0.0109284	-0.63163	-0.215375	-0.260335	-0.155156	-0.950765	-0.122807	-0.133383	0.33868	0.81348	-0.173563	-0.165944	-0.115883	-0.238953	-0.528725	0.0611215	-0.416264	-0.102698	-0.0657264	-0.0622296
TCGA-A7-A13E	STAGE IIB	Breast Invasive Ductal Carcinoma	BRCA_Basal	Yes	Non Responder	Avastin	Targeted Molecular therapy	-0.0960097	-0.0953905	0.23779	0.570275	0.0914655	1.11304	-0.111395	-0.134517	-0.0599307	-0.37734	0.209216	0.131863	0.560637	-0.0472305	0.37956	-0.544575	-0.09784	-0.487855	-0.358058	0.0392061	0.584561	0.0629708	-0.0109284	-0.63163	-0.215375	-0.260335	-0.155156	-0.950765	-0.122807	-0.133383	0.33868	0.81348	-0.173563	-0.165944	-0.115883	-0.238953	-0.528725	0.0611215	-0.416264	-0.102698	-0.0657264	-0.0622296
TCGA-A8-A08O	STAGE IV	Breast Invasive Ductal Carcinoma	BRCA_LumA	Yes	Non Responder	Avastin	Targeted Molecular therapy	0.025855	-0.019565	-0.2261	-0.55367	-0.35114	0.16713	-0.13648	-0.40319	-0.25472	0.20678	-0.137371	-1.1281	-0.0349001	0.023112	-0.30603	-0.41319	0.5894	0.18083	0.323355	0.225149	-0.296665	-0.108816	-0.0410351	0.016316	-0.089463	-0.0022358	0.13248	1.0331	0.32615	0.17451	0.33741	-0.47793	-0.0429101	-0.111811	-0.1235	-0.16363	-0.25303	-0.228425	-0.357691	0.791995	-0.046773	-0.262256
TCGA-BH-A0H7	STAGE IIIA	Breast Invasive Ductal Carcinoma	BRCA_LumA		Responder	Avastin	Chemotherapy	0.71961	0.452295	-0.258195	-0.551155	-0.0501082	-0.28896	-0.121301	-1.07582	-0.296995	-0.92212	-0.292795	-1.24075	0.413276	0.36897	-0.74875	-0.57814	-0.324775	-0.11829	-0.259569	0.594255	-1.42121	0.51616	0.433071	-0.62385	-0.53276	-0.165305	0.151626	0.77631	-0.622395	0.187267	0.13407	-0.756865	-0.0434643	0.868985	-1.08448	-0.601054	-0.77253	0.703541	0.0490551	1.05791	0.422243	-0.157931
TCGA-E2-A1LG	STAGE IIA	Breast Invasive Lobular Carcinoma	BRCA_Basal	No	Responder	Avastin	Other, specify in notes	0.72484	0.54092	-0.8062	-0.23536	-0.078584	-0.54467	0.92782	-1.1651	-0.18381	-1.2553	-0.4877	-1.2151	0.56129	0.66323	-0.72295	-0.60502	-0.94075	-0.35971	-0.872515	1.8934	-1.60735	0.156965	-0.0305748	-0.3338	-1.3872	-0.3264	0.0075603	0.53465	-0.50743	0.19095	0.11913	0.16057	0.21303	0.46356	-0.99706	-0.29922	-0.45623	1.29395	-0.51735	0.994885	0.929187	-0.551486
TCGA-A2-A0CM	STAGE IIA	Breast Invasive Ductal Carcinoma	BRCA_Basal		Non Responder	Capecetabine	Chemotherapy	-0.064919	-0.092005	0.18509	0.45203	-0.10175	-0.1612	-0.10169	-0.11661	0.033522	0.06455	-1.53532	-0.42135	0.319261	-0.18906	0.62933	0.043441	-0.5716	-1.033	0.0482258	-0.17434	-0.0691144	0.0768549	0.00958567	-0.36612	0.16266	0.44185	-0.081593	-0.6075	0.22894	0.2001	0.25922	-0.2605	0.371661	0.1192	0.0800407	0.129231	0.31307	0.0458356	1.0109	0.0516257	-0.350692	0.452695
TCGA-AO-A03P	STAGE IIB	Breast Invasive Ductal Carcinoma	BRCA_LumB	Yes	Non Responder	Capecetabine	Chemotherapy	0.107381	0.13413	-0.139341	-0.16016	-0.388185	-1.06904	-0.24679	1.82115	-0.401955	0.68919	-0.55859	-0.20959	0.04028	0.201642	0.58444	0.0435115	-1.06965	-1.19305	-0.121745	-0.27344	0.242735	0.0869442	0.0317649	-0.891015	-0.44952	-0.952205	0.57245	1.86515	0.381905	0.062767	0.39181	-0.203928	-0.12245	-0.148081	0.00695994	0.0792	0.138558	-0.126895	0.118439	-0.132305	0.124127	0.0269438
TCGA-A2-A04P	STAGE IIIC	Breast Invasive Ductal Carcinoma	BRCA_Basal	Yes	Non Responder	Capecitabine	Chemotherapy	0.0066509	0.042006	-0.15163	-0.31264	-0.081058	0.44256	-0.084807	-0.33499	0.13537	0.094274	-0.55538	0.3257	0.53111	0.34122	0.048093	1.0321	0.72912	0.30977	0.312435	-0.246291	0.323495	0.186934	0.224735	-0.43071	0.67077	0.19299	-0.10456	-0.71039	-0.044511	0.32933	-0.061547	0.18648	-0.0695501	0.546339	0.11	-0.16202	0.14664	-0.0525951	0.438179	-0.239975	-0.124573	0.232334
TCGA-A2-A04P	STAGE IIIC	Breast Invasive Ductal Carcinoma	BRCA_Basal	Yes	Non Responder	Capecitabine	Chemotherapy	0.0066509	0.042006	-0.15163	-0.31264	-0.081058	0.44256	-0.084807	-0.33499	0.13537	0.094274	-0.55538	0.3257	0.53111	0.34122	0.048093	1.0321	0.72912	0.30977	0.312435	-0.246291	0.323495	0.186934	0.224735	-0.43071	0.67077	0.19299	-0.10456	-0.71039	-0.044511	0.32933	-0.061547	0.18648	-0.0695501	0.546339	0.11	-0.16202	0.14664	-0.0525951	0.438179	-0.239975	-0.124573	0.232334
TCGA-A2-A04P	STAGE IIIC	Breast Invasive Ductal Carcinoma	BRCA_Basal	Yes	Non Responder	Capecitabine	Chemotherapy	0.0066509	0.042006	-0.15163	-0.31264	-0.081058	0.44256	-0.084807	-0.33499	0.13537	0.094274	-0.55538	0.3257	0.53111	0.34122	0.048093	1.0321	0.72912	0.30977	0.312435	-0.246291	0.323495	0.186934	0.224735	-0.43071	0.67077	0.19299	-0.10456	-0.71039	-0.044511	0.32933	-0.061547	0.18648	-0.0695501	0.546339	0.11	-0.16202	0.14664	-0.0525951	0.438179	-0.239975	-0.124573	0.232334
TCGA-A2-A04V	STAGE IIA	Breast Invasive Ductal Carcinoma	BRCA_LumA		Non Responder	Capecitabine	Chemotherapy	0.0306322	-0.0663415	0.383785	-0.1782	-0.50226	-1.08064	-0.211095	0.166824	-0.276195	0.020784	-0.507261	-0.09638	0.04361	-0.03235	0.015632	0.51022	-0.98927	-0.987675	0.201815	0.00875944	-0.390275	-0.0493258	0.0870449	0.094389	0.618015	0.0968307	0.128462	1.45545	0.256165	0.24941	0.46239	-0.736625	-0.11945	-0.272901	0.14979	-0.0588	-0.0940225	0.199905	0.162039	0.108265	0.044637	-0.133396
TCGA-A2-A0SV	STAGE IV	Breast Invasive Ductal Carcinoma	BRCA_LumB		Non Responder	Capecitabine	Chemotherapy	0.025273	-0.030661	0.45835	1.369	-0.09692	0.39737	0.28515	-0.40781	0.41036	1.5335	0.104945	0.072825	0.206605	0.14901	0.17504	0.056177	-0.13607	-0.97324	0.23744	-0.107306	0.0888298	0.0115492	0.00729994	-0.13697	0.1505	-0.11072	0.070035	1.2674	0.14444	0.3747	0.28428	0.64265	0.104785	-0.0848055	0.178025	0.085335	0.26142	-0.0166601	0.0980244	-0.27752	-0.212018	-0.0467812
TCGA-A2-A0SX	STAGE IA	Breast Invasive Ductal Carcinoma	BRCA_Basal	No	Non Responder	Capecitabine	Chemotherapy	0.52757	-0.11904	0.05729	-0.28991	-0.29201	-0.73306	-0.20468	-0.6223	-0.58084	-0.56211	-0.286055	-0.46331	0.541605	0.25059	0.34589	0.14682	-0.82172	-0.17899	0.45142	-0.192885	0.44768	-0.139071	-0.14073	-0.26801	0.31742	-0.16499	0.07721	-0.55585	0.88262	0.10283	0.4834	0.35657	0.190685	-0.102865	0.0731751	0.114315	0.79733	-0.0553599	-0.251745	0.0232702	-0.0475778	-0.064571
TCGA-A2-A0T2	STAGE IV	Breast Invasive Ductal Carcinoma	BRCA_Basal		Non Responder	Capecitabine	Chemotherapy	0.0027481	-0.013904	0.091831	0.53419	-0.10146	-0.025122	-0.1674	-0.07013	0.74345	0.50316	0.285145	-0.38353	-0.097885	-0.03411	0.15042	-0.21793	0.74703	1.2271	-0.0963599	0.169924	0.52302	0.183479	0.18225	-0.4909	-0.27103	-0.11684	0.1007	-0.55562	0.057488	0.42072	0.17672	0.66378	0.265425	-0.00256546	0.071105	-0.153255	-0.073091	-0.2587	-0.511496	-0.28091	-0.081638	0.401679
TCGA-A2-A3XU	STAGE IIB	Breast Invasive Ductal Carcinoma	BRCA_Basal	Yes	Non Responder	Capecitabine	Chemotherapy	0.25899	0.20364	-0.29432	-0.17259	-0.26082	-0.12055	-0.066391	-1.0264	0.34651	0.21114	-1.92405	0.074368	-0.70883	0.26909	0.33134	-0.55559	-0.36364	-0.13941	-0.597665	-0.0528406	0.131615	0.313224	-0.00435509	-0.23878	-0.97674	1.1481	0.10302	-0.4996	-0.078813	0.81543	0.25964	0.65794	-0.17367	0.377229	-0.81104	-0.24349	-0.71785	-0.0573251	0.215529	0.055975	-0.109903	0.103824
TCGA-AC-A2FE	STAGE IIIC	Breast Invasive Lobular Carcinoma		Yes	Non Responder	Capecitabine	Chemotherapy	0.15156	0.19126	0.1161	0.0079395	-0.47593	0.38694	-0.40246	-0.066013	0.80699	0.031855	0.89229	0.069448	2.39099	-0.13499	-0.17524	0.20994	349	0.06848	0.668815	-0.33478	0.204555	-0.320966	-0.210105	-0.084969	0.28025	0.68375	0.095846	0.89896	0.44799	0.11329	-0.1395	-0.61003	0	0.45806	0.17968	0.41584	0.53418	-0.109715	0.0207694	1.93203	0.104137	-1.05894
TCGA-AC-A2FE	STAGE IIIC	Breast Invasive Lobular Carcinoma		Yes	Non Responder	Capecitabine	Chemotherapy	0.15156	0.19126	0.1161	0.0079395	-0.47593	0.38694	-0.40246	-0.066013	0.80699	0.031855	0.89229	0.069448	2.39099	-0.13499	-0.17524	0.20994	349	0.06848	0.668815	-0.33478	0.204555	-0.320966	-0.210105	-0.084969	0.28025	0.68375	0.095846	0.89896	0.44799	0.11329	-0.1395	-0.61003	0	0.45806	0.17968	0.41584	0.53418	-0.109715	0.0207694	1.93203	0.104137	-1.05894
TCGA-GM-A2D9	STAGE I	Breast Invasive Ductal Carcinoma	BRCA_LumA	Yes	Non Responder	Capecitabine	Chemotherapy	-0.048059	0.030333	-0.053828	-0.078701	-0.21729	0.3049	-0.23808	0.48883	0.41058	0.38179	0.31058	-0.85323	0.26641	-0.0095253	0.33834	0.28088	0.55519	0.014795	0.368195	-0.209061	0.288765	0.181274	-0.0506951	-0.06102	0.5424	-0.68131	0.1612	1.7926	0.56357	0.10149	0.17074	-0.56599	0.08165	-0.15251	0.3799	0.54127	-0.017206	-0.178745	1.07762	0.579255	-0.242183	-0.0954562
TCGA-GM-A2D9	STAGE I	Breast Invasive Ductal Carcinoma	BRCA_LumA	Yes	Non Responder	Capecitabine	Chemotherapy	-0.048059	0.030333	-0.053828	-0.078701	-0.21729	0.3049	-0.23808	0.48883	0.41058	0.38179	0.31058	-0.85323	0.26641	-0.0095253	0.33834	0.28088	0.55519	0.014795	0.368195	-0.209061	0.288765	0.181274	-0.0506951	-0.06102	0.5424	-0.68131	0.1612	1.7926	0.56357	0.10149	0.17074	-0.56599	0.08165	-0.15251	0.3799	0.54127	-0.017206	-0.178745	1.07762	0.579255	-0.242183	-0.0954562
TCGA-GM-A2DC	STAGE IIA	Breast Invasive Ductal Carcinoma	BRCA_LumA	No	Responder	Capecitabine	Chemotherapy	0.010738	0.026327	0.92648	0.22412	-0.58443	0.56303	-0.1978	0.19174	1.2531	1.5704	-0.353547	-1.9256	-0.193857	0.027316	0.44609	-0.32543	-0.66223	-0.82407	-0.420342	1.41983	-0.200792	-0.161253	-0.124242	-0.098309	-0.24613	-0.74778	-0.037466	1.4953	0.062557	0.14642	0.23897	-0.29854	0.246553	-0.189247	-0.995927	0.00145316	0.65925	1.34764	-0.0825175	-0.140762	0.14794	-0.202463
TCGA-GM-A4E0	STAGE IIIC	Breast Invasive Lobular Carcinoma	BRCA_LumA	No	Responder	Capecitabine	Chemotherapy	0.38531	0.26169	0.016986	-0.24111	-1.1739	-0.81824	-0.18566	-0.64416	0.28704	-0.11788	0.778345	-1.7736	1.20514	0.35913	-0.13274	0.11389	-0.11412	-0.44152	0.82224	0.0271246	-0.58768	-0.0641207	-0.37122	-0.24703	-0.11061	0.29086	0.37008	1.0893	0.29993	0.14601	-0.23894	-0.86755	-0.628525	-0.0849254	0.116895	0.855325	0.081572	0	1.14684	0.55906	0.121252	-0.647231
TCGA-AO-A0J5	STAGE IV	Breast Invasive Carcinoma (NOS)	BRCA_LumA	No	Non Responder	Capecitabine	Chemotherapy	0.16519	-0.078393	-0.0175	-0.69069	-0.51681	-0.918	-0.27391	-0.31558	-0.46302	-0.37063	0.0190845	-0.80148	-0.133035	0.2944	-0.39537	0.68921	0.0097618	0.31193	0.44496	0.0187145	-0.0678902	0.187809	0.19389	0.0095562	0.18832	0.41281	0.25925	-0.15711	0.01003	0.52327	-0.33238	-0.55984	-0.00610505	0.432294	0.0266449	0.118065	-0.59975	-0.0339601	-0.212936	0.09158	-0.010198	-0.0875012
TCGA-3C-AALK	STAGE IA	Breast Invasive Ductal Carcinoma	BRCA_LumA	No	Responder	Carboplatin	Chemotherapy	0.061122	0.10852	0.059832	-0.24211	-0.72338	-1.225	-0.41102	-0.085453	0.34599	0.57229	-0.27631	-0.7596	-0.47514	0.054801	-0.16846	0.19885	-0.98014	-0.95282	-0.279455	0.37819	-0.595845	0.0398046	-0.0272447	-0.27392	0.58087	-0.024166	0.18302	1.3176	0.46267	-0.045745	0.33259	-0.57347	0.13317	0.20564	-0.20553	-0.10794	0.68584	0.333445	-0.1746	0.247065	-0.0436226	-0.0450658
TCGA-A2-A0D1	STAGE IIA	Breast Invasive Ductal Carcinoma	BRCA_Her2	No	Responder	Carboplatin	Chemotherapy	0.14049	0.0068484	0.28709	1.2157	0.15211	1.3287	0.24883	0.10294	-0.40092	-0.58822	-1.31398	-0.52404	-0.217215	-0.041382	0.044564	0.59826	0.061567	-0.1429	-0.49295	-0.0748253	-0.16624	0.298089	0.0716001	-1.0389	-0.46359	-1.221	-0.099364	1.4886	0.39495	0.22261	0.18035	0.35844	-0.316975	0.285405	0.0766851	-0.0417648	0.43813	0.34018	1.00428	0.34756	-0.186328	0.309209
TCGA-A2-A0D3	STAGE IA	Breast Invasive Ductal Carcinoma	BRCA_LumA	No	Responder	Carboplatin	Chemotherapy	0.078429	-0.12647	0.084738	-0.27051	-0.37332	-0.59283	-0.1502	0.28057	-0.052742	-0.32248	-0.0278153	0.094141	-0.633735	0.062738	0.15512	0.41465	-0.46841	-0.46686	-0.16451	-0.192815	-0.00536997	-0.0219406	-0.1579	-0.07564	0.4523	-0.26841	0.091755	1.3959	0.25637	0.2009	0.26923	-0.23084	-0.0513348	-0.127865	0.0358551	0.319625	0.79631	-0.0554799	-0.367195	-0.32838	-0.0633978	-0.00338101
TCGA-A2-A0SX	STAGE IA	Breast Invasive Ductal Carcinoma	BRCA_Basal	No	Non Responder	Carboplatin	Chemotherapy	0.52757	-0.11904	0.05729	-0.28991	-0.29201	-0.73306	-0.20468	-0.6223	-0.58084	-0.56211	-0.286055	-0.46331	0.541605	0.25059	0.34589	0.14682	-0.82172	-0.17899	0.45142	-0.192885	0.44768	-0.139071	-0.14073	-0.26801	0.31742	-0.16499	0.07721	-0.55585	0.88262	0.10283	0.4834	0.35657	0.190685	-0.102865	0.0731751	0.114315	0.79733	-0.0553599	-0.251745	0.0232702	-0.0475778	-0.064571
TCGA-A2-A0T1	STAGE IIIC	Breast Invasive Ductal Carcinoma	BRCA_Her2	No	Responder	Carboplatin	Chemotherapy	-0.089149	-0.11247	0.62513	-0.30948	0.20584	0.12281	-0.1445	-0.2693	1.8571	1.5798	-0.528505	0.1133	0.318635	-0.043933	-0.32272	0.92916	-0.64252	-0.83631	0.0373704	-0.397615	-0.12879	0.25075	0.16814	-0.44211	-0.14569	0.20219	-0.017624	0.3832	0.2871	0.37983	0.040777	0.003951	-0.0229447	-0.305065	-0.000934706	0.425425	0.25061	-0.21474	0.0310647	0.12319	0.235002	0.142399
TCGA-A2-A3XV	STAGE IIA	Breast Invasive Ductal Carcinoma	BRCA_Her2	No	Responder	Carboplatin	Chemotherapy	0.19972	0.13574	-0.75431	0.013911	0.47232	-0.049413	0.067939	-1.0006	3.0758	2.3851	0.245085	-1.5936	3.18529	0.24864	-0.31632	-0.21991	0.26386	-0.16381	-0.10925	0.0239145	-0.66027	0.0392593	0	-0.17721	-0.03164	-0.76876	0.23346	2.2806	0.20606	0.50093	-0.036307	0.0085752	-0.075205	-0.0335154	-0.606615	0.173805	-0.53801	-0.00929005	0.853114	-0.0109099	-0.0375179	0.127159
TCGA-A2-A3XV	STAGE IIA	Breast Invasive Ductal Carcinoma	BRCA_Her2	No	Responder	Carboplatin	Chemotherapy	0.19972	0.13574	-0.75431	0.013911	0.47232	-0.049413	0.067939	-1.0006	3.0758	2.3851	0.245085	-1.5936	3.18529	0.24864	-0.31632	-0.21991	0.26386	-0.16381	-0.10925	0.0239145	-0.66027	0.0392593	0	-0.17721	-0.03164	-0.76876	0.23346	2.2806	0.20606	0.50093	-0.036307	0.0085752	-0.075205	-0.0335154	-0.606615	0.173805	-0.53801	-0.00929005	0.853114	-0.0109099	-0.0375179	0.127159
TCGA-A2-A3XZ	STAGE I	Breast Invasive Ductal Carcinoma	BRCA_Her2	No	Responder	Carboplatin	Chemotherapy	0.25439	-0.00096822	-0.37015	-0.27668	-0.12865	-0.49341	-0.2073	-0.55083	0.24245	0.027555	-0.386161	-1.5598	-0.18407	0.37956	0.15089	-0.27445	-0.21732	-0.20794	-0.750225	1.40508	-0.564915	-0.229036	-0.0539751	-0.14446	0.40384	0.031598	-0.051516	0.48825	0.14413	0.13814	0.11108	0.84111	0.00802993	-0.280651	-0.40387	-0.27997	0.61645	1.07441	-0.540181	0.108675	0.290987	-0.218986
TCGA-A7-A2KD	STAGE IIIA	Breast Invasive Ductal Carcinoma	BRCA_LumB	No	Responder	Carboplatin	Chemotherapy	0.0050115	-0.058539	0.008323	-0.45168	-0.46399	-1.07	-0.22061	-0.19458	0.29374	0.64795	-0.311921	0.50926	0.0979199	-0.0086906	0.34709	0.25785	-0.84826	-0.90532	0.267985	-0.213551	0.112765	-0.0625559	0.0019349	0.023872	0.59453	-0.16822	0.1878	0.94863	0.18812	0.11517	0.25116	-0.49834	-0.0375301	0.00452947	0.0874199	0.32161	0.97173	-0.0435552	-0.266741	0.136205	0.024777	-0.0282663
TCGA-A7-A4SF	STAGE IIA	Breast Invasive Ductal Carcinoma		No	Responder	Carboplatin	Chemotherapy	0.098108	0.14072	-0.14003	-0.14059	-0.4376	0.29603	0.034893	-0.59607	1.2294	0.83139	0.22918	-1.4504	-0.0785597	0.12105	0.03789	0.40623	0.13522	-0.26094	0.500775	-0.0849802	0.214645	-0.0500255	-0.182275	-0.10278	0.60815	-0.1871	0.32195	2.4261	-0.18465	0.68689	0.056326	0.67828	-0.0730097	0.000739843	0.53644	0.20226	0.26886	-0.0182548	1.04379	-0.332345	-0.273293	0.0877541
TCGA-AC-A2QJ	STAGE IIIB	Metaplastic Breast Cancer		Yes	Non Responder	Carboplatin	Chemotherapy	0.0063508	-0.12041	0.036767	-0.056366	-0.13407	0.40717	-0.0024301	-0.039326	-0.12001	-0.48838	-0.46677	-0.31228	-0.04047	0.19797	-0.23251	-0.045013	1.2853	0.8814	-0.357475	0.46528	-0.574665	0.0789642	-0.157565	-0.28539	-0.24978	0.15378	-0.16079	-0.35133	0.14519	0.16667	0.17848	-0.099624	0.15608	-0.35332	-0.43917	0.48237	0.75834	0.452885	-0.00872056	0.00039506	0.102317	-0.0225262
TCGA-AC-A2QJ	STAGE IIIB	Metaplastic Breast Cancer		Yes	Non Responder	Carboplatin	Chemotherapy	0.0063508	-0.12041	0.036767	-0.056366	-0.13407	0.40717	-0.0024301	-0.039326	-0.12001	-0.48838	-0.46677	-0.31228	-0.04047	0.19797	-0.23251	-0.045013	1.2853	0.8814	-0.357475	0.46528	-0.574665	0.0789642	-0.157565	-0.28539	-0.24978	0.15378	-0.16079	-0.35133	0.14519	0.16667	0.17848	-0.099624	0.15608	-0.35332	-0.43917	0.48237	0.75834	0.452885	-0.00872056	0.00039506	0.102317	-0.0225262
TCGA-AR-A5QQ	STAGE IIIA	Breast Invasive Carcinoma (NOS)	BRCA_Basal	Yes	Non Responder	Carboplatin	Chemotherapy	-0.029971	0.25222	0.58497	1.1381	0.2822	0.21649	0.20285	-0.72423	0.62654	0.43002	-0.41169	-0.35428	-0.30131	0.26822	-0.31225	-0.41378	1.989	1.6488	0.100485	0.675199	0.215425	-0.101806	0.175505	-0.47549	0.40948	2.2849	0.14018	-1.1596	0.18817	0.11676	0.21226	0.11472	0.25543	-0.0525405	0.67169	0.51846	-0.027754	-0.0351351	-0.271381	-0.311005	-0.156933	0.440694
TCGA-BH-A0C0	STAGE IIA	Breast Invasive Ductal Carcinoma	BRCA_LumB		Responder	Carboplatin	Chemotherapy	0.0049161	0.049953	0.017526	-0.34106	-0.26228	0.055241	-0.11995	-0.89535	1.5527	1.6028	0.0560309	-0.24495	0.620021	0.033216	-0.027601	-0.015346	-0.19434	-0.37124	-0.0771536	0.00546088	-0.0452738	-0.0340044	-0.0959537	-0.017858	-0.82877	0.28213	0.12548	0.90819	0.22059	0.14911	-0.055846	0.54828	0.139491	-0.155379	0.0653713	0.601281	0.85443	-0.0895537	0.320841	0.0374264	-0.0690316	0.0350952
TCGA-BH-A0EE	STAGE IIB	Breast Invasive Ductal Carcinoma	BRCA_Her2		Responder	Carboplatin	Chemotherapy	0.15537	0.12815	0.45769	-0.11472	0.18607	-0.28711	-0.061394	-0.49637	-0.51507	-0.30406	-0.79721	-0.78244	0.70529	0.24194	0.056733	0.094921	-0.071556	0.34031	-0.314135	0.0157194	-0.320045	-0.111946	-0.240795	-0.5186	0.013585	-0.19275	0.31263	0.50725	0.42118	0.49037	0.33337	-0.24065	-0.0293101	-0.1794	0.1249	0.00215	-0.56939	0.0653549	0.715159	-0.213025	0.135007	0.719404
TCGA-BH-A0HY	STAGE I	Breast Invasive Ductal Carcinoma	BRCA_LumB	No	Responder	Carboplatin	Chemotherapy	0.51973	0.5053	-0.2937	-0.1862	-0.044307	0.23986	0.054606	-1.054	1.107	1.4956	-0.148966	-0.58494	0.374215	0.35403	-0.62162	-0.090594	-0.068871	-0.28465	-0.20603	0.324724	-0.94735	0.120729	0.0646599	-0.41291	-0.64746	0.38499	0.30527	0.9581	-0.0055611	0.093767	-0.0612	-0.53353	-0.108675	0.372474	-0.563935	-0.010285	-1.0142	0.12748	0.692194	0.87549	0.332792	-0.581501
TCGA-BH-A202	STAGE II	Breast Invasive Ductal Carcinoma	BRCA_LumB	No	Responder	Carboplatin	Chemotherapy	0.0657235	-0.143805	0.00969	0.0607425	-0.159795	-0.80585	-0.0470715	-0.222985	1.9335	1.52545	-0.428804	0.583645	1.11726	0.104143	0.408785	-0.21623	-0.44706	-0.814165	-0.340799	-0.514754	-0.130599	-0.0583396	0.0269411	-0.35109	0.286585	-0.436165	-0.114895	1.3889	0.14181	0.14832	0.20931	0.28775	0.147726	0.415706	-0.196114	0.467076	0.90377	-0.0578989	-0.290264	0.906971	0.266103	0.0791099
TCGA-E2-A10B	STAGE IIB	Breast Invasive Ductal Carcinoma	BRCA_LumA	Yes	Responder	Carboplatin	Chemotherapy	0.046861	-0.0594075	-0.21498	-0.59002	-0.12757	0.12503	-0.126855	0.26464	0.68659	0.625285	0.254395	0.0678015	-0.176945	-0.029909	0.28107	-0.16577	1.2553	0.881045	0.13475	0.528104	0.10456	-0.0286709	0.24107	-0.387605	-0.0882485	-0.312405	-0.0158818	2.1968	0.212853	0.26267	0.098292	-0.73436	0.157105	-0.124516	-0.196565	-0.015385	0.495035	-0.23282	0.201234	-0.13364	0.175032	0.162319
TCGA-E2-A14Y	STAGE IIA	Breast Invasive Ductal Carcinoma	BRCA_Basal	No	Responder	Carboplatin	Chemotherapy	0.079624	-0.037841	0.72518	0.21489	0.25298	-0.0084906	-0.020956	-0.45713	-0.67021	0.25615	-1.09156	-0.087558	-0.452615	0.013516	0.15044	-0.48068	-0.58445	-171	-0.57219	-0.0536456	-0.13836	0.0778492	0.12461	-0.31527	-0.66799	0.86289	-0.088301	-0.19809	0.24226	0.24313	0.24766	0.087473	-0.051265	-0.0654455	-0.0790851	-0.275585	-0.7729	0.11695	-0.252296	-0.06921	0.250972	0.113539
TCGA-E2-A14Z	STAGE I	Breast Invasive Ductal Carcinoma	BRCA_LumA	Yes	Non Responder	Carboplatin	Chemotherapy	-0.0042581	0.044951	0.55579	-0.3672	-0.17504	-0.088953	-0.18427	-0.088456	-1.0727	-0.45387	-0.753965	-1.056	0.231995	0.13602	0.17399	-0.61734	0.87555	0.93849	0.39285	0.366314	0.0537199	-0.117181	0.08056	-0.90389	-1.3441	-0.69445	0.086982	1.128	1.1805	0.49535	0.21037	-0.22935	0.164575	0.0293446	0.403375	-0.120525	-0.22993	0.11087	-0.0403756	-0.27711	-0.152018	0.136019
TCGA-E2-A14Z	STAGE I	Breast Invasive Ductal Carcinoma	BRCA_LumA	Yes	Non Responder	Carboplatin	Chemotherapy	-0.0042581	0.044951	0.55579	-0.3672	-0.17504	-0.088953	-0.18427	-0.088456	-1.0727	-0.45387	-0.753965	-1.056	0.231995	0.13602	0.17399	-0.61734	0.87555	0.93849	0.39285	0.366314	0.0537199	-0.117181	0.08056	-0.90389	-1.3441	-0.69445	0.086982	1.128	1.1805	0.49535	0.21037	-0.22935	0.164575	0.0293446	0.403375	-0.120525	-0.22993	0.11087	-0.0403756	-0.27711	-0.152018	0.136019
TCGA-E9-A1NA	STAGE IIA	Breast Invasive Carcinoma (NOS)	BRCA_LumB	No	Responder	Carboplatin	Chemotherapy	-0.22625	-0.12475	-0.10783	-0.14547	-0.30847	1.1713	0.020235	-0.27507	-0.18347	-0.30402	-0.59393	-1.286	-0.16745	-0.27003	0.3405	0.24341	-0.3214	-0.38204	-0.184875	-0.13631	-0.121085	0.359355	0.151885	0.35833	-0.26625	-0.53067	-0.085313	1.3913	0.21723	0.21383	0.19392	0.25068	-0.25617	-0.42085	-0.42195	-0.13048	-0.32454	-0.00363473	-0.32872	-0.208915	-0.0446526	-0.00642584
TCGA-EW-A1J3	STAGE IA	Breast Invasive Lobular Carcinoma	BRCA_LumA	No	Responder	Carboplatin	Chemotherapy	0.011681	-0.14471	0.028086	-0.15489	-0.12924	-0.25708	-0.20062	0.43138	2.9501	1.9254	-0.716741	-0.062244	-0.27547	0.0057459	0.28689	0.18606	-0.43128	-0.57699	-0.063725	-0.45829	-0.190635	-0.112736	0.133205	0.29274	0.32282	-0.81836	0.049716	2.4183	0.32892	0.079101	0.45476	-0.86202	-0.24146	-0.0737105	0.62564	0.41817	-0.081061	0.0532249	-0.398411	0.00408502	0.049487	0.134474
TCGA-EW-A1OZ	STAGE IIA	Breast Invasive Ductal Carcinoma	BRCA_LumB	No	Responder	Carboplatin	Chemotherapy	-0.098472	-0.034694	-0.27924	-0.015816	0.42249	0.68163	0.058747	-0.30134	0.094699	0.20427	-0.00948529	-0.5518	-0.124795	-0.084875	-0.16033	0.38703	-0.35795	-0.50941	-0.72449	-0.148535	0.21438	-0.0670906	-0.13386	0.21965	-0.1486	0.089347	0.11777	2.4388	0.002352	0.34061	-0.13589	-0.34358	-0.338565	-0.195495	-0.120395	0.0435552	0.18471	-0.0121099	-0.823845	0.75657	1.33379	-0.123771
TCGA-LL-A5YN	STAGE IIA	Breast Invasive Ductal Carcinoma	BRCA_LumA	No	Responder	Carboplatin	Chemotherapy	0.16872	-0.069566	0.0037192	0.61239	-0.31576	0.84455	0.42341	-0.37767	0.5473	0.34736	0.0196898	-0.28533	0.30831	0.17731	0.30137	0.31896	0.21415	-0.34508	0.146825	0.0646897	-0.360065	-0.0386056	-0.274845	-0.62196	0.090666	0.19765	-0.022367	2.2931	0.32239	0.15858	0.28915	-0.1796	0.0189102	0.40139	0.38487	0.26949	0.2571	0.0599451	-0.39837	0.239635	-0.0237827	-0.325296
TCGA-A2-A04P	STAGE IIIC	Breast Invasive Ductal Carcinoma	BRCA_Basal	Yes	Non Responder	Cisplatin	Chemotherapy	0.0066509	0.042006	-0.15163	-0.31264	-0.081058	0.44256	-0.084807	-0.33499	0.13537	0.094274	-0.55538	0.3257	0.53111	0.34122	0.048093	1.0321	0.72912	0.30977	0.312435	-0.246291	0.323495	0.186934	0.224735	-0.43071	0.67077	0.19299	-0.10456	-0.71039	-0.044511	0.32933	-0.061547	0.18648	-0.0695501	0.546339	0.11	-0.16202	0.14664	-0.0525951	0.438179	-0.239975	-0.124573	0.232334
TCGA-A2-A04P	STAGE IIIC	Breast Invasive Ductal Carcinoma	BRCA_Basal	Yes	Non Responder	Cisplatin	Chemotherapy	0.0066509	0.042006	-0.15163	-0.31264	-0.081058	0.44256	-0.084807	-0.33499	0.13537	0.094274	-0.55538	0.3257	0.53111	0.34122	0.048093	1.0321	0.72912	0.30977	0.312435	-0.246291	0.323495	0.186934	0.224735	-0.43071	0.67077	0.19299	-0.10456	-0.71039	-0.044511	0.32933	-0.061547	0.18648	-0.0695501	0.546339	0.11	-0.16202	0.14664	-0.0525951	0.438179	-0.239975	-0.124573	0.232334
TCGA-A2-A04P	STAGE IIIC	Breast Invasive Ductal Carcinoma	BRCA_Basal	Yes	Non Responder	Cisplatin	Chemotherapy	0.0066509	0.042006	-0.15163	-0.31264	-0.081058	0.44256	-0.084807	-0.33499	0.13537	0.094274	-0.55538	0.3257	0.53111	0.34122	0.048093	1.0321	0.72912	0.30977	0.312435	-0.246291	0.323495	0.186934	0.224735	-0.43071	0.67077	0.19299	-0.10456	-0.71039	-0.044511	0.32933	-0.061547	0.18648	-0.0695501	0.546339	0.11	-0.16202	0.14664	-0.0525951	0.438179	-0.239975	-0.124573	0.232334
TCGA-EW-A3U0	STAGE IIIA	Breast Invasive Ductal Carcinoma		No	Responder	Cisplatin	Chemotherapy	-0.095282	0.058228	-0.4285	-0.36756	-0.1619	-0.19313	-0.14719	-0.84543	-0.50706	-0.88749	-0.29169	-0.75821	0.0165508	0.18963	-0.44669	0.28125	0.15542	0.34335	-0.280714	0.28235	0.176036	-0.043645	-0.0584042	-0.17986	0.12704	-0.21277	48	-0.49761	0.42033	-0.0077732	-0.061744	0.97681	0.419671	0.0726204	0.249051	0.736541	0.62447	0.257186	0.21842	0.131676	-0.186932	-0.0149654
TCGA-E2-A15E	STAGE IIA	Breast Invasive Ductal Carcinoma	BRCA_LumA	No	Responder	Clodronate	Other, specify in notes	-0.021258	-0.042283	0.17573	-0.39902	-0.30667	-0.18774	-0.22519	0.21585	1.04	1.6203	0.247345	-0.81641	-0.0462342	0.16924	-0.0038294	-0.12775	-0.30218	-0.53506	0.260021	-0.456215	0.120181	0	-0.0393592	-0.46555	0.08833	-0.55683	0.091494	1.8184	0.48566	0.2784	0.12171	0.050884	-0.0614942	-0.0696547	-0.511044	0.182156	-0.21997	-0.141019	0.149605	-0.0294392	0.0150428	-0.0239804
TCGA-E2-A1L6	STAGE IIA	Breast Invasive Ductal Carcinoma	BRCA_LumA	No	Responder	Clodronate	Other, specify in notes	0.012477	0.084161	-0.0054094	-0.081413	-0.077639	0.038591	-0.22388	0.3381	0.31884	-0.34215	0.24387	0.13119	-0.2487	0.0093299	-0.066723	0.67971	-0.38267	-0.44724	-0.274614	-0.35034	-0.199825	-0.0514154	-0.0499346	0.76017	0.7917	-0.74726	0.10842	1.4363	0.23855	-0.080142	0.020789	-0.7419	-0.44396	0.32221	0.0536504	0.21343	0.76954	0.0591853	-0.38385	0.315775	0.130347	-0.245756
TCGA-E2-A1L7	STAGE IIIA	Breast Invasive Ductal Carcinoma	BRCA_LumB	Yes	Responder	Clodronate	Other, specify in notes	-0.12575	-0.019969	0.010551	0.016836	0.069022	-0.53419	-0.12951	-0.18003	-0.86417	-0.61891	0.226105	-0.059539	-0.222814	-0.1479	0.2256	0.68882	-1.1972	-1.2885	-0.410239	-0.488705	0.323711	0	0.121101	-0.21858	0.25835	-0.36723	0.055651	1.8527	0.064997	-0.067108	0.4089	-0.46784	-0.0410942	0.195035	-0.00892425	0.286506	0.30763	-0.0716993	-0.673095	0.294021	0.204073	-0.0840404
TCGA-E2-A1L7	STAGE IIIA	Breast Invasive Ductal Carcinoma	BRCA_LumB	Yes	Responder	Clodronate	Other, specify in notes	-0.12575	-0.019969	0.010551	0.016836	0.069022	-0.53419	-0.12951	-0.18003	-0.86417	-0.61891	0.226105	-0.059539	-0.222814	-0.1479	0.2256	0.68882	-1.1972	-1.2885	-0.410239	-0.488705	0.323711	0	0.121101	-0.21858	0.25835	-0.36723	0.055651	1.8527	0.064997	-0.067108	0.4089	-0.46784	-0.0410942	0.195035	-0.00892425	0.286506	0.30763	-0.0716993	-0.673095	0.294021	0.204073	-0.0840404
TCGA-E2-A1L8	STAGE IIB	Breast Invasive Lobular Carcinoma	BRCA_LumA	No	Responder	Clodronate	Other, specify in notes	0.21148	-0.045005	-0.4976	-0.3813	0.18771	-0.60547	-0.21735	0.10593	1.0985	0.57591	0.59661	-0.78499	0.16722	0.080298	0.12561	0.61816	-0.88652	-0.23141	-0.385455	0.158089	-0.378625	-0.127676	-0.282135	0.1632	0.75758	-0.37639	0.32702	1.465	0.45096	-0.1423	-0.10999	-0.73422	0.0236	1.21741	0.17471	0.0743801	0.23041	0.320745	-0.281631	1.2544	0.280467	-0.619486
TCGA-E2-A14X	STAGE IIIA	Breast Invasive Ductal Carcinoma	BRCA_Basal	No	Responder	Clodronate	Other, specify in notes	0.27386	0.0042474	0.23459	-0.5486	-0.17721	-0.29054	-0.15013	-0.97644	-0.69039	-0.93552	-0.622331	-0.6275	0.02908	0.20948	-0.034935	-0.53573	-0.79078	-0.6308	-0.520285	0.964739	-0.287495	0.120164	0.124705	-0.5831	-0.19665	-0.78413	0.067269	0.069585	0.31197	-0.084357	0.26238	0.20156	0.14245	-0.25519	-0.63521	-0.28001	-0.017673	0.535935	-0.455491	-0.161515	0.058687	-0.0219163
TCGA-AO-A0JJ	STAGE IIB	Breast Invasive Lobular Carcinoma	BRCA_LumA	No	Responder	Cyclophosphamide	Chemotherapy	0.25411	-0.01834	-0.088122	-0.12852	-0.61409	-0.81044	-0.30318	-0.57081	-0.038799	0.050254	0.0947501	-0.17175	-0.155229	0.091246	-0.29302	0.093958	-0.092645	-0.68845	-0.195694	0.29607	0.198325	-0.0629152	-0.460184	-0.055312	-0.17932	0.0010704	0.22439	1.5287	-0.016232	0.22596	0.238	-0.16313	-0.0120594	0.10074	-0.289729	0.181451	0.83222	0.179136	-0.42765	-0.0771344	-0.00192239	-0.240516
TCGA-D8-A142	STAGE IIB	Breast Invasive Ductal Carcinoma	BRCA_Basal	No	Responder	Cyclophosphamide	Chemotherapy	-0.090594	-0.023628	0.22844	-0.3573	0.047758	0.53953	-0.085604	-0.75264	0.2656	0.11717	-0.318115	0.57191	-0.162685	-0.21522	-0.15363	0.26432	0.22357	-0.085589	-0.20176	0.00812467	-0.22897	-0.0419206	-0.00497986	-0.12101	0.1077	1.0768	-0.17433	-0.27848	-0.039278	0.40262	-0.14251	0.90686	0.123805	-0.147185	-0.398315	-0.0612148	0.19071	-0.00919991	0.0332246	0.46189	0.307982	0.087309
TCGA-D8-A1JE	STAGE IIA	Breast Invasive Ductal Carcinoma	BRCA_LumB	No	Responder	Cyclophosphamide	Chemotherapy	-0.18407	-0.15109	-0.23123	0.34947	0.029514	-0.031137	-0.072285	0.39139	1.0513	0.75222	0.220585	-1.4141	-0.0655348	-0.14952	0.41504	0.9153	-0.55138	-0.49927	-0.0546998	-0.343135	0.12846	0.0180094	0.0919902	0.46738	1.1189	-0.74322	0.1284	2.2644	0.52477	0.080283	0.0035808	-0.47776	-0.204385	-0.217065	-0.148095	0.435985	1.0366	0.0832101	-0.539885	-0.17985	0.0802922	-0.033121
TCGA-4H-AAAK	STAGE IIIA	Breast Invasive Lobular Carcinoma	BRCA_LumA	No	Responder	Cyclophosphamide	Chemotherapy	0.06845	0.11223	-0.020155	-0.11622	-0.47348	-1.2525	-0.44154	-0.3772	0.13649	0.57108	-0.11124	-1.1623	-0.376399	-0.2019	0.038325	0.24283	-0.95223	-0.70086	0.271366	-0.4397	0.496996	-0.0633351	0.499636	-0.2711	-0.55019	-0.26216	0.18227	1.5359	0.45058	-0.082671	0.2201	-0.4254	-0.0348593	0.18798	0.165781	0.110831	-0.56309	-0.115714	-0.34809	0.0797557	0.148968	-0.128166
TCGA-A2-A04T	STAGE IIA	Breast Invasive Ductal Carcinoma	BRCA_Basal		Responder	Cyclophosphamide	Chemotherapy	-0.07414	0.0183185	0.181487	0.59857	-0.36282	-0.328105	-0.016999	-0.314775	-0.20587	-0.41646	-0.0727302	0.620785	0.28949	0.03993	0.29223	0.10477	-0.0343265	-0.276555	-0.373285	-0.40786	0.0442551	0.00993449	0.0446652	-0.616045	-0.03172	-0.154939	-0.15386	-0.65664	0.18505	0.26583	0.109938	1.0982	0.0946403	-0.42084	-0.21759	0.38713	0.36816	0.0502852	-0.45858	-0.297115	-0.211923	-0.0294659
[truncated: 1,406 more rows]
[truncated: 422 more columns]

## Sheet: Table S2-TCPA
PATIENT_ID	Neoplasm Disease Stage American Joint Committee on Cancer Code	Cancer Type Detailed	Subtype	New Neoplasm Event Post Initial Therapy Indicator	Disease-specific Survival status	pharmaceutical_therapy_drug_name	pharmaceutical_therapy_type	X1433EPSILON	X4EBP1	X4EBP1_pS65	X4EBP1_pT37T46	X53BP1	ACC_pS79	ACC1	AKT	AKT_pS473	AKT_pT308	AMPKALPHA	AMPKALPHA_pT172	AR	ASNS	ATM	BAK	BAX	BCL2	BCLXL	BECLIN	BETACATENIN	BID	BIM	CJUN_pS73	CKIT	CMET_pY1235	CMYC	CRAF	CRAF_pS338	CASPASE7CLEAVEDD198	CAVEOLIN1	CD31	CD49B	CDK1	CHK1	CHK1_pS345	CHK2	CHK2_pT68	CIAP	CLAUDIN7	COLLAGENVI	CYCLINB1
[truncated: 2,217 more rows]
[truncated: 181 more columns]
